# Supplementary material for: Reclassification of ASFV into 7 Biotypes Using Unsupervised Machine Learning
Source: Viruses. 2023 Dec 30;16(1):67. doi: 10.3390/v16010067 (PMC10819123; doi:10.3390/v16010067)
Supplement: Supplementary file 1 [file viruses-16-00067-s001.zip]

Archive with 7 entries (7 files):
- Table_S1-GenomeDuplicates.xlsx
- Table_S2-FinalGenomeGenePairs.csv
- Table_S3-IsolatesAndMetadata.xlsx
- Table_S4-ListofCoreProteins.xlsx
- Table_S5-GeneMatrixStats.csv
- Table_S6-OriginalEpsilonData.xlsx
- Table_S7-AssignedBiotypeAndGenotype.xlsx
