# Supplementary material for: Reclassification of ASFV into 7 Biotypes Using Unsupervised Machine Learning
Source: Viruses. 2023 Dec 30;16(1):67. doi: 10.3390/v16010067 (PMC10819123; doi:10.3390/v16010067)
Supplement: Supplementary file 1 [file viruses-16-00067-s001.zip › Table_S1-GenomeDuplicates.xlsx]

## Sheet: Sheet1
Isolate (GenBank Accession)	Number of Duplicates	Duplicate Isolate (GenBank Accession)
72398 WB (MW723495)	4	98039 (MW736599), 74377 (MW723496), 22649 (MW723497), 22137 (MW723499)
63525 WB (MW736603)	4	6396 WB (MW736609), 32516 (MW736607), 28928 (MW736610), 113049 WB (MW736608)
R8 (MH025916)	2	R35 (MH025920), R25 (MH025918)
BA71 (KP055815)	2	Patent WO2015091322 (LP643842), BA71 (NC_044942)
Nu1990_1 (MW723483)	2	Nu1995_4 (MW723491), Nu1995_2 (MW723489)
103917/18 (MT932578)	2	55234/18 (MT932579), 34403 (MW736606)
ASFV Georgia 2007/1 (NC_044959)	1	ASFV Georgia 2007/1 (FR682468)
Benin 97/1 (NC_044956)	1	Benin 97/1 (AM712239)
2021ASP01957 (OX376253)	1	2021ASP03384 (OX376265)
Warmbaths (NC_044950)	1	Warmbaths (AY261365)
Tengani 62 (NC_044951)	1	Tengani 62 (AY261364)
Warthog (NC_044949)	1	Warthog (AY261366)
ASFV/Korea/pig/PaJu1/2019 (MT748042)	1	Korea/YC1/2019 (ON075797)
Kenya 1950 (NC_044944)	1	Kenya 1950 (AY261360)
7212WB (ON260838)	1	7303WB (ON260839)
Pol16_20186_o7 (MG939583)	1	Pol16_20540_o10 (MG939585)
Pol17_55892_C754 (MT847620)	1	Pol19_53050_C1959/19 (MT847623)
2020ASP02805 (OX376250)	1	2020ASP02894 (OX376258)
Pol17_04461_C210 (MG939588)	1	ASFV/Kaliningrad_19/WB-10168 (OM966719)
ASFV-SY18 (MH766894)	1	HuB20 (MW521382)
ASFV Wuhan 2019-1 (MN393476)	1	ASFV Wuhan 2019-2 (MN393477)
Pig/HLJ/2018 (MK333180)	1	DB/LN/2018 (MK333181)
E75 (NC_044958)	1	E75 (FN557520)
OURT 88/3 (NC_044957)	1	OURT 88/3 (AM712240)
Odintsovo_02/14 (KP843857)	1	Odintsovo_02/14 (NC_044948)
Pretorisuskop/96/4 (NC_044952)	1	Pretoriuskop/96/4 (AY261363)
Malawi Lil-20/1 (1983) (NC_044954)	1	Malawi Lil-20/1 (1983) (AY261361)
Mkuzi 1979 (NC_044953)	1	Mkuzi 1979 (AY261362)
BA71V (NC_001659)	1	ASU18466
56/Ca/1978 (MN270969)	1	57/Ca/1979 (MN270970)
47/Ss/2008 (KX354450)	1	47/Ss/2008 (NC_044955)
26544/OG10 (NC_044947)	1	26544/OG10 (KM102979)
141/Nu/1990 (MN270974)	1	142/Nu/1995 (MN270975)
NHV (KM262845)	1	NHV (NC_044943)
L60 (KM262844)	1	L60 (NC_044941)
Ken06.Bus (KM111295)	1	Ken06.Bus (NC_044946)
Ken05/Tk1 (KM111294)	1	Ken05/Tk1 (NC_044945)
