# Supplementary material for: Reclassification of ASFV into 7 Biotypes Using Unsupervised Machine Learning
Source: Viruses. 2023 Dec 30;16(1):67. doi: 10.3390/v16010067 (PMC10819123; doi:10.3390/v16010067)
Supplement: Supplementary file 1 [file viruses-16-00067-s001.zip › Table_S2-FinalGenomeGenePairs.csv]

Index	Accession	Isolate	Gene	Sequence	Length
331	AM712240	OURT 88/3(AM712240)	285L	MLLEEVILIALILIWIAIILYSTIQIRIKPFSSSVPHKCGCGHHASNESPRPGFHRCEYDHPRFERTYSCSRHSCISCCSPHQACLRFQSYHRV*	95
657	AY261360	Kenya 1950(AY261360)	285L	MLLEEGILIALILIWVAIILYSSFQIGIKPGSSSVPHKCGCGHHASNESPRPGFHGCEYDHPQFERTHFCNRHSCIPCCSPHQACLRFQSYHRV*	95
823	AY261361	Malawi Lil-20/1 (1983)(AY261361)	285L	MLFEEVILIALILIWIAIIVYSTIQIRIKPFDSSVPHKCGCGHHASNESPRPGFHRCEYDHPQFERTYSCNRHSCISCCSPHQACLRFQSYHRV*	95
1004	AY261362	Mkuzi 1979(AY261362)	285L	MLLEEVILIALILIWIAIILYSTIQIRIKPFSSSVPHKCGCGHHASNESPRPGFHRCEYDHPRFERTYSCNRHSCISCCSPHQACLRFQSYHRV*	95
1177	AY261363	Pretoriuskop/96/4(AY261363)	285L	MLLEEVILIALILIWIAIILYSTIQISIKPFGSSVPHKCGCGHNASKESPRPGFHRCEYDHPRFERTYSCNRHSCISCCSPHQACLRFQSYHRV*	95
1347	AY261364	Tengani 62(AY261364)	285L	MLLEEVILIALILIWIAIILYSTIQIRIKPFSSSVPHKCGCGHHASNESPRPGFHRCEYDHPRFERTYSCNRHSCISCCSPHQACLRFQSYHRV*	95
1528	AY261365	Warmbaths(AY261365)	285L	MLLEEVILIALILIWIAIILYSTIQIRIKPFGSSVPHKCGCGHNASKESPRPGFHRCEYDHPRFERTYSCNRHSCISCCSPHQACLRFQSYHRD*	95
1705	AY261366	Warthog(AY261366)	285L	MLLEEVILIALILIWIAIILYSTIQIRIKPFGSSVPHKCGCGHNASKESPRPGFHRCEYDHPRFERTYSCNRHSCISCCSPHQACLRFQSYHRV*	95
2072	FR682468	ASFV Georgia 2007/1(FR682468)	285L	MLLEEVILIALILIWIAIILYSTIQIKIKPFSSSVSHKCGCGHHASNESPRPGFHRCEYDHPRFERTYSCNRHSCISCCSPHQTCLRFQSYHRV*	95
2258	KJ747406	Kashino 04/13(KJ747406)	285L	MLLEEVILIALILIWIAIILYSTIQIKIKPFSSSVSHKCGCGHHASNESPRPGFHRCEYDHPRFERTYSCNRHSCISCCSPHQTCLRFQSYHRV*	95
2600	KM111294	Ken05/Tk1(KM111294)	285L	MLLEEGILIALILIWVAIILYSTFQIGIKPIGSSVPHKCGCGHHASNESPRPGFHGCEYDHPQFERTHFCNRHSCIPCCSPHQACLRFQSYHRV*	95
2765	KM111295	Ken06.Bus(KM111295)	285L	MLLEEVILIALILIWIAIILYSSIQIRIKPGSSVPHRCECGHKASNESPRPGFHRCEYDHPQFERTHFCNRHSCIPCCSPHQACLRFQSYHRV*	94
3094	KM262845	NHV(KM262845)	285L	MLLEEVILIALILIWIAIILYSTIQIRIKPFSSSVPHKCGCGHHASNESPRPGFHRCEYDHPRFERTYSCSRHSCISCCSPHQACLRFQSYHRV*	95
3436	KP843857	Odintsovo_02/14(KP843857)	285L	MLLEEVILIALILIWIAIILYSTIQIKIKPFSSSVSHKCGCGHHASNESPRPGFHRCEYDHPRFERTYSCNRHSCISCCSPHQTCLRFQSYHRV*	95
3790	LC659086	AQS-C-1-21(LC659086)	285L	MLLEEVILIALILIWIAIILYSTIQIKIKPFSSSVSHKCGCGHHASNESPRPGFHRCEYDHPRFERTYSCNRHSCISCCSPHQTCLRFQSYHRV*	95
3978	LC659087	AQS-C-1-22(LC659087)	285L	MLLEEVILIALILIWIAIILYSTIQIKIKPFSSSVSHKCGCGHHASNESPRPGFHRCEYDHPRFERTYSCNRHSCISCCSPHQTCLRFQSYHRV*	95
4166	LC659088	AQS-P-20901-1(LC659088)	285L	MLLEEVILIALILIWIAIILYSTIQIKIKPFSSSVSHKCGCGHHASNESPRPGFHRCEYDHPRFERTYSCNRHSCISCCSPHQTCLRFQSYHRV*	95
4353	LC659089	AQS-P-201202(LC659089)	285L	MLLEEVILIALILIWIAIILYSTIQIKIKPFSSSVSHKCGCGHHASNESPRPGFHRCEYDHPRFERTYSCNRHSCISCCSPHQTCLRFQSYHRV*	95
4707	LR536725	ASFV Belgium 2018/1(LR536725)	285L	MLLEEVILIALILIWIAIILYSTIQIKIKPFSSSVSHKCGCGHHASNESPRPGFHRCEYDHPRFERTYSCNRHSCISCCSPHQTCLRFQSYHRV*	95
4898	LR722600	ASFV CzechRepublic 2017/1(LR722600)	285L	MLLEEVILIALILIWIAIILYSTIQIKIKPFSSSVSHKCGCGHHASNESPRPGFHRCEYDHPRFERTYSCNRHSCISCCSPHQTCLRFQSYHRV*	95
5091	LR812933	Arm/07/CBM/c2(LR812933)	285L	MLLEEVILIALILIWIAIILYSTIQIKIKPFSSSVSHKCGCGHHASNESPRPGFHRCEYDHPRFERTYSCNRHSCISCCSPHQTCLRFQSYHRV*	95
5274	LR813622	Tanzania/Rukwa/2017/1(LR813622)	285L	MLLEEVILIALILIWIAIILYSTIQIKIKPFSSSVSHKCGCGHHASNESPRPGFHRCEYDHPRFERTYSCNRHSCISCCSPHQTCLRFQSYHRV*	95
5632	LR899131	ASFV Ken.rie1(LR899131)	285L	MLLEEGILIALILIWVAIILYSSFQIGIKPGSSVPHKCGCGHHASNESPRPGFHGCEYDHPQFERTHFCNRHSCIPCCSPHQACLRFQSYHRV*	94
5825	LR899193	ASFV Germany 2020/1(LR899193)	285L	MLLEEVILIALILIWIAIILYSTIQIKIKPFSSSVSHKCGCGHHASNESPRPGFHRCEYDHPRFERTYSCNRHSCISCCSPHQTCLRFQSYHRV*	95
6185	MG939583	Pol16_20186_o7(MG939583)	285L	MLLEEVILIALILIWIAIILYSTIQIKIKPFSSSVSHKCGCGHHASNESPRPGFHRCEYDHPRFERTYSCNRHSCISCCSPHQTCLRFQSYHRV*	95
6374	MG939584	Pol16_20538_o9(MG939584)	285L	MLLEEVILIALILIWIAIILYSTIQIKIKPFSSSVSHKCGCGHHASNESPRPGFHRCEYDHPRFERTYSCNRHSCISCCSPHQTCLRFQSYHRV*	95
6563	MG939585	Pol16_20540_o10(MG939585)	285L	MLLEEVILIALILIWIAIILYSTIQIKIKPFSSSVSHKCGCGHHASNESPRPGFHRCEYDHPRFERTYSCNRHSCISCCSPHQTCLRFQSYHRV*	95
6751	MG939586	Pol16_29413_o23(MG939586)	285L	MLLEEVILIALILIWIAIILYSTIQIKIKPFSSSVSHKCGCGHHASNESPRPGFHRCEYDHPRFERTYSCNRHSCISCCSPHQTCLRFQSYHRV*	95
6939	MG939587	Pol17_03029_C201(MG939587)	285L	MLLEEVILIALILIWIAIILYSTIQIKIKPFSSSVSHKCGCGHHASNESPRPGFHRCEYDHPRFERTYSCNRHSCISCCSPHQTCLRFQSYHRV*	95
7127	MG939588	Pol17_04461_C210(MG939588)	285L	MLLEEVILIALILIWIAIILYSTIQIKIKPFSSSVSHKCGCGHHASNESPRPGFHRCEYDHPRFERTYSCNRHSCISCCSPHQTCLRFQSYHRV*	95
7317	MG939589	Pol17_05838_C220(MG939589)	285L	MLLEEVILIALILIWIAIILYSTIQIKIKPFSSSVSHKCGCGHHASNESPRPGFHRCEYDHPRFERTYSCNRHSCISCCSPHQTCLRFQSYHRV*	95
7486	MH025916	R8(MH025916)	285L	MLLEEVILIALILIWIAIILYSSIQIRIKPGSSVPHRCECGHKASNESPRPGFHRCEYDHPQFERTHFCNRHSCIPCCSPHQACLRFQSYHRV*	94
7655	MH025917	R7(MH025917)	285L	MLLEEVILIALILIWIAIILYSSIQIRIKPGSSVPHRCECGHKASNESPRPGFHRCEYDHPQFERTHFCNRHSCIPCCSPHQACLRFQSYHRV*	94
7822	MH025918	R25(MH025918)	285L	MLLEEVILIALILIWIAIILYSSIQIRIKPGSSVPHRCECGHKASNESPRPGFHRCEYDHPQFERTHFCNRHSCIPCCSPHQACLRFQSYHRV*	94
7992	MH025919	N10(MH025919)	285L	MLLEEVILIALILIWIAIILYSSIQIRIKPGSSVPHRCECGHKASNESPRPGFHRCEYDHPQFERTHFCNRHSCIPCCSPHQACLRFQSYHRV*	94
8160	MH025920	R35(MH025920)	285L	MLLEEVILIALILIWIAIILYSSIQIRIKPGSSVPHRCECGHKASNESPRPGFHRCEYDHPQFERTHFCNRHSCIPCCSPHQACLRFQSYHRV*	94
8349	MH681419	ASFV/POL/2015/Podlaskie(MH681419)	285L	MLLEEVILIALILIWIAIILYSTIQIKIKPFSSSVSHKCGCGHHASNESPRPGFHRCEYDHPRFERTYSCNRHSCISCCSPHQTCLRFQSYHRV*	95
8534	MH766894	ASFV-SY18(MH766894)	285L	MLLEEVILIALILIWIAIILYSTIQIKIKPFSSSVSHKCGCGHHASNESPRPGFHRCEYDHPRFERTYSCNRHSCISCCSPHQTCLRFQSYHRV*	95
9098	MK333180	Pig/HLJ/2018(MK333180)	285L	MLLEEVILIALILIWIAIILYSTIQIKIKPFSSSVSHKCGCGHHASNESPRPGFHRCEYDHPRFERTYSCNRHSCISCCSPHQTCLRFQSYHRV*	95
9476	MK543947	Belgium/Etalle/wb/2018(MK543947)	285L	MLLEEVILIALILIWIAIILYSTIQIKIKPFSSSVSHKCGCGHHASNESPRPGFHRCEYDHPRFERTYSCNRHSCISCCSPHQTCLRFQSYHRV*	95
9666	MK628478	ASFV/LT14/1490(MK628478)	285L	MLLEEVILIALILIWIAIILYSTIQIKIKPFSSSVSHKCGCGHHASNESPRPGFHRCEYDHPRFERTYSCNRHSCISCCSPHQTCLRFQSYHRV*	95
9854	MK645909	ASFV-wbBS01(MK645909)	285L	MLLEEVILIALILIWIAIILYSTIQIKIKPFSSSVSHKCGCGHHASNESPRPGFHRCEYDHPRFERTYSCNRHSCISCCSPHQTCLRFQSYHRV*	95
10043	MK940252	CN/2019/InnerMongolia-AES01(MK940252)	285L	MLLEEVILIALILIWIAIILYSTIQIKIKPFSSSVSHKCGCGHHASNESPRPGFHRCEYDHPRFERTYSCNRHSCISCCSPHQTCLRFQSYHRV*	95
10232	MN172368	ASFV/pig/China/CAS19-01/2019(MN172368)	285L	MLLEEVILIALILIWIAIILYSTIQIKIKPFSSSVSHKCGCGHHASNESPRPGFHRCEYDHPRFERTYSCNRHSCISCCSPHQTCLRFQSYHRV*	95
12724	MN336500	RSA_2_2008(MN336500)	285L	MLLEEVILIALILIWIAIILYSTIQIRIKPFGSSVPHKCGCGHNASKESPRPGFHRCEYDHPRFERTYSCNRHSCISCCSPHQACLRFQSYHRD*	95
12914	MN393476	ASFV Wuhan 2019-1(MN393476)	285L	MLLEEVILIALILIWIAIILYSTIQIKIKPFSSSVSHKCGCGHHASNESPRPGFHRCEYDHPRFERTYSCNRHSCISCCSPHQTCLRFQSYHRV*	95
13281	MN394630	SPEC_57(MN394630)	285L	MLLEEVILIALILIWIAIILYSTIQIRIKPFSSSVPRKCECGHHASNESPRPGFHRCEYDHPRFERTYSCNRHSCISCCSPHQACLRFQSYHRD*	95
13449	MN630494	Zaire(MN630494)	285L	MLLEEVILIALILIWIAIILYSTIQIRIKPFGSSVPHKCGCGHNASKESPRPGFHRCEYDHPRFERTYSCNRHSCISCCSPHQACLRFQSYHRV*	95
13626	MN641876	RSA_W1_1999(MN641876)	285L	MLLEEVILIALILIWIAIILYSTIQIRIKPFGSSVPHKCGCGHNASKESPRPGFHRCEYDHPRFERTYSCNRHSCISCCSPHQACLRFQSYHRV*	95
13801	MN641877	RSA_2_2004(MN641877)	285L	MLLEEVILIALILIWIAIILYSTIQIRIKPFGSSVPHKCGCGHNASKESPRPAFHRCEYDHPRFERTYSCNRHSCISCCSPHQACLRFQSYHRV*	95
14141	MT180393	ASFV_NgheAn_2019(MT180393)	285L	MLLEEVILIALILIWIAIILYSTIQIKIKPFSSSVSHKCGCGHHASNESPRPGFHRCEYDHPRFERTYSCNRHSCISCCSPHQTCLRFQSYHRV*	95
14329	MT459800	ASFV/Kabardino-Balkaria 19/WB-964(MT459800)	285L	MLLEEVILIALILIWIAIILYSTIQIKIKPFSSSVSHKCGCGHHASNESPRPGFHRCEYDHPRFERTYSCNRHSCISCCSPHQTCLRFQSYHRV*	95
14518	MT496893	GZ201801(MT496893)	285L	MLLEEVILIALILIWIAIILYSTIQIKIKPFSSSVSHKCGCGHHASNESPRPGFHRCEYDHPRFERTYSCNRHSCISCCSPHQTCLRFQSYHRV*	95
14711	MT748042	ASFV/Korea/pig/PaJu1/2019(MT748042)	285L	MLLEEVILIALILIWIAIILYSTIQIKIKPFSSSVSHKCGCGHHASNESPRPGFHRCEYDHPRFERTYSCNRHSCISCCSPHQTCLRFQSYHRV*	95
14900	MT847620	Pol17_55892_C754(MT847620)	285L	MLLEEVILIALILIWIAIILYSTIQIKIKPFSSSVSHKCGCGHHASNESPRPGFHRCEYDHPRFERTYSCNRHSCISCCSPHQTCLRFQSYHRV*	95
15089	MT847621	Pol18_28298_O111(MT847621)	285L	MLLEEVILIALILIWIAIILYSTIQIKIKPFSSSVSHKCGCGHHASNESPRPGFHRCEYDHPRFERTYSCNRHSCISCCSPHQTCLRFQSYHRV*	95
15277	MT847622	Pol17_31177_O81(MT847622)	285L	MLLEEVILIALILIWIAIILYSTIQIKIKPFSSSVSHKCGCGHHASNESPRPGFHRCEYDHPRFERTYSCNRHSCISCCSPHQTCLRFQSYHRV*	95
15466	MT847623	Pol19_53050_C1959/19(MT847623)	285L	MLLEEVILIALILIWIAIILYSTIQIKIKPFSSSVSHKCGCGHHASNESPRPGFHRCEYDHPRFERTYSCNRHSCISCCSPHQTCLRFQSYHRV*	95
15656	MT872723	VN/HY-ASFV1(2019)(MT872723)	285L	MLLEEVILIALILIWIAIILYSTIQIKIKPFSSSVSHKCGCGHHASNESPRPGFHRCEYDHPRFERTYSCNRHSCISCCSPHQTCLRFQSYHRV*	95
15846	MT882025	VN/QP-ASFV1(2019)(MT882025)	285L	MLLEEVILIALILIWIAIILYSTIQIKIKPFSSSVSHKCGCGHHASNESPRPGFHRCEYDHPRFERTYSCNRHSCISCCSPHQTCLRFQSYHRV*	95
16522	MW033528	ASFV-wbShX01(MW033528)	285L	MLLEEVILIALILIWIAIILYSTIQIKIKPFSSSVSHKCGCGHHASNESPRPGFHRCEYDHPRFERTYSCNRHSCISCCSPHQTCLRFQSYHRV*	95
16715	MW049116	ASFV Korea/pig/Yeoncheon1/2019(MW049116)	285L	MLLEEVILIALILIWIAIILYSTIQIKIKPFSSSVSHKCGCGHHASNESPRPGFHRCEYDHPRFERTYSCNRHSCISCCSPHQTCLRFQSYHRV*	95
16904	MW306190	ASFV/Amur 19/WB-6905(MW306190)	285L	MLLEEVILIALILIWIAIILYSTIQIKIKPFSSSVSHKCGCGHHASNESPRPGFHRCEYDHPRFERTYSCNRHSCISCCSPHQTCLRFQSYHRV*	95
17093	MW306191	ASFV/Primorsky 19/WB-6723(MW306191)	285L	MLLEEVILIALILIWIAIILYSTIQIKIKPFSSSVSHKCGCGHHASNESPRPGFHRCEYDHPRFERTYSCNRHSCISCCSPHQTCLRFQSYHRV*	95
17282	MW306192	ASFV/Ulyanovsk 19/WB-5699(MW306192)	285L	MLLEEVILIALILIWIAIILYSTIQIKIKPFSSSVSHKCGCGHHASNESPRPGFHRCEYDHPRFERTYSCNRHSCISCCSPHQTCLRFQSYHRV*	95
17464	MW361944	China/GD/2019(MW361944)	285L	MLLEEVILIALILIWIAIILYSTIQIKIKPFSSSVSHKCGCGHHASNESPRPGFHRCEYDHPRFERTYSCNRHSCISCCSPHQTCLRFQSYHRV*	95
17654	MW396979	ASFV/Timor-Leste/2019/1(MW396979)	285L	MLLEEVILIALILIWIAIILYSTIQIKIKPFSSSVSHKCGCGHHASNESPRPGFHRCEYDHPRFERTYSCNRHSCISCCSPHQTCLRFQSYHRV*	95
17840	MW465755	VNUA-ASFV-05L1/HaNam/VN/2020(MW465755)	285L	MLLEEVILIALILIWIAIILYSTIQIKIKPFSSSVSHKCGCGHHASNESPRPGFHRCEYDHPRFERTYSCNRHSCISCCSPHQTCLRFQSYHRV*	95
18024	MW521382	HuB20(MW521382)	285L	MLLEEVILIALILIWIAIILYSTIQIKIKPFSSSVSHKCGCGHHASNESPRPGFHRCEYDHPRFERTYSCNRHSCISCCSPHQTCLRFQSYHRV*	95
18206	MW528217	ASFV/ARRIAH/CV-1/30(MW528217)	285L	MLLEEVILIALILIWIAIILYSTIQIKIKPFSSSVSHKCGCGHHASNESPRPGFHRCEYDHPRFERTYSCNRHSCISCCSPHQTCLRFQSYHRV*	95
18387	MW528218	ASFV/ARRIAH/CV-1/50(MW528218)	285L	MLLEEVILIALILIWIAIILYSTIQIKIKPFSSSVSHKCGCGHHASNESPRPGFHRCEYDHPRFERTYSCNRHSCISCCSPHQTCLRFQSYHRV*	95
18906	MW656282	Pig/Heilongjiang/HRB1/2020(MW656282)	285L	MLLEEVILIALILIWIAIILYSTIQIKIKPFSSSVSHKCGCGHHASNESPRPGFHRCEYDHPRFERTYSCNRHSCISCCSPHQTCLRFQSYHRV*	95
26890	MW856068	MAL/19/Karonga(MW856068)	285L	MLLEEVILIALILIWIAIILYSTIQIKIKPFSSSVSHKCGCGHHASNESPRPGFHRCEYDHPRFERTYSCNRHSCISCCSPHQTCLRFQSYHRV*	95
27255	MZ325862	ASFV/Zabaykali/WB-5314/2020(MZ325862)	285L	MLLEEVILIALILIWIAIILYSTIQIKIKPFSSSVSHKCGCGHHASNESPRPGFHRCEYDHPRFERTYSCNRHSCISCCSPHQTCLRFQSYHRV*	95
27447	MZ614662	CADC_HN09(MZ614662)	285L	MLLEEVILIALILIWIAIILYSTIQIKIKPFSSSVSHKCGCGHHASNESPRPGFHRCEYDHPRFERTYSCNRHSCISCCSPHQTCLRFQSYHRV*	95
27609	MZ945536	Pig/HeN/ZZ-P1/2021(MZ945536)	285L	MLLEEVILIALILIWIAIILYSTIQIRIKPFSSSVPHKCGCGHHASNESPRPGFHRCEYDHPRFERTYSCSRHSCISCCSPHQACLRFQSYHRV*	95
27769	MZ945537	Pig/SD/DY-I/2021(MZ945537)	285L	MLLEEVILIALILIWIAIILYSTIQIRIKPFSSSVPHKCGCGHHASNESPRPGFHRCEYDHPRFERTYSCSRHSCISCCSPHQACLRFQSYHRV*	95
28491	OL322096	Vietnam/Pig/RG-1/01(OL322096)	285L	MLLEEVILIALILIWIAIILYSTIQIKIKPFSSSVSHKCGCGHHASNESPRPGFHRCEYDHPRFERTYSCNRHSCISCCSPHQTCLRFQSYHRV*	95
28682	OL322097	Vietnam/Pig/RG-2/01(OL322097)	285L	MLLEEVILIALILIWIAIILYSTIQIKIKPFSSSVSHKCGCGHHASNESPRPGFHRCEYDHPRFERTYSCNRHSCISCCSPHQTCLRFQSYHRV*	95
28874	OL322098	Vietnam/Pig/RG-3/01(OL322098)	285L	MLLEEVILIALILIWIAIILYSTIQIKIKPFSSSVSHKCGCGHHASNESPRPGFHRCEYDHPRFERTYSCNRHSCISCCSPHQTCLRFQSYHRV*	95
29065	OL322099	Vietnam/Pig/RG-4/01(OL322099)	285L	MLLEEVILIALILIWIAIILYSTIQIKIKPFSSSVSHKCGCGHHASNESPRPGFHRCEYDHPRFERTYSCNRHSCISCCSPHQTCLRFQSYHRV*	95
29253	OL322100	Vietnam/Pig/RG-5/01(OL322100)	285L	MLLEEVILIALILIWIAIILYSTIQIKIKPFSSSVSHKCGCGHHASNESPRPGFHRCEYDHPRFERTYSCNRHSCISCCSPHQTCLRFQSYHRV*	95
29441	OL322101	Vietnam/Pig/RG-6/01(OL322101)	285L	MLLEEVILIALILIWIAIILYSTIQIKIKPFSSSVSHKCGCGHHASNESPRPGFHRCEYDHPRFERTYSCNRHSCISCCSPHQTCLRFQSYHRV*	95
29630	OL322102	Vietnam/Pig/RG-7/01(OL322102)	285L	MLLEEVILIALILIWIAIILYSTIQIKIKPFSSSVSHKCGCGHHASNESPRPGFHRCEYDHPRFERTYSCNRHSCISCCSPHQTCLRFQSYHRV*	95
29819	OL622042	wild boar/SNJ/2020(OL622042)	285L	MLLEEVILIALILIWIAIILYSTIQIKIKPFSSSVSHKCGCGHHASNESPRPGFHRCEYDHPRFERTYSCNRHSCISCCSPHQTCLRFQSYHRV*	95
30012	OL692743	IND/AS/SD-02/2020(OL692743)	285L	MLLEEVILIALILIWIAIILYSTIQIKIKPFSSSVSHKCGCGHHASNESPRPGFHRCEYDHPRFERTYSCNRHSCISCCSPHQTCLRFQSYHRV*	95
30205	OL692744	IND/AR/SD-61/2020(OL692744)	285L	MLLEEVILIALILIWIAIILYSTIQIKIKPFSSSVSHKCGCGHHASNESPRPGFHRCEYDHPRFERTYSCNRHSCISCCSPHQTCLRFQSYHRV*	95
30393	OM105586	LYG18(OM105586)	285L	MLLEEVILIALILIWIAIILYSTIQIKIKPFSSSVSHKCGCGHHASNESPRPGFHRCEYDHPRFERTYSCNRHSCISCCSPHQTCLRFQSYHRV*	95
30756	OM161110	SY-1(OM161110)	285L	MLLEEVILIALILIWIAIILYSTIQIKIKPFSSSVSHKCGCGHHASNESPRPGFHRCEYDHPRFERTYSCNRHSCISCCSPHQTCLRFQSYHRV*	95
31271	OM481275	ABTCVSCK_ASF001(OM481275)	285L	MLLEEVILIALILIWIAIILYSTIQIKIKPFSSSVSHKCGCGHHASNESPRPGFHRCEYDHPRFERTYSCNRHSCISCCSPHQTCLRFQSYHRV*	95
31464	OM481276	ABTCVSCK_ASF007(OM481276)	285L	MLLEEVILIALILIWIAIILYSTIQIKIKPFSSSVSHKCGCGHHASNESPRPGFHRCEYDHPRFERTYSCNRHSCISCCSPHQTCLRFQSYHRV*	95
31653	OM799941	ASFV/Kaliningrad_17/WB-13869(OM799941)	285L	MLLEEVILIALILIWIAIILYSTIQIKIKPFSSSVSHKCGCGHHASNESPRPGFHRCEYDHPRFERTYSCNRHSCISCCSPHQTCLRFQSYHRV*	95
31843	OM966714	ASFV/Kaliningrad_18/WB-12523(OM966714)	285L	MLLEEVILIALILIWIAIILYSTIQIKIKPFSSSVSHKCGCGHHASNESPRPGFHRCEYDHPRFERTYSCNRHSCISCCSPHQTCLRFQSYHRV*	95
32031	OM966715	ASFV/Kaliningrad_18/WB-12524(OM966715)	285L	MLLEEVILIALILIWIAIILYSTIQIKIKPFSSSVSHKCGCGHHASNESPRPGFHRCEYDHPRFERTYSCNRHSCISCCSPHQTCLRFQSYHRV*	95
32219	OM966716	ASFV/Kaliningrad_18/WB-9735(OM966716)	285L	MLLEEVILIALILIWIAIILYSTIQIKIKPFSSSVSHKCGCGHHASNESPRPGFHRCEYDHPRFERTYSCNRHSCISCCSPHQTCLRFQSYHRV*	95
32409	OM966719	ASFV/Kaliningrad_19/WB-10168(OM966719)	285L	MLLEEVILIALILIWIAIILYSTIQIKIKPFSSSVSHKCGCGHHASNESPRPGFHRCEYDHPRFERTYSCNRHSCISCCSPHQTCLRFQSYHRV*	95
32598	OM966720	ASFV/Kaliningrad_18/WB-12516(OM966720)	285L	MLLEEVILIALILIWIAIILYSTIQIKIKPFSSSVSHKCGCGHHASNESPRPGFHRCEYDHPRFERTYSCNRHSCISCCSPHQTCLRFQSYHRV*	95
32788	OM966721	ASFV/Kaliningrad_18/WB-9734(OM966721)	285L	MLLEEVILIALILIWIAIILYSTIQIKIKPFSSSVSHKCGCGHHASNESPRPGFHRCEYDHPRFERTYSCNRHSCISCCSPHQTCLRFQSYHRV*	95
32977	ON075797	Korea/YC1/2019(ON075797)	285L	MLLEEVILIALILIWIAIILYSTIQIKIKPFSSSVSHKCGCGHHASNESPRPGFHRCEYDHPRFERTYSCNRHSCISCCSPHQTCLRFQSYHRV*	95
33169	ON108571	2802/AL/2022 Italy(ON108571)	285L	MLLEEVILIALILIWIAIILYSTIQIKIKPFSSSVSHKCGCGHHASNESPRPGFHRCEYDHPRFERTYSCNRHSCISCCSPHQTCLRFQSYHRV*	95
34185	ON263123	GZ201801_2(ON263123)	285L	MLLEEVILIALILIWIAIILYSTIQIKIKPFSSSVSHKCGCGHHASNESPRPGFHRCEYDHPRFERTYSCNRHSCISCCSPHQTCLRFQSYHRV*	95
34373	ON380539	HB03A(ON380539)	285L	MLLEEVILIALILIWIAIILYSTIQIKIKPFSSSVSHKCGCGHHASNESPRPGFHRCEYDHPRFERTYSCNRHSCISCCSPHQTCLRFQSYHRV*	95
34561	ON380540	HB31A(ON380540)	285L	MLLEEVILIALILIWIAIILYSTIQIKIKPFSSSVSHKCGCGHHASNESPRPGFHRCEYDHPRFERTYSCNRHSCISCCSPHQTCLRFQSYHRV*	95
34732	ON400500	YNFN202103(ON400500)	285L	MLLEEVILIALILIWIAIILYSTIQIKIKPFSSSVSHKCGCGHHASNESPRPGFHRCEYDHPRFERTYSCNRHSCISCCSPHQTCLRFQSYHRV*	95
35105	ON409979	TAN/17/Kibaha(ON409979)	285L	MLLEEVILIALILIWIAIILYSTIQIKIKPFSSSVSHKCGCGHHASNESPRPGFHRCEYDHPRFERTYSCNRHSCISCCSPHQTCLRFQSYHRV*	95
35265	ON409980	TAN/16/Magu(ON409980)	285L	MLLEEVILIALILIWIAIILYSSIQIRIKPGSSVPHRCECGHKASNESPRPGFHRCEYDHPQFERTHFCNRHSCIPCCSPHQACLRFQSYHRV*	94
35421	ON409981	TAN/08/Mazimbu(ON409981)	285L	MLLRRILIALILIWVAIILYSSFQIGIKPIGSSVPHKCGCGHHASNESPRPGFHGCEYDHPQFKGTHSCNRHSCISCYSPDQACLRFQSYYRV*	94
35764	ON409983	TAN/20/Morogoro(ON409983)	285L	MLLEEVILIALILIWIAIILYSTIQIKIKPFSSSVSHKCGCGHHASNESPRPGFHRCEYDHPRFERTYSCNRHSCISCCSPHQTCLRFQSYHRV*	95
35952	ON456300	Yangzhou(ON456300)	285L	MLLEEVILIALILIWIAIILYSTIQIKIKPFSSSVSHKCGCGHHASNESPRPGFHRCEYDHPRFERTYSCNRHSCISCCSPHQTCLRFQSYHRV*	95
36131	ON963982	A4(ON963982)	285L	MLLEEVILIALILIWIAIILYSTIQIKIKPFSSSVSHKCGCGHHASNESPRPGFHRCEYDHPRFERTYSCNRHSCISCCSPHQTCLRFQSYHRV*	95
36486	OP467597	ASF-MNG19(OP467597)	285L	MLLEEVILIALILIWIAIILYSTIQIKIKPFSSSVSHKCGCGHHASNESPRPGFHRCEYDHPRFERTYSCNRHSCISCCSPHQTCLRFQSYHRV*	95
36487	OP479889	Ghana2022-35(OP479889)	285L	MLLEEVILIALILIWIAIILYSTIQIKIKPFSSSVSHKCGCGHHASNESPRPGFHRCEYDHPRFERTYSCNRHSCISCCSPHQTCLRFQSYHRV*	95
36855	OP510032	ASFV/Primorsky_19/DP-8235(OP510032)	285L	MLLEEVILIALILIWIAIILYSTIQIKIKPFSSSVSHKCGCGHHASNESPRPGFHRCEYDHPRFERTYSCNRHSCISCCSPHQTCLRFQSYHRV*	95
37048	OP510033	ASFV/Zabaykali_20/DP-4905(OP510033)	285L	MLLEEVILIALILIWIAIILYSTIQIKIKPFSSSVSHKCGCGHHASNESPRPGFHRCEYDHPRFERTYSCNRHSCISCCSPHQTCLRFQSYHRV*	95
37241	OP605386	20355/RM/2022_Italy(OP605386)	285L	MLLEEVILIALILIWIAIILYSTIQIKIKPFSSSVSHKCGCGHHASNESPRPGFHRCEYDHPRFERTYSCNRHSCISCCSPHQTCLRFQSYHRV*	95
37430	OP612151	SY-2(OP612151)	285L	MLLEEVILIALILIWIAIILYSTIQIKIKPFSSSVSHKCGCGHHASNESPRPGFHRCEYDHPRFERTYSCNRHSCISCCSPHQTCLRFQSYHRV*	95
37618	OP628183	Korea/HC224/2020(OP628183)	285L	MLLEEVILIALILIWIAIILYSTIQIKIKPFSSSVSHKCGCGHHASNESPRPGFHRCEYDHPRFERTYSCNRHSCISCCSPHQTCLRFQSYHRV*	95
37794	OP672342	Nigeria-RV502(OP672342)	285L	MLLEEVILIALILIWIAIILYSTIQIKIKPFSSSVSHKCGCGHHASNESPRPGFHRCEYDHPRFERTYSCNRHSCISCCSPHQTCLRFQSYHRV*	95
37981	OP823268	OP823268(OP823268)	285L	MLLEEVILIALILIWIAIILYSTIQIKIKPFSSSVSHKCGCGHHASNESPRPGFHRCEYDHPRFERTYSCNRHSCISCCSPHQTCLRFQSYHRV*	95
38168	OP823269	OP823269(OP823269)	285L	MLLEEVILIALILIWIAIILYSTIQIKIKPFSSSVSHKCGCGHHASNESPRPGFHRCEYDHPRFERTYSCNRHSCISCCSPHQTCLRFQSYHRV*	95
38356	OP856591	China/LN/2018/1(OP856591)	285L	MLLEEVILIALILIWIAIILYSTIQIKIKPFSSSVSHKCGCGHHASNESPRPGFHRCEYDHPRFERTYSCNRHSCISCCSPHQTCLRFQSYHRV*	95
38531	OQ504954	Pig/Henan/123014/2022(OQ504954)	285L	MLLEEVILIALILIWIAIILYSTIQIRIKPFSSSVPHKCGCGHHASNESPRPGFHRCEYDHPRFERTYSCSRHSCISCCSPHQACLRFQSYHRV*	95
38706	OQ504955	Pig/Inner Mongolia/DQDM/2022(OQ504955)	285L	MLLEEVILIALILIWIAIILYSTIQIRIKPFSSSVPHKCGCGHHASNESPRPGFHRCEYDHPRFERTYSCSRHSCISCCSPHQACLRFQSYHRV*	95
38881	OQ504956	Pig/Jiangsu/LG/2021, (OQ504956)	285L	MLLEEVILIALILIWIAIILYSTIQIRIKPFSSSVPHKCGCGHHASNESPRPGFHRCEYDHPRFERTYSCSRHSCISCCSPHQACLRFQSYHRV*	95
39245	OX376250	2020ASP02805(OX376250)	285L	MLLEEVILIALILIWIAIILYSTIQIKIKPFSSSVSHKCGCGHHASNESPRPGFHRCEYDHPRFERTYSCNRHSCISCCSPHQTCLRFQSYHRV*	95
39437	OX376251	2021ASP01919 (OX376251)	285L	MLLEEVILIALILIWIAIILYSTIQIKIKPFSSSVSHKCGCGHHASNESPRPGFHRCEYDHPRFERTYSCNRHSCISCCSPHQTCLRFQSYHRV*	95
39628	OX376252	2021ASP00703 (OX376252)	285L	MLLEEVILIALILIWIAIILYSTIQIKIKPFSSSVSHKCGCGHHASNESPRPGFHRCEYDHPRFERTYSCNRHSCISCCSPHQTCLRFQSYHRV*	95
39819	OX376253	2021ASP01957 (OX376253)	285L	MLLEEVILIALILIWIAIILYSTIQIKIKPFSSSVSHKCGCGHHASNESPRPGFHRCEYDHPRFERTYSCNRHSCISCCSPHQTCLRFQSYHRV*	95
40013	OX376254	2021ASP00484 (OX376254)	285L	MLLEEVILIALILIWIAIILYSTIQIKIKPFSSSVSHKCGCGHHASNESPRPGFHRCEYDHPRFERTYSCNRHSCISCCSPHQTCLRFQSYHRV*	95
40205	OX376255	2021ASP00902 (OX376255)	285L	MLLEEVILIALILIWIAIILYSTIQIKIKPFSSSVSHKCGCGHHASNESPRPGFHRCEYDHPRFERTYSCNRHSCISCCSPHQTCLRFQSYHRV*	95
40398	OX376256	2020ASP01832 (OX376256)	285L	MLLEEVILIALILIWIAIILYSTIQIKIKPFSSSVSHKCGCGHHASNESPRPGFHRCEYDHPRFERTYSCNRHSCISCCSPHQTCLRFQSYHRV*	95
40592	OX376257	2021ASP02148 (OX376257)	285L	MLLEEVILIALILIWIAIILYSTIQIKIKPFSSSVSHKCGCGHHASNESPRPGFHRCEYDHPRFERTYSCNRHSCISCCSPHQTCLRFQSYHRV*	95
40786	OX376258	2020ASP02894 (OX376258)	285L	MLLEEVILIALILIWIAIILYSTIQIKIKPFSSSVSHKCGCGHHASNESPRPGFHRCEYDHPRFERTYSCNRHSCISCCSPHQTCLRFQSYHRV*	95
40977	OX376259	2021ASP02665 (OX376259)	285L	MLLEEVILIALILIWIAIILYSTIQIKIKPFSSSVSHKCGCGHHASNESPRPGFHRCEYDHPRFERTYSCNRHSCISCCSPHQTCLRFQSYHRV*	95
41169	OX376260	2021ASP01917 (OX376260)	285L	MLLEEVILIALILIWIAIILYSTIQIKIKPFSSSVSHKCGCGHHASNESPRPGFHRCEYDHPRFERTYSCNRHSCISCCSPHQTCLRFQSYHRV*	95
41362	OX376261	2020ASP02103 (OX376261)	285L	MLLEEVILIALILIWIAIILYSTIQIKIKPFSSSVSHKCGCGHHASNESPRPGFHRCEYDHPRFERTYSCNRHSCISCCSPHQTCLRFQSYHRV*	95
41553	OX376262	2021ASP00921 (OX376262)	285L	MLLEEVILIALILIWIAIILYSTIQIKIKPFSSSVSHKCGCGHHASNESPRPGFHRCEYDHPRFERTYSCNRHSCISCCSPHQTCLRFQSYHRV*	95
41745	OX376263	2021ASP02207 (OX376263)	285L	MLLEEVILIALILIWIAIILYSTIQIKIKPFSSSVSHKCGCGHHASNESPRPGFHRCEYDHPRFERTYSCNRHSCISCCSPHQTCLRFQSYHRV*	95
41937	OX376264	2021ASP03380 (OX376264)	285L	MLLEEVILIALILIWIAIILYSTIQIKIKPFSSSVSHKCGCGHHASNESPRPGFHRCEYDHPRFERTYSCNRHSCISCCSPHQTCLRFQSYHRV*	95
42128	OX376265	2021ASP03384 (OX376265)	285L	MLLEEVILIALILIWIAIILYSTIQIKIKPFSSSVSHKCGCGHHASNESPRPGFHRCEYDHPRFERTYSCNRHSCISCCSPHQTCLRFQSYHRV*	95
42320	OX376266	2021ASP03643 (OX376266)	285L	MLLEEVILIALILIWIAIILYSTIQIKIKPFSSSVSHKCGCGHHASNESPRPGFHRCEYDHPRFERTYSCNRHSCISCCSPHQTCLRFQSYHRV*	95
42511	OX376267	2021ASP03251 (OX376267)	285L	MLLEEVILIALILIWIAIILYSTIQIKIKPFSSSVSHKCGCGHHASNESPRPGFHRCEYDHPRFERTYSCNRHSCISCCSPHQTCLRFQSYHRV*	95
42703	OX376268	2021ASP03144 (OX376268)	285L	MLLEEVILIALILIWIAIILYSTIQIKIKPFSSSVSHKCGCGHHASNESPRPGFHRCEYDHPRFERTYSCNRHSCISCCSPHQTCLRFQSYHRV*	95
42894	OX376271	2021ASP03658 (OX376271)	285L	MLLEEVILIALILIWIAIILYSTIQIKIKPFSSSVSHKCGCGHHASNESPRPGFHRCEYDHPRFERTYSCNRHSCISCCSPHQTCLRFQSYHRV*	95
43086	OX376272	2021ASP03740 (OX376272)	285L	MLLEEVILIALILIWIAIILYSTIQIKIKPFSSSVSHKCGCGHHASNESPRPGFHRCEYDHPRFERTYSCNRHSCISCCSPHQTCLRFQSYHRV*	95
43277	OX376273	2021ASP03711 (OX376273)	285L	MLLEEVILIALILIWIAIILYSTIQIKIKPFSSSVSHKCGCGHHASNESPRPGFHRCEYDHPRFERTYSCNRHSCISCCSPHQTCLRFQSYHRV*	95
43278	UnPub001	Ken1033(UnPub001)	285L	MLLEEVILIALILIWIAIILYSSIQIRIKPGSSVPHRCECGHKASNESPRPGFHRCEYDHPQFERTHFCNRHSCIPCCSPHQACLRFQSYHRV*	94
169	AM712239	Benin 97/1(AM712239)	A104R	MSTKKKPTITKQELYSLVAADTQLNKALIERIFTSQQKIIQNALKHNQEVIIPPGIKFTVVTVKAKPARQGHNPATGEPIQIKAKPEHKAVKIRALKPVHDMLN*	105
330	AM712240	OURT 88/3(AM712240)	A104R	MSTKKKPTITKQELYSLVAADTQLNKALIERIFTSQQKIIQNALKHNQEVIIPPGIKFTVVTVKAKPARQGHNPATGEPIQIKAKPEHKAVKIRALKPVHDMLN*	105
482	ASU18466	BA71V(ASU18466)	A104R	MSTKKKPTITKQELYSLVAADTQLNKALIERIFTSQQKIIQNALKHNQEVIIPPGIKFTVVTVKAKPARQGHNPATGEPIQIKAKPEHKAVKIRALKPVHDMLN*	105
656	AY261360	Kenya 1950(AY261360)	A104R	MSTKKKPTITKQELYSLVAADTQLNKALIERIFTSQQKIIQNALKHNQEVIIPPGIKFTVVTVKAKPARQGHNPATGEPIQIKAKPEHKAVKIRALKPVHDMLN*	105
822	AY261361	Malawi Lil-20/1 (1983)(AY261361)	A104R	MSTKKKPTITKQELYSLVAADTQLNKALIERIFTSQQKIIQNALKHNQEVIIPPGIKFTVVTVKAKPARQGHNPATGEPIQIKAKPEHKAVKIRALKPVHDMLN*	105
1003	AY261362	Mkuzi 1979(AY261362)	A104R	MSTKKKPTITKQELYSLVAADTQLNKALIERIFTSQQKIIQNALKHNQEVIIPPGIKFTVVTVKAKPARQGHNPATGEPIQIKAKPEHKAVKIRALKPVHDMLN*	105
1176	AY261363	Pretoriuskop/96/4(AY261363)	A104R	MSTKKKPTITKQELYSLVAADTQLNKALIERIFTSQQKIIQNALKHNQEVIIPPGIKFTVVTVKAKPARQGHNPATGEPIQIKAKPEHKAVKIRALKPVHDMLN*	105
1346	AY261364	Tengani 62(AY261364)	A104R	MSTKKKPTITKQELYSLVAADTQLNKALIERIFTSQQKIIQNALKHNQEVIIPPGIKFTVVTVKAKPARQGHNPATGEPIQIKAKPEHKAVKIRALKPVHDMLN*	105
1527	AY261365	Warmbaths(AY261365)	A104R	MSAKKKPTITKQELYSLVAADTQLNKALIERIFTSQQKIIQNALKHNQEVIIPPGIKFTVVTVKAKPARQGHNPATGEPIQIKAKPEHKAVKIRALKPVHDMLN*	105
1704	AY261366	Warthog(AY261366)	A104R	MSAKKKPTITKQELYSLVAADTQLNKALIERIFTSQQKIIQNALKHNQEVIIPPGIKFTVVTVKAKPARQGHNPATGEPIQIKAKPEHKAVKIRALKPVHDMLN*	105
1879	FN557520	E75(FN557520)	A104R	MSTKKKPTITKQELYSLVAADTQLNKALIERIFTSQQKIIQNALKHNQEVIIPPGIKFTVVTVKAKPARQGHNPATGEPIQIKAKPEHKAVKIRALKPVHDMLN*	105
2071	FR682468	ASFV Georgia 2007/1(FR682468)	A104R	MSTKKKPTITKQELYSLVAADTQLNKALIERIFTSQQKIIQNALKHNQEVIIPPGIKFTVVTVKAKPARQGHNPATGEPIQIKAKPEHKAVKIRALKPVHDMLN*	105
2257	KJ747406	Kashino 04/13(KJ747406)	A104R	MSTKKKPTITKQELYSLVAADTQLNKALIERIFTSQQKIIQNALKHNQEVIIPPGIKFTVVTVKAKPARQGHNPATGEPIQIKAKPEHKAVKIRALKPVHDMLN*	105
2424	KM102979	26544/OG10(KM102979)	A104R	MSTKKKPTITKQELYSLVAADTQLNKALIERIFTSQQKIIQNALKHNQEVIIPPGIKFTVVTVKAKPARQGHNPATGEPIQIKAKPEHKAVKIRALKPVHDMLN*	105
2599	KM111294	Ken05/Tk1(KM111294)	A104R	MSTKKKPTITKQELYSLVAADTQLNKALIERIFTSQQKIIQNALKHNQEVIIPPGIKFTVVTVKAKPARQGHNPATGEPIQIKAKPEHKAVKIRALKPVHDMLN*	105
2764	KM111295	Ken06.Bus(KM111295)	A104R	MSTKKKPTITKQELYSLVAADTQLNKALIERIFTSQQKIIQNALKHNQEVIIPPGIKFTVVTVKAKPARQGHNPATGEPIQIKAKPEHKAVKIRALKPVHDMLN*	105
2934	KM262844	L60(KM262844)	A104R	MSTKKKPTITKQELYSLVAADTQLNKALIERIFTSQQKIIQNALKHNQEVIIPPGIKFTVVTVKAKPARQGHNPATGEPIQIKAKPEHKAVKIRALKPVHDMLN*	105
3093	KM262845	NHV(KM262845)	A104R	MSTKKKPTITKQELYSLVAADTQLNKALIERIFTSQQKIIQNALKHNQEVIIPPGIKFTVVTVKAKPARQGHNPATGEPIQIKAKPEHKAVKIRALKPVHDMLN*	105
3255	KP055815	BA71(KP055815)	A104R	MSTKKKPTITKQELYSLVAADTQLNKALIERIFTSQQKIIQNALKHNQEVIIPPGIKFTVVTVKAKPARQGHNPATGEPIQIKAKPEHKAVKIRALKPVHDMLN*	105
3435	KP843857	Odintsovo_02/14(KP843857)	A104R	MSTKKKPTITKQELYSLVAADTQLNKALIERIFTSQQKIIQNALKHNQEVIIPPGIKFTVVTVKAKPARQGHNPATGEPIQIKAKPEHKAVKIRALKPVHDMLN*	105
3602	KX354450	47/Ss/2008(KX354450)	A104R	MSTKKKPTITKQELYSLVAADTQLNKALIERIFTSQQKIIQNALKHNQEVIIPPGIKFTVVTVKAKPARQGHNPATGEPIQIKAKPEHKAVKIRALKPVHDMLN*	105
3789	LC659086	AQS-C-1-21(LC659086)	A104R	MSTKKKPTITKQELYSLVAADTQLNKALIERIFTSQQKIIQNALKHNQEVIIPPGIKFTVVTVKAKPARQGHNPATGEPIQIKAKPEHKAVKIRALKPVHDMLN*	105
3977	LC659087	AQS-C-1-22(LC659087)	A104R	MSTKKKPTITKQELYSLVAADTQLNKALIERIFTSQQKIIQNALKHNQEVIIPPGIKFTVVTVKAKPARQGHNPATGEPIQIKAKPEHKAVKIRALKPVHDMLN*	105
4165	LC659088	AQS-P-20901-1(LC659088)	A104R	MSTKKKPTITKQELYSLVAADTQLNKALIERIFTSQQKIIQNALKHNQEVIIPPGIKFTVVTVKAKPARQGHNPATGEPIQIKAKPEHKAVKIRALKPVHDMLN*	105
4352	LC659089	AQS-P-201202(LC659089)	A104R	MSTKKKPTITKQELYSLVAADTQLNKALIERIFTSQQKIIQNALKHNQEVIIPPGIKFTVVTVKAKPARQGHNPATGEPIQIKAKPEHKAVKIRALKPVHDMLN*	105
4706	LR536725	ASFV Belgium 2018/1(LR536725)	A104R	MSTKKKPTITKQELYSLVAADTQLNKALIERIFTSQQKIIQNALKHNQEVIIPPGIKFTVVTVKAKPARQGHNPATGEPIQIKAKPEHKAVKIRALKPVHDMLN*	105
4897	LR722600	ASFV CzechRepublic 2017/1(LR722600)	A104R	MSTKKKPTITKQELYSLVAADTQLNKALIERIFTSQQKIIQNALKHNQEVIIPPGIKFTVVTVKAKPARQGHNPATGEPIQIKAKPEHKAVKIRALKPVHDMLN*	105
5090	LR812933	Arm/07/CBM/c2(LR812933)	A104R	MSTKKKPTITKQELYSLVAADTQLNKALIERIFTSQQKIIQNALKHNQEVIIPPGIKFTVVTVKAKPARQGHNPATGEPIQIKAKPEHKAVKIRALKPVHDMLN*	105
5273	LR813622	Tanzania/Rukwa/2017/1(LR813622)	A104R	MSTKKKPTITKQELYSLVAADTQLNKALIERIFTSQQKIIQNALKHNQEVIIPPGIKFTVVTVKAKPARQGHNPATGEPIQIKAKPEHKAVKIRALKPVHDMLN*	105
5631	LR899131	ASFV Ken.rie1(LR899131)	A104R	MSTKKKPTITKQELYSLVAADTQLNKALIERIFTSQQKIIQNALKHNQEVIIPPGIKFTVVTVKAKPARQGHNPATGEPIQIKAKPEHKAVKIRALKPVHDMLN*	105
5824	LR899193	ASFV Germany 2020/1(LR899193)	A104R	MSTKKKPTITKQELYSLVAADTQLNKALIERIFTSQQKIIQNALKHNQEVIIPPGIKFTVVTVKAKPARQGHNPATGEPIQIKAKPEHKAVKIRALKPVHDMLN*	105
5996	LS478113	Estonia 2014(LS478113)	A104R	MSTKKKPTITKQELYSLVAADTQLNKALIERIFTSQQKIIQNALKHNQEVIIPPGIKFTVVTVKAKPARQGHNPATGEPIQIKAKPEHKAVKIRALKPVHDMLN*	105
6184	MG939583	Pol16_20186_o7(MG939583)	A104R	MSTKKKPTITKQELYSLVAADTQLNKALIERIFTSQQKIIQNALKHNQEVIIPPGIKFTVVTVKAKPARQGHNPATGEPIQIKAKPEHKAVKIRALKPVHDMLN*	105
6373	MG939584	Pol16_20538_o9(MG939584)	A104R	MSTKKKPTITKQELYSLVAADTQLNKALIERIFTSQQKIIQNALKHNQEVIIPPGIKFTVVTVKAKPARQGHNPATGEPIQIKAKPEHKAVKIRALKPVHDMLN*	105
6562	MG939585	Pol16_20540_o10(MG939585)	A104R	MSTKKKPTITKQELYSLVAADTQLNKALIERIFTSQQKIIQNALKHNQEVIIPPGIKFTVVTVKAKPARQGHNPATGEPIQIKAKPEHKAVKIRALKPVHDMLN*	105
6750	MG939586	Pol16_29413_o23(MG939586)	A104R	MSTKKKPTITKQELYSLVAADTQLNKALIERIFTSQQKIIQNALKHNQEVIIPPGIKFTVVTVKAKPARQGHNPATGEPIQIKAKPEHKAVKIRALKPVHDMLN*	105
6938	MG939587	Pol17_03029_C201(MG939587)	A104R	MSTKKKPTITKQELYSLVAADTQLNKALIERIFTSQQKIIQNALKHNQEVIIPPGIKFTVVTVKAKPARQGHNPATGEPIQIKAKPEHKAVKIRALKPVHDMLN*	105
7126	MG939588	Pol17_04461_C210(MG939588)	A104R	MSTKKKPTITKQELYSLVAADTQLNKALIERIFTSQQKIIQNALKHNQEVIIPPGIKFTVVTVKAKPARQGHNPATGEPIQIKAKPEHKAVKIRALKPVHDMLN*	105
7316	MG939589	Pol17_05838_C220(MG939589)	A104R	MSTKKKPTITKQELYSLVAADTQLNKALIERIFTSQQKIIQNALKHNQEVIIPPGIKFTVVTVKAKPARQGHNPATGEPIQIKAKPEHKAVKIRALKPVHDMLN*	105
7485	MH025916	R8(MH025916)	A104R	MSTKKKPTITKQELYSLVAADTQLNKALIERIFTSQQKIIQNALKHNQEVIIPPGIKFTVVTVKAKPARQGHNPATGEPIQIKAKPEHKAVKIRALKPVHDMLN*	105
7654	MH025917	R7(MH025917)	A104R	MSTKKKPTITKQELYSLVAADTQLNKALIERIFTSQQKIIQNALKHNQEVIIPPGIKFTVVTVKAKPARQGHNPATGEPIQIKAKPEHKAVKIRALKPVHDMLN*	105
7821	MH025918	R25(MH025918)	A104R	MSTKKKPTITKQELYSLVAADTQLNKALIERIFTSQQKIIQNALKHNQEVIIPPGIKFTVVTVKAKPARQGHNPATGEPIQIKAKPEHKAVKIRALKPVHDMLN*	105
7991	MH025919	N10(MH025919)	A104R	MSTKKKPTITKQELYSLVAADTQLNKALIERIFTSQQKIIQNALKHNQEVIIPPGIKFTVVTVKAKPARQGHNPATGEPIQIKAKPEHKAVKIRALKPVHDMLN*	105
8159	MH025920	R35(MH025920)	A104R	MSTKKKPTITKQELYSLVAADTQLNKALIERIFTSQQKIIQNALKHNQEVIIPPGIKFTVVTVKAKPARQGHNPATGEPIQIKAKPEHKAVKIRALKPVHDMLN*	105
8348	MH681419	ASFV/POL/2015/Podlaskie(MH681419)	A104R	MSTKKKPTITKQELYSLVAADTQLNKALIERIFTSQQKIIQNALKHNQEVIIPPGIKFTVVTVKAKPARQGHNPATGEPIQIKAKPEHKAVKIRALKPVHDMLN*	105
8533	MH766894	ASFV-SY18(MH766894)	A104R	MSTKKKPTITKQELYSLVAADTQLNKALIERIFTSQQKIIQNALKHNQEVIIPPGIKFTVVTVKAKPARQGHNPATGEPIQIKAKPEHKAVKIRALKPVHDMLN*	105
9097	MK333180	Pig/HLJ/2018(MK333180)	A104R	MSTKKKPTITKQELYSLVAADTQLNKALIERIFTSQQKIIQNALKHNQEVIIPPGIKFTVVTVKAKPARQGHNPATGEPIQIKAKPEHKAVKIRALKPVHDMLN*	105
9475	MK543947	Belgium/Etalle/wb/2018(MK543947)	A104R	MSTKKKPTITKQELYSLVAADTQLNKALIERIFTSQQKIIQNALKHNQEVIIPPGIKFTVVTVKAKPARQGHNPATGEPIQIKAKPEHKAVKIRALKPVHDMLN*	105
9665	MK628478	ASFV/LT14/1490(MK628478)	A104R	MSTKKKPTITKQELYSLVAADTQLNKALIERIFTSQQKIIQNALKHNQEVIIPPGIKFTVVTVKAKPARQGHNPATGEPIQIKAKPEHKAVKIRALKPVHDMLN*	105
9853	MK645909	ASFV-wbBS01(MK645909)	A104R	MSTKKKPTITKQELYSLVAADTQLNKALIERIFTSQQKIIQNALKHNQEVIIPPGIKFTVVTVKAKPARQGHNPATGEPIQIKAKPEHKAVKIRALKPVHDMLN*	105
10042	MK940252	CN/2019/InnerMongolia-AES01(MK940252)	A104R	MSTKKKPTITKQELYSLVAADTQLNKALIERIFTSQQKIIQNALKHNQEVIIPPGIKFTVVTVKAKPARQGHNPATGEPIQIKAKPEHKAVKIRALKPVHDMLN*	105
10231	MN172368	ASFV/pig/China/CAS19-01/2019(MN172368)	A104R	MSTKKKPTITKQELYSLVAADTQLNKALIERIFTSQQKIIQNALKHNQEVIIPPGIKFTVVTVKAKPARQGHNPATGEPIQIKAKPEHKAVKIRALKPVHDMLN*	105
10544	MN270969	56/Ca/1978(MN270969)	A104R	MSTKKKPTITKQELYSLVAADTQLNKALIERIFTSQQKIIQNALKHNQEVIIPPGIKFTVVTVKAKPARQGHNPATGEPIQIKAKPEHKAVKIRALKPVHDMLN*	105
10710	MN270970	57/Ca/1979(MN270970)	A104R	MSTKKKPTITKQELYSLVAADTQLNKALIERIFTSQQKIIQNALKHNQEVIIPPGIKFTVVTVKAKPARQGHNPATGEPIQIKAKPEHKAVKIRALKPVHDMLN*	105
10878	MN270971	139/Nu/1981(MN270971)	A104R	MSTKKKPTITKQELYSLVAADTQLNKALIERIFTSQQKIIQNALKHNQEVIIPPGIKFTVVTVKAKPARQGHNPATGEPIQIKAKPEHKAVKIRALKPVHDMLN*	105
11046	MN270972	140/Or/1985(MN270972)	A104R	MSTKKKPTITKQELYSLVAADTQLNKALIERIFTSQQKIIQNALKHNQEVIIPPGIKFTVVTVKAKPARQGHNPATGEPIQIKAKPEHKAVKIRALKPVHDMLN*	105
11213	MN270973	85/Ca/1985(MN270973)	A104R	MSTKKKPTITKQELYSLVAADTQLNKALIERIFTSQQKIIQNALKHNQEVIIPPGIKFTVVTVKAKPARQGHNPATGEPIQIKAKPEHKAVKIRALKPVHDMLN*	105
11380	MN270974	141/Nu/1990(MN270974)	A104R	MSTKKKPTITKQELYSLVAADTQLNKALIERIFTSQQKIIQNALKHNQEVIIPPGIKFTVVTVKAKPARQGHNPATGEPIQIKAKPEHKAVKIRALKPVHDMLN*	105
11548	MN270975	142/Nu/1995(MN270975)	A104R	MSTKKKPTITKQELYSLVAADTQLNKALIERIFTSQQKIIQNALKHNQEVIIPPGIKFTVVTVKAKPARQGHNPATGEPIQIKAKPEHKAVKIRALKPVHDMLN*	105
11716	MN270976	60/Nu/1997(MN270976)	A104R	MSTKKKPTITKQELYSLVAADTQLNKALIERIFTSQQKIIQNALKHNQEVIIPPGIKFTVVTVKAKPARQGHNPATGEPIQIKAKPEHKAVKIRALKPVHDMLN*	105
11885	MN270977	26/Ss/2004(MN270977)	A104R	MSTKKKPTITKQELYSLVAADTQLNKALIERIFTSQQKIIQNALKHNQEVIIPPGIKFTVVTVKAKPARQGHNPATGEPIQIKAKPEHKAVKIRALKPVHDMLN*	105
12052	MN270978	72407/Ss/2005(MN270978)	A104R	MSTKKKPTITKQELYSLVAADTQLNKALIERIFTSQQKIIQNALKHNQEVIIPPGIKFTVVTVKAKPARQGHNPATGEPIQIKAKPEHKAVKIRALKPVHDMLN*	105
12218	MN270979	97/Ot/2012(MN270979)	A104R	MSTKKKPTITKQELYSLVAADTQLNKALIERIFTSQQKIIQNALKHNQEVIIPPGIKFTVVTVKAKPARQGHNPATGEPIQIKAKPEHKAVKIRALKPVHDMLN*	105
12385	MN270980	22653/Ca/2014(MN270980)	A104R	MSTKKKPTITKQELYSLVAADTQLNKALIERIFTSQQKIIQNALKHNQEVIIPPGIKFTVVTVKAKPARQGHNPATGEPIQIKAKPEHKAVKIRALKPVHDMLN*	105
12545	MN318203	LIV_5_40(MN318203)	A104R	MSTKKKPTITKQELYSLVAADTQLNKALIERIFTSQQKIIQNALKHNQEVIIPPGIKFTVVTVKAKPARQGHNPATGEPIQIKAKPEHKAVKIRALKPVHDMLN*	105
12723	MN336500	RSA_2_2008(MN336500)	A104R	MSAKKKPTITKQELYSLVAADTQLNKALIERIFTSQQKIIQNALKHNQEVIIPPGIKFTVVTVKAKPARQGHNPATGEPIQIKAKPEHKAVKIRALKPVHDMLN*	105
12913	MN393476	ASFV Wuhan 2019-1(MN393476)	A104R	MSTKKKPTITKQELYSLVAADTQLNKALIERIFTSQQKIIQNALKHNQEVIIPPGIKFTVVTVKAKPARQGHNPATGEPIQIKAKPEHKAVKIRALKPVHDMLN*	105
13280	MN394630	SPEC_57(MN394630)	A104R	MSAKKKPTITKQELYSLVAADTQLNKALIERIFTSQQKIIQNALKHNQEVIIPPGIKFTVVTVKAKPARQGHNPATGEPIQIKAKPEHKAVKIRALKPVHDMLN*	105
13448	MN630494	Zaire(MN630494)	A104R	MSTKKKPTITKQELYSLVAADTQLNKALIERIFTSQQKIIQNALKHNQEVIIPPGIKFTVVTVKAKPARQGHNPATGEPIQIKAKPEHKAVKIRALKPVHDMLN*	105
13625	MN641876	RSA_W1_1999(MN641876)	A104R	MSAKKKPTITKQELYSLVAADTQLNKALIERIFTSQQKIIQNALKHNQEVIIPPGIKFTVVTVKAKPARQGHNPATGEPIQIKAKPEHKAVKIRALKPVHDMLN*	105
13800	MN641877	RSA_2_2004(MN641877)	A104R	MSTKKKPTITKQELYSLVAADTQLNKALIERIFTSQQKIIQNALKHNQEVIIPPGIKFTVVTVKAKPARQGHNPATGEPIQIKAKPEHKAVKIRALKPVHDMLN*	105
13953	MT166692	ASFV_Hanoi_2019(MT166692)	A104R	MSTKKKPTITKQELYSLVAADTQLNKALIERIFTSQQKIIQNALKHNQEVIIPPGIKFTVVTVKAKPARQGHNPATGEPIQIKAKPEHKAVKIRALKPVHDMLN*	105
14140	MT180393	ASFV_NgheAn_2019(MT180393)	A104R	MSTKKKPTITKQELYSLVAADTQLNKALIERIFTSQQKIIQNALKHNQEVIIPPGIKFTVVTVKAKPARQGHNPATGEPIQIKAKPEHKAVKIRALKPVHDMLN*	105
14328	MT459800	ASFV/Kabardino-Balkaria 19/WB-964(MT459800)	A104R	MSTKKKPTITKQELYSLVAADTQLNKALIERIFTSQQKIIQNALKHNQEVIIPPGIKFTVVTVKAKPARQGHNPATGEPIQIKAKPEHKAVKIRALKPVHDMLN*	105
14517	MT496893	GZ201801(MT496893)	A104R	MSTKKKPTITKQELYSLVAADTQLNKALIERIFTSQQKIIQNALKHNQEVIIPPGIKFTVVTVKAKPARQGHNPATGEPIQIKAKPEHKAVKIRALKPVHDMLN*	105
14710	MT748042	ASFV/Korea/pig/PaJu1/2019(MT748042)	A104R	MSTKKKPTITKQELYSLVAADTQLNKALIERIFTSQQKIIQNALKHNQEVIIPPGIKFTVVTVKAKPARQGHNPATGEPIQIKAKPEHKAVKIRALKPVHDMLN*	105
14899	MT847620	Pol17_55892_C754(MT847620)	A104R	MSTKKKPTITKQELYSLVAADTQLNKALIERIFTSQQKIIQNALKHNQEVIIPPGIKFTVVTVKAKPARQGHNPATGEPIQIKAKPEHKAVKIRALKPVHDMLN*	105
15088	MT847621	Pol18_28298_O111(MT847621)	A104R	MSTKKKPTITKQELYSLVAADTQLNKALIERIFTSQQKIIQNALKHNQEVIIPPGIKFTVVTVKAKPARQGHNPATGEPIQIKAKPEHKAVKIRALKPVHDMLN*	105
15276	MT847622	Pol17_31177_O81(MT847622)	A104R	MSTKKKPTITKQELYSLVAADTQLNKALIERIFTSQQKIIQNALKHNQEVIIPPGIKFTVVTVKAKPARQGHNPATGEPIQIKAKPEHKAVKIRALKPVHDMLN*	105
15465	MT847623	Pol19_53050_C1959/19(MT847623)	A104R	MSTKKKPTITKQELYSLVAADTQLNKALIERIFTSQQKIIQNALKHNQEVIIPPGIKFTVVTVKAKPARQGHNPATGEPIQIKAKPEHKAVKIRALKPVHDMLN*	105
15655	MT872723	VN/HY-ASFV1(2019)(MT872723)	A104R	MSTKKKPTITKQELYSLVAADTQLNKALIERIFTSQQKIIQNALKHNQEVIIPPGIKFTVVTVKAKPARQGHNPATGEPIQIKAKPEHKAVKIRALKPVHDMLN*	105
15845	MT882025	VN/QP-ASFV1(2019)(MT882025)	A104R	MSTKKKPTITKQELYSLVAADTQLNKALIERIFTSQQKIIQNALKHNQEVIIPPGIKFTVVTVKAKPARQGHNPATGEPIQIKAKPEHKAVKIRALKPVHDMLN*	105
16011	MT932578	103917/18(MT932578)	A104R	MSTKKKPTITKQELYSLVAADTQLNKALIERIFTSQQKIIQNALKHNQEVIIPPGIKFTVVTVKAKPARQGHNPATGEPIQIKAKPEHKAVKIRALKPVHDMLN*	105
16176	MT932579	55234/18(MT932579)	A104R	MSTKKKPTITKQELYSLVAADTQLNKALIERIFTSQQKIIQNALKHNQEVIIPPGIKFTVVTVKAKPARQGHNPATGEPIQIKAKPEHKAVKIRALKPVHDMLN*	105
16334	MT956648	Uvira B53(MT956648)	A104R	MSTKKKPTITKQELYSLVAADTQLNKALIERIFTSQQKIIQNALKHNQEVIIPPGIKFTVVTVKAKPARQGHNPATGEPIQIKAKPEHKAVKIRALKPVHDMLN*	105
16521	MW033528	ASFV-wbShX01(MW033528)	A104R	MSTKKKPTITKQELYSLVAADTQLNKALIERIFTSQQKIIQNALKHNQEVIIPPGIKFTVVTVKAKPARQGHNPATGEPIQIKAKPEHKAVKIRALKPVHDMLN*	105
16714	MW049116	ASFV Korea/pig/Yeoncheon1/2019(MW049116)	A104R	MSTKKKPTITKQELYSLVAADTQLNKALIERIFTSQQKIIQNALKHNQEVIIPPGIKFTVVTVKAKPARQGHNPATGEPIQIKAKPEHKAVKIRALKPVHDMLN*	105
16903	MW306190	ASFV/Amur 19/WB-6905(MW306190)	A104R	MSTKKKPTITKQELYSLVAADTQLNKALIERIFTSQQKIIQNALKHNQEVIIPPGIKFTVVTVKAKPARQGHNPATGEPIQIKAKPEHKAVKIRALKPVHDMLN*	105
17092	MW306191	ASFV/Primorsky 19/WB-6723(MW306191)	A104R	MSTKKKPTITKQELYSLVAADTQLNKALIERIFTSQQKIIQNALKHNQEVIIPPGIKFTVVTVKAKPARQGHNPATGEPIQIKAKPEHKAVKIRALKPVHDMLN*	105
17281	MW306192	ASFV/Ulyanovsk 19/WB-5699(MW306192)	A104R	MSTKKKPTITKQELYSLVAADTQLNKALIERIFTSQQKIIQNALKHNQEVIIPPGIKFTVVTVKAKPARQGHNPATGEPIQIKAKPEHKAVKIRALKPVHDMLN*	105
17463	MW361944	China/GD/2019(MW361944)	A104R	MSTKKKPTITKQELYSLVAADTQLNKALIERIFTSQQKIIQNALKHNQEVIIPPGIKFTVVTVKAKPARQGHNPATGEPIQIKAKPEHKAVKIRALKPVHDMLN*	105
17653	MW396979	ASFV/Timor-Leste/2019/1(MW396979)	A104R	MSTKKKPTITKQELYSLVAADTQLNKALIERIFTSQQKIIQNALKHNQEVIIPPGIKFTVVTVKAKPARQGHNPATGEPIQIKAKPEHKAVKIRALKPVHDMLN*	105
17839	MW465755	VNUA-ASFV-05L1/HaNam/VN/2020(MW465755)	A104R	MSTKKKPTITKQELYSLVAADTQLNKALIERIFTSQQKIIQNALKHNQEVIIPPGIKFTVVTVKAKPARQGHNPATGEPIQIKAKPEHKAVKIRALKPVHDMLN*	105
18023	MW521382	HuB20(MW521382)	A104R	MSTKKKPTITKQELYSLVAADTQLNKALIERIFTSQQKIIQNALKHNQEVIIPPGIKFTVVTVKAKPARQGHNPATGEPIQIKAKPEHKAVKIRALKPVHDMLN*	105
18205	MW528217	ASFV/ARRIAH/CV-1/30(MW528217)	A104R	MSTKKKPTITKQELYSLVAADTQLNKALIERIFTSQQKIIQNALKHNQEVIIPPGIKFTVVTVKAKPARQGHNPATGEPIQIKAKPEHKAVKIRALKPVHDMLN*	105
18386	MW528218	ASFV/ARRIAH/CV-1/50(MW528218)	A104R	MSTKKKPTITKQELYSLVAADIQLNKALIERIFTSQQKIIQNALKHNQEVIIPPGIKFTVVTVKAKPARQGHNPATGEPIQIKAKPEHKAVKIRALKPVHDMLN*	105
18553	MW647171	LO2018 major(MW647171)	A104R	MSTKKKPTITKQELYSLVAADTQLNKALIERIFTSQQKIIQNALKHNQEVIIPPGIKFTVVTVKAKPARQGHNPATGEPIQIKAKPEHKAVKIRALKPVHDMLN*	105
18719	MW647172	LO2018 minor(MW647172)	A104R	MSTKKKPTITKQELYSLVAADTQLNKALIERIFTSQQKIIQNALKHNQEVIIPPGIKFTVVTVKAKPARQGHNPATGEPIQIKAKPEHKAVKIRALKPVHDMLN*	105
18905	MW656282	Pig/Heilongjiang/HRB1/2020(MW656282)	A104R	MSTKKKPTITKQELYSLVAADTQLNKALIERIFTSQQKIIQNALKHNQEVIIPPGIKFTVVTVKAKPARQGHNPATGEPIQIKAKPEHKAVKIRALKPVHDMLN*	105
19072	MW723480	Ca1978_2(MW723480)	A104R	MSTKKKPTITKQELYSLVAADTQLNKALIERIFTSQQKIIQNALKHNQEVIIPPGIKFTVVTVKAKPARQGHNPATGEPIQIKAKPEHKAVKIRALKPVHDMLN*	105
19238	MW723481	Nu1979(MW723481)	A104R	MSTKKKPTITKQELYSLVAADTQLNKALIERIFTSQQKIIQNALKHNQEVIIPPGIKFTVVTVKAKPARQGHNPATGEPIQIKAKPEHKAVKIRALKPVHDMLN*	105
19405	MW723482	Nu1986(MW723482)	A104R	MSTKKKPTITKQELYSLVAADTQLNKALIERIFTSQQKIIQNALKHNQEVIIPPGIKFTVVTVKAKPARQGHNPATGEPIQIKAKPEHKAVKIRALKPVHDMLN*	105
19571	MW723483	Nu1990_1(MW723483)	A104R	MSTKKKPTITKQELYSLVAADTQLNKALIERIFTSQQKIIQNALKHNQEVIIPPGIKFTVVTVKAKPARQGHNPATGEPIQIKAKPEHKAVKIRALKPVHDMLN*	105
19737	MW723484	Nu1991_2(MW723484)	A104R	MSTKKKPTITKQELYSLVAADTQLNKALIERIFTSQQKIIQNALKHNQEVIIPPGIKFTVVTVKAKPARQGHNPATGEPIQIKAKPEHKAVKIRALKPVHDMLN*	105
19903	MW723485	Nu1991_3(MW723485)	A104R	MSTKKKPTITKQELYSLVAADTQLNKALIERIFTSQQKIIQNALKHNQEVIIPPGIKFTVVTVKAKPARQGHNPATGEPIQIKAKPEHKAVKIRALKPVHDMLN*	105
20069	MW723486	Nu1991_7(MW723486)	A104R	MSTKKKPTITKQELYSLVAADTQLNKALIERIFTSQQKIIQNALKHNQEVIIPPGIKFTVVTVKAKPARQGHNPATGEPIQIKAKPEHKAVKIRALKPVHDMLN*	105
20237	MW723487	Or1993_1(MW723487)	A104R	MSTKKKPTITKQELYSLVAADTQLNKALIERIFTSQQKIIQNALKHNQEVIIPPGIKFTVVTVKAKPARQGHNPATGEPIQIKAKPEHKAVKIRALKPVHDMLN*	105
20403	MW723488	Nu1993_2(MW723488)	A104R	MSTKKKPTITKQELYSLVAADTQLNKALIERIFTSQQKIIQNALKHNQEVIIPPGIKFTVVTVKAKPARQGHNPATGEPIQIKAKPEHKAVKIRALKPVHDMLN*	105
20736	MW723490	Nu1995_3(MW723490)	A104R	MSTKKKPTITKQELYSLVAADTQLNKALIERIFTSQQKIIQNALKHNQEVIIPPGIKFTVVTVKAKPARQGHNPATGEPIQIKAKPEHKAVKIRALKPVHDMLN*	105
21068	MW723492	4996 WB(MW723492)	A104R	MSTKKKPTITKQELYSLVAADTQLNKALIERIFTSQQKIIQNALKHNQEVIIPPGIKFTVVTVKAKPARQGHNPATGEPIQIKAKPEHKAVKIRALKPVHDMLN*	105
21234	MW723493	46830(MW723493)	A104R	MSTKKKPTITKQELYSLVAADTQLNKALIERIFTSQQKIIQNALKHNQEVIIPPGIKFTVVTVKAKPARQGHNPATGEPIQIKAKPEHKAVKIRALKPVHDMLN*	105
21400	MW723494	23221(MW723494)	A104R	MSTKKKPTITKQELYSLVAADTQLNKALIERIFTSQQKIIQNALKHNQEVIIPPGIKFTVVTVKAKPARQGHNPATGEPIQIKAKPEHKAVKIRALKPVHDMLN*	105
21566	MW723495	72398 WB(MW723495)	A104R	MSTKKKPTITKQELYSLVAADTQLNKALIERIFTSQQKIIQNALKHNQEVIIPPGIKFTVVTVKAKPARQGHNPATGEPIQIKAKPEHKAVKIRALKPVHDMLN*	105
21732	MW723496	74377(MW723496)	A104R	MSTKKKPTITKQELYSLVAADTQLNKALIERIFTSQQKIIQNALKHNQEVIIPPGIKFTVVTVKAKPARQGHNPATGEPIQIKAKPEHKAVKIRALKPVHDMLN*	105
21898	MW723497	22649(MW723497)	A104R	MSTKKKPTITKQELYSLVAADTQLNKALIERIFTSQQKIIQNALKHNQEVIIPPGIKFTVVTVKAKPARQGHNPATGEPIQIKAKPEHKAVKIRALKPVHDMLN*	105
22064	MW723498	72912 WB(MW723498)	A104R	MSTKKKPTITKQELYSLVAADTQLNKALIERIFTSQQKIIQNALKHNQEVIIPPGIKFTVVTVKAKPARQGHNPATGEPIQIKAKPEHKAVKIRALKPVHDMLN*	105
22399	MW723500	44076(MW723500)	A104R	MSTKKKPTITKQELYSLVAADTQLNKALIERIFTSQQKIIQNALKHNQEVIIPPGIKFTVVTVKAKPARQGHNPATGEPIQIKAKPEHKAVKIRALKPVHDMLN*	105
22565	MW736597	47039(MW736597)	A104R	MSTKKKPTITKQELYSLVAADTQLNKALIERIFTSQQKIIQNALKHNQEVIIPPGIKFTVVTVKAKPARQGHNPATGEPIQIKAKPEHKAVKIRALKPVHDMLN*	105
22732	MW736598	2019 WB(MW736598)	A104R	MSTKKKPTITKQELYSLVAADTQLNKALIERIFTSQQKIIQNALKHNQEVIIPPGIKFTVVTVKAKPARQGHNPATGEPIQIKAKPEHKAVKIRALKPVHDMLN*	105
22897	MW736599	98039(MW736599)	A104R	MSTKKKPTITKQELYSLVAADTQLNKALIERIFTSQQKIIQNALKHNQEVIIPPGIKFTVVTVKAKPARQGHNPATGEPIQIKAKPEHKAVKIRALKPVHDMLN*	105
23063	MW736600	30322(MW736600)	A104R	MSTKKKPTITKQELYSLVAADTQLNKALIERIFTSQQKIIQNALKHNQEVIIPPGIKFTVVTVKAKPARQGHNPATGEPIQIKAKPEHKAVKIRALKPVHDMLN*	105
23229	MW736601	49179 WB(MW736601)	A104R	MSTKKKPTITKQELYSLVAADTQLNKALIERIFTSQQKIIQNALKHNQEVIIPPGIKFTVVTVKAKPARQGHNPATGEPIQIKAKPEHKAVKIRALKPVHDMLN*	105
23395	MW736602	53706(MW736602)	A104R	MSTKKKPTITKQELYSLVAADTQLNKALIERIFTSQQKIIQNALKHNQEVIIPPGIKFTVVTVKAKPARQGHNPATGEPIQIKAKPEHKAVKIRALKPVHDMLN*	105
23561	MW736603	63525 WB(MW736603)	A104R	MSTKKKPTITKQELYSLVAADTQLNKALIERIFTSQQKIIQNALKHNQEVIIPPGIKFTVVTVKAKPARQGHNPATGEPIQIKAKPEHKAVKIRALKPVHDMLN*	105
23727	MW736604	15998(MW736604)	A104R	MSTKKKPTITKQELYSLVAADTQLNKALIERIFTSQQKIIQNALKHNQEVIIPPGIKFTVVTVKAKPARQGHNPATGEPIQIKAKPEHKAVKIRALKPVHDMLN*	105
23893	MW736605	51268(MW736605)	A104R	MSTKKKPTITKQELYSLVAADTQLNKALIERIFTSQQKIIQNALKHNQEVIIPPGIKFTVVTVKAKPARQGHNPATGEPIQIKAKPEHKAVKIRALKPVHDMLN*	105
24059	MW736606	34403(MW736606)	A104R	MSTKKKPTITKQELYSLVAADTQLNKALIERIFTSQQKIIQNALKHNQEVIIPPGIKFTVVTVKAKPARQGHNPATGEPIQIKAKPEHKAVKIRALKPVHDMLN*	105
24889	MW736611	56140(MW736611)	A104R	MSTKKKPTITKQELYSLVAADTQLNKALIERIFTSQQKIIQNALKHNQEVIIPPGIKFTVVTVKAKPARQGHNPATGEPIQIKAKPEHKAVKIRALKPVHDMLN*	105
25057	MW736612	31208(MW736612)	A104R	MSTKKKPTITKQELYSLVAADTQLNKALIERIFTSQQKIIQNALKHNQEVIIPPGIKFTVVTVKAKPARQGHNPATGEPIQIKAKPEHKAVKIRALKPVHDMLN*	105
25223	MW736613	33747 WB(MW736613)	A104R	MSTKKKPTITKQELYSLVAADTQLNKALIERIFTSQQKIIQNALKHNQEVIIPPGIKFTVVTVKAKPARQGHNPATGEPIQIKAKPEHKAVKIRALKPVHDMLN*	105
25556	MW788406	22943_2008(MW788406)	A104R	MSTKKKPTITKQELYSLVAADTQLNKALIERIFTSQQKIIQNALKHNQEVIIPPGIKFTVVTVKAKPARQGHNPATGEPIQIKAKPEHKAVKIRALKPVHDMLN*	105
26544	MW800838	Or_1984(MW800838)	A104R	MSTKKKPTITKQELYSLVAADTQLNKALIERIFTSQQKIIQNALKHNQEVIIPPGIKFTVVTVKAKPARQGHNPATGEPIQIKAKPEHKAVKIRALKPVHDMLN*	105
26707	MW856067	BUR/18/Rutana(MW856067)	A104R	MSTKKKPTITKQELYSLVAADTQLNKALIERIFTSQQKIIQNALKHNQEVIIPPGIKFTVVTVKAKPARQGHNPATGEPIQIKAKPEHKAVKIRALKPVHDMLN*	105
26889	MW856068	MAL/19/Karonga(MW856068)	A104R	MSTKKKPTITKQELYSLVAADTQLNKALIERIFTSQQKIIQNALKHNQEVIIPPGIKFTVVTVKAKPARQGHNPATGEPIQIKAKPEHKAVKIRALKPVHDMLN*	105
27066	MZ202520	K49(MZ202520)	A104R	MSTKKKPTITKQELYSLVAADTQLNKALIERIFTSQQKIIQNALKHNQEVIIPPGIKFTVVTVKAKPARQGHNPATGEPIQIKAKPEHKAVKIRALKPVHDMLN*	105
27254	MZ325862	ASFV/Zabaykali/WB-5314/2020(MZ325862)	A104R	MSTKKKPTITKQELYSLVAADTQLNKALIERIFTSQQKIIQNALKHNQEVIIPPGIKFTVVTVKAKPARQGHNPATGEPIQIKAKPEHKAVKIRALKPVHDMLN*	105
27446	MZ614662	CADC_HN09(MZ614662)	A104R	MSTKKKPTITKQELYSLVAADTQLNKALIERIFTSQQKIIQNALKHNQEVIIPPGIKFTVVTVKAKPARQGHNPATGEPIQIKAKPEHKAVKIRALKPVHDMLN*	105
27608	MZ945536	Pig/HeN/ZZ-P1/2021(MZ945536)	A104R	MSTKKKPTITKQELYSLVAADTQLNKALIERIFTSQQKIIQNALKHNQEVIIPPGIKFTVVTVKAKPARQGHNPATGEPIQIKAKPEHKAVKIRALKPVHDMLN*	105
27768	MZ945537	Pig/SD/DY-I/2021(MZ945537)	A104R	MSTKKKPTITKQELYSLVAADTQLNKALIERIFTSQQKIIQNALKHNQEVIIPPGIKFTVVTVKAKPARQGHNPATGEPIQIKAKPEHKAVKIRALKPVHDMLN*	105
28490	OL322096	Vietnam/Pig/RG-1/01(OL322096)	A104R	MSTKKKPTITKQELYSLVAADTQLNKALIERIFTSQQKIIQNALKHNQEVIIPPGIKFTVVTVKAKPARQGHNPATGEPIQIKAKPEHKAVKIRALKPVHDMLN*	105
28681	OL322097	Vietnam/Pig/RG-2/01(OL322097)	A104R	MSTKKKPTITKQELYSLVAADTQLNKALIERIFTSQQKIIQNALKHNQEVIIPPGIKFTVVTVKAKPARQGHNPATGEPIQIKAKPEHKAVKIRALKPVHDMLN*	105
28873	OL322098	Vietnam/Pig/RG-3/01(OL322098)	A104R	MSTKKKPTITKQELYSLVAADTQLNKALIERIFTSQQKIIQNALKHNQEVIIPPGIKFTVVTVKAKPARQGHNPATGEPIQIKAKPEHKAVKIRALKPVHDMLN*	105
29064	OL322099	Vietnam/Pig/RG-4/01(OL322099)	A104R	MSTKKKPTITKQELYSLVAADTQLNKASIERIFTSQQKIIQNALKHNQEVIIPPGIKFTVVTVKAKPARQGHNPATGEPIQIKAKPEHKAVKIRALKPVHDMLN*	105
29252	OL322100	Vietnam/Pig/RG-5/01(OL322100)	A104R	MSTKKKPTITKKELYTLVAADTQLNKALIERIFTSQQKIIQNALKHNQEVIIPPGIKFTVVTVKAKPARQGHNPATGEPIQIKAKPEHKAVKIRALKPVHDMLN*	105
29440	OL322101	Vietnam/Pig/RG-6/01(OL322101)	A104R	MSTKKKPTITKQELYSLVAADTQLNKALIERIFTSQQKIIQNALKHNQEVIIPPGIKFTVVTVKAKPARQGHNPATGEPIQIKAKPEHKAVKIRALKPVHDMLN*	105
29629	OL322102	Vietnam/Pig/RG-7/01(OL322102)	A104R	MSTKKKPTITKQELYSLVAADTQLNKALIERIFTSQQKIIQNALKHNQEVIIPPGIKFTVVTVKAKPARQGHNPATGEPIQIKAKPEHKAVKIRALKPVHDMLN*	105
29818	OL622042	wild boar/SNJ/2020(OL622042)	A104R	MSTKKKPTITKQELYSLVAADTQLNKALIERIFTSQQKIIQNALKHNQEVIIPPGIKFTVVTVKAKPARQGHNPATGEPIQIKAKPEHKAVKIRALKPVHDMLN*	105
30011	OL692743	IND/AS/SD-02/2020(OL692743)	A104R	MSTKKKPTITKQELYSLVAADTQLNKALIERIFTSQQKIIQNALKHNQEVIIPPGIKFTVVTVKAKPARQGHNPATGEPIQIKAKPEHKAVKIRALKPVHDMLN*	105
30204	OL692744	IND/AR/SD-61/2020(OL692744)	A104R	MSTKKKPTITKQELYSLVAADTQLNKALIERIFTSQQKIIQNALKHNQEVIIPPGIKFTVVTVKAKPARQGHNPATGEPIQIKAKPEHKAVKIRALKPVHDMLN*	105
30392	OM105586	LYG18(OM105586)	A104R	MSTKKKPTITKQELYSLVAADTQLNKALIERIFTSQQKIIQNALKHNQEVIIPPGIKFTVVTVKAKPARQGHNPATGEPIQIKAKPEHKAVKIRALKPVHDMLN*	105
30567	OM105587	JX21(OM105587)	A104R	MSTKKKPTITKQELYSLVAADTQLNKTLIERIFTSQQKIIQNALKHNQEVIIPPGIKFTVVTVKAKPARQGHNPATGEPIQIKAKPEHKAVKIRALKPVHDMLN*	105
30755	OM161110	SY-1(OM161110)	A104R	MSTKKKPTITKQELYSLVAADTQLNKALIERIFTSQQKIIQNALKHNQEVIIPPGIKFTVVTVKAKPARQGHNPATGEPIQIKAKPEHKAVKIRALKPVHDMLN*	105
30925	OM249788	KK262(OM249788)	A104R	MSTKKKPTITKQELYSLVAADTQLNKALIERIFTSQQKIIQNALKHNQEVIIPPGIKFTVVTVKAKPARQGHNPATGEPIQIKAKPEHKAVKIRALKPVHDMLN*	105
31270	OM481275	ABTCVSCK_ASF001(OM481275)	A104R	MSTKKKPTITKQELYSLVAADTQLNKALIERIFTSQQKIIQNALKHNQEVIIPPGIKFTVVTVKAKPARQGHNPATGEPIQIKAKPEHKAVKIRALKPVHDMLN*	105
31463	OM481276	ABTCVSCK_ASF007(OM481276)	A104R	MSTKKKPTITKQELYSLVAADTQLNKALIERIFTSQQKIIQNALKHNQEVIIPPGIKFTVVTVKAKPARQGHNPATGEPIQIKAKPEHKAVKIRALKPVHDMLN*	105
31652	OM799941	ASFV/Kaliningrad_17/WB-13869(OM799941)	A104R	MSTKKKPTITKQELYSLVAADTQLNKALIERIFTSQQKIIQNALKHNQEVIIPPGIKFTVVTVKAKPARQGHNPATGEPIQIKAKPEHKAVKIRALKPVHDMLN*	105
31842	OM966714	ASFV/Kaliningrad_18/WB-12523(OM966714)	A104R	MSTKKKPTITKQELYSLVAADTQLNKALIERIFTSQQKIIQNALKHNQEVIIPPGIKFTVVTVKAKPARQGHNPATGEPIQIKAKPEHKAVKIRALKPVHDMLN*	105
32030	OM966715	ASFV/Kaliningrad_18/WB-12524(OM966715)	A104R	MSTKKKPTITKQELYSLVAADTQLNKALIERIFTSQQKIIQNALKHNQEVIIPPGIKFTVVTVKAKPARQGHNPATGEPIQIKAKPEHKAVKIRALKPVHDMLN*	105
32218	OM966716	ASFV/Kaliningrad_18/WB-9735(OM966716)	A104R	MSTKKKPTITKQELYSLVAADTQLNKALIERIFTSQQKIIQNALKHNQEVIIPPGIKFTVVTVKAKPARQGHNPATGEPIQIKAKPEHKAVKIRALKPVHDMLN*	105
32408	OM966719	ASFV/Kaliningrad_19/WB-10168(OM966719)	A104R	MSTKKKPTITKQELYSLVAADTQLNKALIERIFTSQQKIIQNALKHNQEVIIPPGIKFTVVTVKAKPARQGHNPATGEPIQIKAKPEHKAVKIRALKPVHDMLN*	105
32597	OM966720	ASFV/Kaliningrad_18/WB-12516(OM966720)	A104R	MSTKKKPTITKQELYSLVAADTQLNKALIERIFTSQQKIIQNALKHNQEVIIPPGIKFTVVTVKAKPARQGHNPATGEPIQIKAKPEHKAVKIRALKPVHDMLN*	105
32787	OM966721	ASFV/Kaliningrad_18/WB-9734(OM966721)	A104R	MSTKKKPTITKQELYSLVAADTQLNKALIERIFTSQQKIIQNALKHNQEVIIPPGIKFTVVTVKAKPARQGHNPATGEPIQIKAKPEHKAVKIRALKPVHDMLN*	105
32976	ON075797	Korea/YC1/2019(ON075797)	A104R	MSTKKKPTITKQELYSLVAADTQLNKALIERIFTSQQKIIQNALKHNQEVIIPPGIKFTVVTVKAKPARQGHNPATGEPIQIKAKPEHKAVKIRALKPVHDMLN*	105
33168	ON108571	2802/AL/2022 Italy(ON108571)	A104R	MSTKKKPTITKQELYSLVAADTQLNKALIERIFTSQQKIIQNALKHNQEVIIPPGIKFTVVTVKAKPARQGHNPATGEPIQIKAKPEHKAVKIRALKPVHDMLN*	105
33337	ON185726	Dr-1980(ON185726)	A104R	MSTKKKPTITKQELYSLVAADTQLNKALIERIFTSQQKIIQNALKHNQEVIIPPGIKFTVVTVKAKPARQGHNPATGEPIQIKAKPEHKAVKIRALKPVHDMLN*	105
33500	ON260838	7212WB(ON260838)	A104R	MSTKKKPTITKQELYSLVAADTQLNKALIERIFTSQQKIIQNALKHNQEVIIPPGIKFTVVTVKAKPARQGHNPATGEPIQIKAKPEHKAVKIRALKPVHDMLN*	105
33829	ON260840	28784WB(ON260840)	A104R	MSTKKKPTITKQELYSLVAADTQLNKALIERIFTSQQKIIQNALKHNQEVIIPPGIKFTVVTVKAKPARQGHNPATGEPIQIKAKPEHKAVKIRALKPVHDMLN*	105
33995	ON260841	33262WB(ON260841)	A104R	MSTKKKPTITKQELYSLVAADTQLNKALIERIFTSQQKIIQNALKHNQEVIIPPGIKFTVVTVKAKPARQGHNPATGEPIQIKAKPEHKAVKIRALKPVHDMLN*	105
34184	ON263123	GZ201801_2(ON263123)	A104R	MSTKKKPTITKQELYSLVAADTQLNKALIERIFTSQQKIIQNALKHNQEVIIPPGIKFTVVTVKAKPARQGHNPATGEPIQIKAKPEHKAVKIRALKPVHDMLN*	105
34372	ON380539	HB03A(ON380539)	A104R	MSTKKKPTITKQELYSLVAADTQLNKALIERIFTSQQKIIQNALKHNQEVIIPPGIKFTVVTVKAKPARQGHNPATGEPIQIKAKPEHKAVKIRALKPVHDMLN*	105
34560	ON380540	HB31A(ON380540)	A104R	MSTKKKPTITKQELYSLVAADTQLNKALIERIFTSQQKIIQNALKHNQEVIIPPGIKFTVVTVKAKPARQGHNPATGEPIQIKAKPEHKAVKIRALKPVHDMLN*	105
34731	ON400500	YNFN202103(ON400500)	A104R	MSTKKKPTITKQELYSLVAADTQLNKALIERIFTSQQKIIQNALKHNQEVIIPPGIKFTVVTVKAKPARQGHNPATGEPIQIKAKPEHKAVKIRALKPVHDMLN*	105
35104	ON409979	TAN/17/Kibaha(ON409979)	A104R	MSTKKKPTITKQELYSLVAADTQLNKALIERIFTSQQKIIQNALKHNQEVIIPPGIKFTVVTVKAKPARQGHNPATGEPIQIKAKPEHKAVKIRALKPVHDMLN*	105
35264	ON409980	TAN/16/Magu(ON409980)	A104R	MSTKKKPTITKQELYSLVAADTQLNKALIERIFTSQQKIIQNALKHNQEVIIPPGIKFTVVTVKAKPARQGHNPATGEPIQIKAKPEHKAVKIRALKPVHDMLN*	105
35582	ON409982	TAN/17/Mbagala(ON409982)	A104R	MSTKKKPTITKQELYSLVAADTQLNKALIERIFTSQQKIIQNALKHNQEVIIPPGIKFTVVTVKAKPARQGHNPATGEPIQIKAKPEHKAVKIRALKPVHDMLN*	105
35763	ON409983	TAN/20/Morogoro(ON409983)	A104R	MSTKKKPTITKQELYSLVAADTQLNKALIERIFTSQQKIIQNALKHNQEVIIPPGIKFTVVTVKAKPARQGHNPATGEPIQIKAKPEHKAVKIRALKPVHDMLN*	105
35951	ON456300	Yangzhou(ON456300)	A104R	MSTKKKPTITKQELYSLVAADTQLNKALIERIFTSQQKIIQNALKHNQEVIIPPGIKFTVVTVKAKPARQGHNPATGEPIQIKAKPEHKAVKIRALKPVHDMLN*	105
36130	ON963982	A4(ON963982)	A104R	MSTKKKPTITKQELYSLVAADTQLNKALIERIFTSQQKIIQNALKHNQEVIIPPGIKFTVVTVKAKPARQGHNPATGEPIQIKAKPEHKAVKIRALKPVHDMLN*	105
36296	OP312970	19155_WB(OP312970)	A104R	MSTKKKPTITKQELYSLVAADTQLNKALIERIFTSQQKIIQNALKHNQEVIIPPGIKFTVVTVKAKPARQGHNPATGEPIQIKAKPEHKAVKIRALKPVHDMLN*	105
36485	OP467597	ASF-MNG19(OP467597)	A104R	MSTKKKPTITKQELYSLVAADTQLNKALIERIFTSQQKIIQNALKHNQEVIIPPGIKFTVVTVKAKPARQGHNPATGEPIQIKAKPEHKAVKIRALKPVHDMLN*	105
36488	OP479889	Ghana2022-35(OP479889)	A104R	MSTKKKPTITKQELYSLVAADTQLNKALIERIFTSQQKIIQNALKHNQEVIIPPGIKFTVVTVKAKPARQGHNPATGEPIQIKAKPEHKAVKIRALKPVHDMLN*	105
36854	OP510032	ASFV/Primorsky_19/DP-8235(OP510032)	A104R	MSTKKKPTITKQELYSLVAADTQLNKALIERIFTSQQKIIQNALKHNQEVIIPPGIKFTVVTVKAKPARQGHNPATGEPIQIKAKPEHKAVKIRALKPVHDMLN*	105
37047	OP510033	ASFV/Zabaykali_20/DP-4905(OP510033)	A104R	MSTKKKPTITKQELYSLVAADTQLNKALIERIFTSQQKIIQNALKHNQEVIIPPGIKFTVVTVKAKPARQGHNPATGEPIQIKAKPEHKAVKIRALKPVHDMLN*	105
37240	OP605386	20355/RM/2022_Italy(OP605386)	A104R	MSTKKKPTITKQELYSLVAADTQLNKALIERIFTSQQKIIQNALKHNQEVIIPPGIKFTVVTVKAKPARQGHNPATGEPIQIKAKPEHKAVKIRALKPVHDMLN*	105
37429	OP612151	SY-2(OP612151)	A104R	MSTKKKPTITKQELYSLVAADTQLNKALIERIFTSQQKIIQNALKHNQEVIIPPGIKFTVVTVKAKPARQGHNPATGEPIQIKAKPEHKAVKIRALKPVHDMLN*	105
37617	OP628183	Korea/HC224/2020(OP628183)	A104R	MSTKKKPTITKQELYSLVAADTQLNKALIERIFTSQQKIIQNALKHNQEVIIPPGIKFTVVTVKAKPARQGHNPATGEPIQIKAKPEHKAVKIRALKPVHDMLN*	105
37793	OP672342	Nigeria-RV502(OP672342)	A104R	MSTKKKPTITKQELYSLVAADTQLNKALIERIFTSQQKIIQNALKHNQEVIIPPGIKFTVVTVKAKPARQGHNPATGEPIQIKAKPEHKAVKIRALKPVHDMLN*	105
37980	OP823268	OP823268(OP823268)	A104R	MSTKKKPTITKQELYSLVAADTQLNKALIERIFTSQQKIIQNALKHNQEVIIPPGIKFTVVTVKAKPARQGHNPATGEPIQIKAKPEHKAVKIRALKPVHDMLN*	105
38167	OP823269	OP823269(OP823269)	A104R	MSTKKKPTITKQELYSLVAADTQLNKALIERIFTSQQKIIQNALKHNQEVIIPPGIKFTVVTVKAKPARQGHNPATGEPIQIKAKPEHKAVKIRALKPVHDMLN*	105
38355	OP856591	China/LN/2018/1(OP856591)	A104R	MSTKKKPTITKQELYSLVAADTQLNKALIERIFTSQQKIIQNALKHNQEVIIPPGIKFTVVTVKAKPARQGHNPATGEPIQIKAKPEHKAVKIRALKPVHDMLN*	105
38530	OQ504954	Pig/Henan/123014/2022(OQ504954)	A104R	MSTKKKPTITKQELYSLVAADTQLNKALIERIFTSQQKIIQNALKHNQEVIIPPGIKFTVVTVKAKPARQGHNPATGEPIQIKAKPEHKAVKIRALKPVHDMLN*	105
38705	OQ504955	Pig/Inner Mongolia/DQDM/2022(OQ504955)	A104R	MSTKKKPTITKQELYSLVAADTQLNKALIERIFTSQQKIIQNALKHNQEVIIPPGIKFTVVTVKAKPARQGHNPATGEPIQIKAKPEHKAVKIRALKPVHDMLN*	105
38880	OQ504956	Pig/Jiangsu/LG/2021, (OQ504956)	A104R	MSTKKKPTITKQELYSLVAADTQLNKALIERIFTSQQKIIQNALKHNQEVIIPPGIKFTVVTVKAKPARQGHNPATGEPIQIKAKPEHKAVKIRALKPVHDMLN*	105
38882	OR371529	Ghana2021-95(OR371529)	A104R	MSTKKKPTITKQELYSLVAADTQLNKALIERIFTSQQKIIQNALKHNQEVIIPPGIKFTVVTVKAKPARQGHNPATGEPIQIKAKPEHKAVKIRALKPVHDMLN*	105
39244	OX376250	2020ASP02805(OX376250)	A104R	MSTKKKPTITKQELYSLVAADTQLNKALIERIFTSQQKIIQNALKHNQEVIIPPGIKFTVVTVKAKPARQGHNPATGEPIQIKAKPEHKAVKIRALKPVHDMLN*	105
39436	OX376251	2021ASP01919 (OX376251)	A104R	MSTKKKPTITKQELYSLVAADTQLNKALIERIFTSQQKIIQNALKHNQEVIIPPGIKFTVVTVKAKPARQGHNPATGEPIQIKAKPEHKAVKIRALKPVHDMLN*	105
39627	OX376252	2021ASP00703 (OX376252)	A104R	MSTKKKPTITKQELYSLVAADTQLNKALIERIFTSQQKIIQNALKHNQEVIIPPGIKFTVVTVKAKPARQGHNPATGEPIQIKAKPEHKAVKIRALKPVHDMLN*	105
39818	OX376253	2021ASP01957 (OX376253)	A104R	MSTKKKPTITKQELYSLVAADTQLNKALIERIFTSQQKIIQNALKHNQEVIIPPGIKFTVVTVKAKPARQGHNPATGEPIQIKAKPEHKAVKIRALKPVHDMLN*	105
40012	OX376254	2021ASP00484 (OX376254)	A104R	MSTKKKPTITKQELYSLVAADTQLNKALIERIFTSQQKIIQNALKHNQEVIIPPGIKFTVVTVKAKPARQGHNPATGEPIQIKAKPEHKAVKIRALKPVHDMLN*	105
40204	OX376255	2021ASP00902 (OX376255)	A104R	MSTKKKPTITKQELYSLVAADTQLNKALIERIFTSQQKIIQNALKHNQEVIIPPGIKFTVVTVKAKPARQGHNPATGEPIQIKAKPEHKAVKIRALKPVHDMLN*	105
40397	OX376256	2020ASP01832 (OX376256)	A104R	MSTKKKPTITKQELYSLVAADTQLNKALIERIFTSQQKIIQNALKHNQEVIIPPGIKFTVVTVKAKPARQGHNPATGEPIQIKAKPEHKAVKIRALKPVHDMLN*	105
40591	OX376257	2021ASP02148 (OX376257)	A104R	MSTKKKPTITKQELYSLVAADTQLNKALIERIFTSQQKIIQNALKHNQEVIIPPGIKFTVVTVKAKPARQGHNPATGEPIQIKAKPEHKAVKIRALKPVHDMLN*	105
40785	OX376258	2020ASP02894 (OX376258)	A104R	MSTKKKPTITKQELYSLVAADTQLNKALIERIFTSQQKIIQNALKHNQEVIIPPGIKFTVVTVKAKPARQGHNPATGEPIQIKAKPEHKAVKIRALKPVHDMLN*	105
40976	OX376259	2021ASP02665 (OX376259)	A104R	MSTKKKPTITKQELYSLVAADTQLNKALIERIFTSQQKIIQNALKHNQEVIIPPGIKFTVVTVKAKPARQGHNPATGEPIQIKAKPEHKAVKIRALKPVHDMLN*	105
41168	OX376260	2021ASP01917 (OX376260)	A104R	MSTKKKPTITKQELYSLVAADTQLNKALIERIFTSQQKIIQNALKHNQEVIIPPGIKFTVVTVKAKPARQGHNPATGEPIQIKAKPEHKAVKIRALKPVHDMLN*	105
41361	OX376261	2020ASP02103 (OX376261)	A104R	MSTKKKPTITKQELYSLVAADTQLNKALIERIFTSQQKIIQNALKHNQEVIIPPGIKFTVVTVKAKPARQGHNPATGEPIQIKAKPEHKAVKIRALKPVHDMLN*	105
41552	OX376262	2021ASP00921 (OX376262)	A104R	MSTKKKPTITKQELYSLVAADTQLNKALIERIFTSQQKIIQNALKHNQEVIIPPGIKFTVVTVKAKPARQGHNPATGEPIQIKAKPEHKAVKIRALKPVHDMLN*	105
41744	OX376263	2021ASP02207 (OX376263)	A104R	MSTKKKPTITKQELYSLVAADTQLNKALIERIFTSQQKIIQNALKHNQEVIIPPGIKFTVVTVKAKPARQGHNPATGEPIQIKAKPEHKAVKIRALKPVHDMLN*	105
41936	OX376264	2021ASP03380 (OX376264)	A104R	MSTKKKPTITKQELYSLVAADTQLNKALIERIFTSQQKIIQNALKHNQEVIIPPGIKFTVVTVKAKPARQGHNPATGEPIQIKAKPEHKAVKIRALKPVHDMLN*	105
42127	OX376265	2021ASP03384 (OX376265)	A104R	MSTKKKPTITKQELYSLVAADTQLNKALIERIFTSQQKIIQNALKHNQEVIIPPGIKFTVVTVKAKPARQGHNPATGEPIQIKAKPEHKAVKIRALKPVHDMLN*	105
42319	OX376266	2021ASP03643 (OX376266)	A104R	MSTKKKPTITKQELYSLVAADTQLNKALIERIFTSQQKIIQNALKHNQEVIIPPGIKFTVVTVKAKPARQGHNPATGEPIQIKAKPEHKAVKIRALKPVHDMLN*	105
42510	OX376267	2021ASP03251 (OX376267)	A104R	MSTKKKPTITKQELYSLVAADTQLNKALIERIFTSQQKIIQNALKHNQEVIIPPGIKFTVVTVKAKPARQGHNPATGEPIQIKAKPEHKAVKIRALKPVHDMLN*	105
42702	OX376268	2021ASP03144 (OX376268)	A104R	MSTKKKPTITKQELYSLVAADTQLNKALIERIFTSQQKIIQNALKHNQEVIIPPGIKFTVVTVKAKPARQGHNPATGEPIQIKAKPEHKAVKIRALKPVHDMLN*	105
42893	OX376271	2021ASP03658 (OX376271)	A104R	MSTKKKPTITKQELYSLVAADTQLNKALIERIFTSQQKIIQNALKHNQEVIIPPGIKFTVVTVKAKPARQGHNPATGEPIQIKAKPEHKAVKIRALKPVHDMLN*	105
43085	OX376272	2021ASP03740 (OX376272)	A104R	MSTKKKPTITKQELYSLVAADTQLNKALIERIFTSQQKIIQNALKHNQEVIIPPGIKFTVVTVKAKPARQGHNPATGEPIQIKAKPEHKAVKIRALKPVHDMLN*	105
43276	OX376273	2021ASP03711 (OX376273)	A104R	MSTKKKPTITKQELYSLVAADTQLNKALIERIFTSQQKIIQNALKHNQEVIIPPGIKFTVVTVKAKPARQGHNPATGEPIQIKAKPEHKAVKIRALKPVHDMLN*	105
43279	UnPub001	Ken1033(UnPub001)	A104R	MSTKKKPTITKQELYSLVAADTQLNKALIERIFTSQQKIIQNALKHNQEVIIPPGIKFTVVTVKAKPARQGHNPATGEPIQIKAKPEHKAVKIRALKPVHDMLN*	105
43435	UnPub002	Uganda(UnPub002)	A104R	MSTKKKPTITKQELYSLVAADTQLNKALIERIFTSQQKIIQNALKHNQEVIIPPGIKFTVVTVKAKPARQGHNPATGEPIQIKAKPEHKAVKIRALKPVHDMLN*	105
168	AM712239	Benin 97/1(AM712239)	A118R	MHSNAFFNLIACVLFPTPLIPSMVISIPRMINKWVKRVQFLTFLTNLFLYNIVQHYINRIRCYSFIKYLLLYNLYRPIFGRSLQMAITKIKIISDATAAVLLKSCAAMYDVLIDKKFK*	119
329	AM712240	OURT 88/3(AM712240)	A118R	MHSNAFFNLIACVLFPTPLIPSMVISIPRMINKWVKRVQFLTFLTNLFLYNIVQHYINRIRCYSFIKYLLLYNLYRPIFGRSLQMAITKIKIISDATAAVLLKSCAAMYDVLIDKKFK*	119
481	ASU18466	BA71V(ASU18466)	A118R	MHSNAFFNLIACVLFPTPLIPSMVISIPRMINKWVKRVQFLTFLTNLFLYNIVQHYINRIRCYSFIKYLLLYNLYRPIFGRSLQMAITKIKIISDATAAVLLKSCAAMYDVLIDKKFK*	119
1878	FN557520	E75(FN557520)	A118R	MHSNAFFNLIACVLFPTPLIPSMVISIPRMINKWVKRVQFLTFLTNLFLYNIVQHYINRIRCYSFIKYLLLYNLYRPIFGRSLQMAITKIKIISDATAAVLLKSCAAMYDVLIDKKFK*	119
2070	FR682468	ASFV Georgia 2007/1(FR682468)	A118R	MHSNVSFNFIACVLFPTPLIPSMAMSIPRMINKRKKRIQFLTFLTNLFLYNIVQHCISGI*	61
2256	KJ747406	Kashino 04/13(KJ747406)	A118R	MHSNVSFNFIACVLFPTPLIPSMAMSIPRMINKRKKRIQFLTFLTNLFLYNIVQHCISGI*	61
2423	KM102979	26544/OG10(KM102979)	A118R	MHSNAFFNLIACVLFPTPLIPSMVISIPRMINKWVKRVQFLTFLTNLFLYNIVQHYINRIRCYSFIKYLLLYNLYRPIFGRSLQMAITKIKIISDATAAVLLKSCAAMYDVLIDKKFK*	119
2933	KM262844	L60(KM262844)	A118R	MHSNAFFNLIACVLFPTPLIPSMVISIPRMINKWVKRVQFLTFLTNLFLYNIVQHYINRIRCYSFIKYLLLYNLYRPIFGRSLQMAITKIKIISDATAAVLLKSCAAMYDVLIDKKFK*	119
3092	KM262845	NHV(KM262845)	A118R	MHSNAFFNLIACVLFPTPLIPSMVISIPRMINKWVKRVQFLTFLTNLFLYNIVQHYINRIRCYSFIKYLLLYNLYRPIFGRSLQMAITKIKIISDATAAVLLKSCAAMYDVLIDKKFK*	119
3254	KP055815	BA71(KP055815)	A118R	MHSNAFFNLIACVLFPTPLIPSMVISIPRMINKWVKRVQFLTFLTNLFLYNIVQHYINRIRCYSFIKYLLLYNLYRPIFGRSLQMAITKIKIISDATAAVLLKSCAAMYDVLIDKKFK*	119
3434	KP843857	Odintsovo_02/14(KP843857)	A118R	MHSNVSFNFIACVLFPTPLIPSMAMSIPRMINKRKKRIQFLTFLTNLFLYNIVQHCISGI*	61
3601	KX354450	47/Ss/2008(KX354450)	A118R	MHSNAFFNLIACVLFPTPLIPSMVISIPRMINKWVKRVQFLTFLTNLFLYNIVQHYINRIRCYSFIKYLLLYNLYRPIFGRSLQMAITKIKIISDATAAVLLKSCAAMYDVLIDKKFK*	119
3788	LC659086	AQS-C-1-21(LC659086)	A118R	MHSNVSFNFIACVLFPTPLIPSMAMSIPRMINKRKKRIQFLTFLTNLFLYNIVQHCISGI*	61
3976	LC659087	AQS-C-1-22(LC659087)	A118R	MHSNVSFNFIACVLFPTPLIPSMAMSIPRMINKRKKRIQFLTFLTNLFLYNIVQHCISGI*	61
4164	LC659088	AQS-P-20901-1(LC659088)	A118R	MHSNVSFNFIACVLFPTPLIPSMAMSIPRMINKRKKRIQFLTFLTNLFLYNIVQHCISGI*	61
4351	LC659089	AQS-P-201202(LC659089)	A118R	MHSNVSFNFIACVLFPTPLIPSMAMSIPRMINKRKKRIQFLTFLTNLFLYNIVQHCISGI*	61
4705	LR536725	ASFV Belgium 2018/1(LR536725)	A118R	MHSNVSFNFIACVLFPTPLIPSMAMSIPRMINKRKKRIQFLTFLTNLFLYNIVQHCISGI*	61
4896	LR722600	ASFV CzechRepublic 2017/1(LR722600)	A118R	MHSNVSFNFIACVLFPTPLIPSMAMSIPRMINKRKKRIQFLTFLTNLFLYNIVQHCISGI*	61
5089	LR812933	Arm/07/CBM/c2(LR812933)	A118R	MHSNVSFNFIACVLFPTPLIPSMAMSIPRMINKRKKRIQFLTFLTNLFLYNIVQHCISGI*	61
5272	LR813622	Tanzania/Rukwa/2017/1(LR813622)	A118R	MHSNVSFNFIACVLFPTPLIPSMAMSIPRMINKRKKRIQFLTFLTNLFLYNIVQHCISGI*	61
5823	LR899193	ASFV Germany 2020/1(LR899193)	A118R	MHSNVSFNFIACVLFPTPLIPSMAMSIPRMINKRKKRIQFLTFLTNLFLYNIVQHCISGI*	61
5995	LS478113	Estonia 2014(LS478113)	A118R	MHSNVSFNFIACVLFPTPLIPSMAMSIPRMINKRKKRIQFLTFLTNLFLYNIVQHCISGI*	61
6183	MG939583	Pol16_20186_o7(MG939583)	A118R	MHSNVSFNFIACVLFPTPLIPSMAMSIPRMINKRKKRIQFLTFLTNLFLYNIVQHCISGI*	61
6372	MG939584	Pol16_20538_o9(MG939584)	A118R	MHSNVSFNFIACVLFPTPLIPSMAMSIPRMINKRKKRIQFLTFLTNLFLYNIVQHCISGI*	61
6561	MG939585	Pol16_20540_o10(MG939585)	A118R	MHSNVSFNFIACVLFPTPLIPSMAMSIPRMINKRKKRIQFLTFLTNLFLYNIVQHCISGI*	61
6749	MG939586	Pol16_29413_o23(MG939586)	A118R	MHSNVSFNFIACVLFPTPLIPSMAMSIPRMINKRKKRIQFLTFLTNLFLYNIVQHCISGI*	61
6937	MG939587	Pol17_03029_C201(MG939587)	A118R	MHSNVSFNFIACVLFPTPLIPSMAMSIPRMINKRKKRIQFLTFLTNLFLYNIVQHCISGI*	61
7125	MG939588	Pol17_04461_C210(MG939588)	A118R	MHSNVSFNFIACVLFPTPLIPSMAMSIPRMINKRKKRIQFLTFLTNLFLYNIVQHCISGI*	61
7315	MG939589	Pol17_05838_C220(MG939589)	A118R	MHSNVSFNFIACVLFPTPLIPSMAMSIPRMINKRKKRIQFLTFLTNLFLYNIVQHCISGI*	61
8347	MH681419	ASFV/POL/2015/Podlaskie(MH681419)	A118R	MHSNVSFNFIACVLFPTPLIPSMAMSIPRMINKRKKRIQFLTFLTNLFLYNIVQHCISGI*	61
8532	MH766894	ASFV-SY18(MH766894)	A118R	MHSNVSFNFIACVLFPTPLIPSMAMSIPRMINKRKKRIQFLTFLTNLFLYNIVQHCISGI*	61
9096	MK333180	Pig/HLJ/2018(MK333180)	A118R	MHSNVSFNFIACVLFPTPLIPSMAMSIPRMINKRKKRIQFLTFLTNLFLYNIVQHCISGI*	61
9474	MK543947	Belgium/Etalle/wb/2018(MK543947)	A118R	MHSNVSFNFIACVLFPTPLIPSMAMSIPRMINKRKKRIQFLTFLTNLFLYNIVQHCISGI*	61
9664	MK628478	ASFV/LT14/1490(MK628478)	A118R	MHSNVSFNFIACVLFPTPLIPSMAMSIPRMINKRKKRIQFLTFLTNLFLYNIVQHCISGI*	61
9852	MK645909	ASFV-wbBS01(MK645909)	A118R	MHSNVSFNFIACVLFPTPLIPSMAMSIPRMINKRKKRIQFLTFLTNLFLYNIVQHCISGI*	61
10041	MK940252	CN/2019/InnerMongolia-AES01(MK940252)	A118R	MHSNVSFNFIACVLFPTPLIPSMAMSIPRMINKRKKRIQFLTFLTNLFLYNIVQHCISGI*	61
10230	MN172368	ASFV/pig/China/CAS19-01/2019(MN172368)	A118R	MHSNVSFNFIACVLFPTPLIPSMAMSIPRMINKRKKRIQFLTFLTNLFLYNIVQHCISGI*	61
10543	MN270969	56/Ca/1978(MN270969)	A118R	MHSNAFFNLIACVLFPTPLIPSMVISIPRMINKWVKRVQFLTFLTNLFLYNIVQHYINRIRCYSFIKYLLLYNLYRPIFGRSLQMAITKIKIISDATAAVLLKSCAAMYDVLIDKKFK*	119
10709	MN270970	57/Ca/1979(MN270970)	A118R	MHSNAFFNLIACVLFPTPLIPSMVISIPRMINKWVKRVQFLTFLTNLFLYNIVQHYINRIRCYSFIKYLLLYNLYRPIFGRSLQMAITKIKIISDATAAVLLKSCAAMYDVLIDKKFK*	119
10877	MN270971	139/Nu/1981(MN270971)	A118R	MHSNAFFNLIACVLFPTPLIPSMVISIPRMINKWVKRVQFLTFLTNLFLYNIVQHYINRIRCYSFIKYLLLYNLYRPIFGRSLQMAITKIKIISDATAAVLLKSCAAMYDVLIDKKFK*	119
11045	MN270972	140/Or/1985(MN270972)	A118R	MHSNAFFNLIACVLFPTPLIPSMVISIPRMINKWVKRVQFLTFLTNLFLYNIVQHYINRIRCYSFIKYLLLYNLYRPIFGRSLQMAITKIKIISDATAAVLLKSCAAMYDVLIDKKFK*	119
11212	MN270973	85/Ca/1985(MN270973)	A118R	MHSNAFFNLIACVLFPTPLIPSMVISIPRMINKWVKRVQFLTFLTNLFLYNIVQHYINRIRCYSFIKYLLLYNLYRPIFGRSLQMAITKIKIISDATAAVLLKSCAAMYDVLIDKKFK*	119
11379	MN270974	141/Nu/1990(MN270974)	A118R	MHSNAFFNLIACVLFPTPLIPSMVISIPRMINKWVKRVQFLTFLTNLFLYNIVQHYINRIRCYSFIKYLLLYNLYRPIFGRSLQMAITKIKIISDATAAVLLKSCAAMYDVLIDKKFK*	119
11547	MN270975	142/Nu/1995(MN270975)	A118R	MHSNAFFNLIACVLFPTPLIPSMVISIPRMINKWVKRVQFLTFLTNLFLYNIVQHYINRIRCYSFIKYLLLYNLYRPIFGRSLQMAITKIKIISDATAAVLLKSCAAMYDVLIDKKFK*	119
11715	MN270976	60/Nu/1997(MN270976)	A118R	MHSNAFFNLIACVLFPTPLIPSMVISIPRMINKWVKRVQFLTFLTNLFLYNIVQHYINRIRCYSFIKYLLLYNLYRPIFGRSLQMAITKIKIISDATAAVLLKSCAAMYDVLIDKKFK*	119
11884	MN270977	26/Ss/2004(MN270977)	A118R	MHSNAFFNLIACVLFPTPLIPSMVISIPRMINKWVKRVQFLTFLTNLFLYNIVQHYINRIRCYSFIKYLLLYNLYRPIFGRSLQMAITKIKIISDATAAVLLKSCAAMYDVLIDKKFK*	119
12051	MN270978	72407/Ss/2005(MN270978)	A118R	MHSNAFFNLIACVLFPTPLIPSMVISIPRMINKWVKRVQFLTFLTNLFLYNIVQHYINRIRCYSFIKYLLLYNLYRPIFGRSLQMAITKIKIISDATAAVLLKSCAAMYDVLIDKKFK*	119
12217	MN270979	97/Ot/2012(MN270979)	A118R	MHSNAFFNLIACVLFPTPLIPSMVISIPRMINKWVKRVQFLTFLTNLFLYNIVQHYINRIRCYSFIKYLLLYNLYRPIFGRSLQMAITKIKIISDATAAVLLKSCAAMYDVLIDKKFK*	119
12384	MN270980	22653/Ca/2014(MN270980)	A118R	MHSNAFFNLIACVLFPTPLIPSMVISIPRMINKWVKRVQFLTFLTNLFLYNIVQHYINRIRCYSFIKYLLLYNLYRPIFGRSLQMAITKIKIISDATAAVLLKSCAAMYDVLIDKKFK*	119
12912	MN393476	ASFV Wuhan 2019-1(MN393476)	A118R	MHSNVSFNFIACVLFPTPLIPSMAMSIPRMINKRKKRIQFLTFLTNLFLYNIVQHCISGI*	61
13952	MT166692	ASFV_Hanoi_2019(MT166692)	A118R	MHSNVSFNFIACVLFPTPLIPSMAMSIPRMINKRKKRIQFLTFLTNLFLYNIVQHCISGI*	61
14139	MT180393	ASFV_NgheAn_2019(MT180393)	A118R	MHSNVSFNFIACVLFPTPLIPSMAMSIPRMINKRKKRIQFLTFLTNLFLYNIVQHCISGI*	61
14327	MT459800	ASFV/Kabardino-Balkaria 19/WB-964(MT459800)	A118R	MHSNVSFNFIACVLFPTPLIPSMAMSIPRMINKRKKRIQFLTFLTNLFLYNIVQHCISGI*	61
14516	MT496893	GZ201801(MT496893)	A118R	MHSNVSFNFIACVLFPTPLIPSMAMSIPRMINKRKKRIQFLTFLTNLFLYNIVQHCISGI*	61
14709	MT748042	ASFV/Korea/pig/PaJu1/2019(MT748042)	A118R	MHSNVSFNFIACVLFPTPLIPSMAMSIPRMINKRKKRIQFLTFLTNLFLYNIVQHCISGI*	61
14898	MT847620	Pol17_55892_C754(MT847620)	A118R	MHSNVSFNFIACVLFPTPLIPSMAMSIPRMINKRKKRIQFLTFLTNLFLYNIVQHCISGI*	61
15087	MT847621	Pol18_28298_O111(MT847621)	A118R	MHSNVSFNFIACVLFPTPLIPSMAMSIPRMINKRKKRIQFLTFLTNLFLYNIVQHCISGI*	61
15275	MT847622	Pol17_31177_O81(MT847622)	A118R	MHSNVSFNFIACVLFPTPLIPSMAMSIPRMINKRKKRIQFLTFLTNLFLYNIVQHCISGI*	61
15464	MT847623	Pol19_53050_C1959/19(MT847623)	A118R	MHSNVSFNFIACVLFPTPLIPSMAMSIPRMINKRKKRIQFLTFLTNLFLYNIVQHCISGI*	61
15654	MT872723	VN/HY-ASFV1(2019)(MT872723)	A118R	MHSNVSFNFIACVLFPTPLIPSMAMSIPRMINKRKKRIQFLTFLTNLFLYNIVQHCISGI*	61
15844	MT882025	VN/QP-ASFV1(2019)(MT882025)	A118R	MHSNVSFNFIACVLFPTPLIPSMAMSIPRMINKRKKRIQFLTFLTNLFLYNIVQHCISGI*	61
16520	MW033528	ASFV-wbShX01(MW033528)	A118R	MHSNVSFNFIACVLFPTPLIPSMAMSIPRMINKRKKRIQFLTFLTNLFLYNIVQHCISGI*	61
16713	MW049116	ASFV Korea/pig/Yeoncheon1/2019(MW049116)	A118R	MHSNVSFNFIACVLFPTPLIPSMAMSIPRMINKRKKRIQFLTFLTNLFLYNIVQHCISGI*	61
16902	MW306190	ASFV/Amur 19/WB-6905(MW306190)	A118R	MHSNVSFNFIACVLFPTPLIPSMAMSIPRMINKRKKRIQFLTFLTNLFLYNIVQHCISGI*	61
17091	MW306191	ASFV/Primorsky 19/WB-6723(MW306191)	A118R	MHSNVSFNFIACVLFPTPLIPSMAMSIPRMINKRKKRIQFLTFLTNLFLYNIVQHCISGI*	61
17280	MW306192	ASFV/Ulyanovsk 19/WB-5699(MW306192)	A118R	MHSNVSFNFIACVLFPTPLIPSMAMSIPRMINKRKKRIQFLTFLTNLFLYNIVQHCISGI*	61
17462	MW361944	China/GD/2019(MW361944)	A118R	MHSNVSFNFIACVLFPTPLIPSMAMSIPRMINKRKKRIQFLTFLTNLFLYNIVQHCISGI*	61
17652	MW396979	ASFV/Timor-Leste/2019/1(MW396979)	A118R	MHSNVSFNFIACVLFPTPLIPSMAMSIPRMINKRKKRIQFLTFLTNLFLYNIVQHCISGI*	61
17838	MW465755	VNUA-ASFV-05L1/HaNam/VN/2020(MW465755)	A118R	MHSNVSFNFIACVLFPTPLIPSMAMSIPRMINKRKKRIQFLTFLTNLFLYNIVQHCISGI*	61
18022	MW521382	HuB20(MW521382)	A118R	MHSNVSFNFIACVLFPTPLIPSMAMSIPRMINKRKKRIQFLTFLTNLFLYNIVQHCISGI*	61
18204	MW528217	ASFV/ARRIAH/CV-1/30(MW528217)	A118R	MHSNVSFNFIACVLFPTPLIPSMAMSIPRMINKRKKRIQFLTFLTNLFLYNIVQHCISGI*	61
18385	MW528218	ASFV/ARRIAH/CV-1/50(MW528218)	A118R	MHSNVSFNFIACVLFPTPLIPSMAMSIPRMINKRKKRIQFLTFLTNLFLYNIVQHCISGI*	61
18552	MW647171	LO2018 major(MW647171)	A118R	MHSNAFFNLIACVLFPTPLIPSMVISIPRMINKWVKRVQFLTFLTNLFLYNIVQHYINRIRCYSFIKYLLLYNLYRPIFGRSLQMAITKIKIISDATAAVLLKSCAAMYDVLIDKKFK*	119
18718	MW647172	LO2018 minor(MW647172)	A118R	MHSNAFFNLIACVLFPTPLIPSMVISIPRMINKWVKRVQFLTFLTNLFLYNIVQHYINRIRCYSFIKYLLLYNLYRPIFGRSLQMAITKIKIISDATAAVLLKSCAAMYDVLIDKKFK*	119
18904	MW656282	Pig/Heilongjiang/HRB1/2020(MW656282)	A118R	MHSNVSFNFIACVLFPTPLIPSMAMSIPRMINKRKKRIQFLTFLTNLFLYNIVQHCISGI*	61
19071	MW723480	Ca1978_2(MW723480)	A118R	MHSNAFFNLIACVLFPTPLIPSMVISIPRMINKWVKRVQFLTFLTNLFLYNIVQHYINRIRCYSFIKYLLLYNLYRPIFGRSLQMAITKIKIISDATAAVLLKSCAAMYDVLIDKKFK*	119
19237	MW723481	Nu1979(MW723481)	A118R	MHSNAFFNLIACVLFPTPLIPSMVISIPRMINKWVKRVQFLTFLTNLFLYNIVQHYINRIRCYSFIKYLLLYNLYRPIFGRSLQMAITKIKIISDATAAVLLKSCAAMYDVLIDKKFK*	119
19404	MW723482	Nu1986(MW723482)	A118R	MHSNAFFNLIACVLFPTPLIPSMVISIPRMINKWVKRVQFLTFLTNLFLYNIVQHYINRIRCYSFIKYLLLYNLYRPIFGRSLQMAITKIKIISDATAAVLLKSCAAMYDVLIDKKFK*	119
19570	MW723483	Nu1990_1(MW723483)	A118R	MHSNAFFNLIACVLFPTPLIPSMVISIPRMINKWVKRVQFLTFLTNLFLYNIVQHYINRIRCYSFIKYLLLYNLYRPIFGRSLQMAITKIKIISDATAAVLLKSCAAMYDVLIDKKFK*	119
19736	MW723484	Nu1991_2(MW723484)	A118R	MHSNAFFNLIACVLFPTPLIPSMVISIPRMINKWVKRVQFLTFLTNLFLYNIVQHYINRIRCYSFIKYLLLYNLYRPIFGRSLQMAITKIKIISDATAAVLLKSCAAMYDVLIDKKFK*	119
19902	MW723485	Nu1991_3(MW723485)	A118R	MHSNAFFNLIACVLFPTPLIPSMVISIPRMINKWVKRVQFLTFLTNLFLYNIVQHYINRIRCYSFIKYLLLYNLYRPIFGRSLQMAITKIKIISDATAAVLLKSCAAMYDVLIDKKFK*	119
20068	MW723486	Nu1991_7(MW723486)	A118R	MHSNAFFNLIACVLFPTPLIPSMVISIPRMINKWVKRVQFLTFLTNLFLYNIVQHYINRIRCYSFIKYLLLYNLYRPIFGRSLQMAITKIKIISDATAAVLLKSCAAMYDVLIDKKFK*	119
20236	MW723487	Or1993_1(MW723487)	A118R	MHSNAFFNLIACVLFPTPLIPSMVISIPRMINKWVKRVQFLTFLTNLFLYNIVQHYINRIRCYSFIKYLLLYNLYRPIFGRSLQMAITKIKIISDATAAVLLKSCAAMYDVLIDKKFK*	119
20402	MW723488	Nu1993_2(MW723488)	A118R	MHSNAFFNLIACVLFPTPLIPSMVISIPRMINKWVKRVQFLTFLTNLFLYNIVQHYINRIRCYSFIKYLLLYNLYRPIFGRSLQMAITKIKIISDATAAVLLKSCAAMYDVLIDKKFK*	119
20735	MW723490	Nu1995_3(MW723490)	A118R	MHSNAFFNLIACVLFPTPLIPSMVISIPRMINKWVKRVQFLTFLTNLFLYNIVQHYINRIRCYSFIKYLLLYNLYRPIFGRSLQMAITKIKIISDATAAVLLKSCAAMYDVLIDKKFK*	119
21067	MW723492	4996 WB(MW723492)	A118R	MHSNAFFNLIACVLFPTPLIPSMVISIPRMINKWVKRVQFLTFLTNLFLYNIVQHYINRIRCYSFIKYLLLYNLYRPIFGRSLQMAITKIKIISDATAAVLLKSCAAMYDVLIDKKFK*	119
21233	MW723493	46830(MW723493)	A118R	MHSNAFFNLIACVLFPTPLIPSMVISIPRMINKWVKRVQFLTFLTNLFLYNIVQHYINRIRCYSFIKYLLLYNLYRPIFGRSLQMAITKIKIISDATAAVLLKSCAAMYDVLIDKKFK*	119
21399	MW723494	23221(MW723494)	A118R	MHSNAFFNLIACVLFPTPLIPSMVISIPRMINKWVKRVQFLTFLTNLFLYNIVQHYINRIRCYSFIKYLLLYNLYRPIFGRSLQMAITKIKIISDATAAVLLKSCAAMYDVLIDKKFK*	119
21565	MW723495	72398 WB(MW723495)	A118R	MHSNAFFNLIACVLFPTPLIPSMVISIPRMINKWVKRVQFLTFLTNLFLYNIVQHYINRIRCYSFIKYLLLYNLYRPIFGRSLQMAITKIKIISDATAAVLLKSCAAMYDVLIDKKFK*	119
21731	MW723496	74377(MW723496)	A118R	MHSNAFFNLIACVLFPTPLIPSMVISIPRMINKWVKRVQFLTFLTNLFLYNIVQHYINRIRCYSFIKYLLLYNLYRPIFGRSLQMAITKIKIISDATAAVLLKSCAAMYDVLIDKKFK*	119
21897	MW723497	22649(MW723497)	A118R	MHSNAFFNLIACVLFPTPLIPSMVISIPRMINKWVKRVQFLTFLTNLFLYNIVQHYINRIRCYSFIKYLLLYNLYRPIFGRSLQMAITKIKIISDATAAVLLKSCAAMYDVLIDKKFK*	119
22063	MW723498	72912 WB(MW723498)	A118R	MHSNAFFNLIACVLFPTPLIPSMVISIPRMINKWVKRVQFLTFLTNLFLYNIVQHYINRIRCYSFIKYLLLYNLYRPIFGRSLQMAITKIKIISDATAAVLLKSCAAMYDVLIDKKFK*	119
22398	MW723500	44076(MW723500)	A118R	MHSNAFFNLIACVLFPTPLIPSMVISIPRMINKWVKRVQFLTFLTNLFLYNIVQHYINRIRCYSFIKYLLLYNLYRPIFGRSLQMAITKIKIISDATAAVLLKSCAAMYDVLIDKKFK*	119
22564	MW736597	47039(MW736597)	A118R	MHSNAFFNLIACVLFPTPLIPSMVISIPRMINKWVKRVQFLTFLTNLFLYNIVQHYINRIRCYSFIKYLLLYNLYRPIFGRSLQMAITKIKIISDATAAVLLKSCAAMYDVLIDKKFK*	119
22731	MW736598	2019 WB(MW736598)	A118R	MHSNAFFNLIACVLFPTPLIPSMVISIPRMINKWVKRVQFLTFLTNLFLYNIVQHYINRIRCYSFIKYLLLYNLYRPIFGRSLQMAITKIKIISDATAAVLLKSCAAMYDVLIDKKFK*	119
22896	MW736599	98039(MW736599)	A118R	MHSNAFFNLIACVLFPTPLIPSMVISIPRMINKWVKRVQFLTFLTNLFLYNIVQHYINRIRCYSFIKYLLLYNLYRPIFGRSLQMAITKIKIISDATAAVLLKSCAAMYDVLIDKKFK*	119
23062	MW736600	30322(MW736600)	A118R	MHSNAFFNLIACVLFPTPLIPSMVISIPRMINKWVKRVQFLTFLTNLFLYNIVQHYINRIRCYSFIKYLLLYNLYRPIFGRSLQMAITKIKIISDATAAVLLKSCAAMYDVLIDKKFK*	119
23228	MW736601	49179 WB(MW736601)	A118R	MHSNAFFNLIACVLFPTPLIPSMVISIPRMINKWVKRVQFLTFLTNLFLYNIVQHYINRIRCYSFIKYLLLYNLYRPIFGRSLQMAITKIKIISDATAAVLLKSCAAMYDVLIDKKFK*	119
23394	MW736602	53706(MW736602)	A118R	MHSNAFFNLIACVLFPTPLIPSMVISIPRMINKWVKRVQFLTFLTNLFLYNIVQHYINRIRCYSFIKYLLLYNLYRPIFGRSLQMAITKIKIISDATAAVLLKSCAAMYDVLIDKKFK*	119
23560	MW736603	63525 WB(MW736603)	A118R	MHSNAFFNLIACVLFPTPLIPSMVISIPRMINKWVKRVQFLTFLTNLFLYNIVQHYINRIRCYSFIKYLLLYNLYRPIFGRSLQMAITKIKIISDATAAVLLKSCAAMYDVLIDKKFK*	119
23726	MW736604	15998(MW736604)	A118R	MHSNAFFNLIACVLFPTPLIPSMVISIPRMINKWVKRVQFLTFLTNLFLYNIVQHYINRIRCYSFIKYLLLYNLYRPIFGRSLQMAITKIKIISDATAAVLLKSCAAMYDVLIDKKFK*	119
23892	MW736605	51268(MW736605)	A118R	MHSNAFFNLIACVLFPTPLIPSMVISIPRMINKWVKRVQFLTFLTNLFLYNIVQHYINRIRCYSFIKYLLLYNLYRPIFGRSLQMAITKIKIISDATAAVLLKSCAAMYDVLIDKKFK*	119
24058	MW736606	34403(MW736606)	A118R	MHSNAFFNLIACVLFPTPLIPSMVISIPRMINKWVKRVQFLTFLTNLFLYNIVQHYINRIRCYSFIKYLLLYNLYRPIFGRSLQMAITKIKIISDATAAVLLKSCAAMYDVLIDKKFK*	119
24888	MW736611	56140(MW736611)	A118R	MHSNAFFNLIACVLFPTPLIPSMVISIPRMINKWVKRVQFLTFLTNLFLYNIVQHYINRIRCYSFIKYLLLYNLYRPIFGRSLQMAITKIKIISDATAAVLLKSCAAMYDVLIDKKFK*	119
25056	MW736612	31208(MW736612)	A118R	MHSNAFFNLIACVLFPTPLIPSMVISIPRMINKWVKRVQFLTFLTNLFLYNIVQHYINRIRCYSFIKYLLLYNLYRPIFGRSLQMAITKIKIISDATAAVLLKSCAAMYDVLIDKKFK*	119
25222	MW736613	33747 WB(MW736613)	A118R	MHSNAFFNLIACVLFPTPLIPSMVISIPRMINKWVKRVQFLTFLTNLFLYNIVQHYINRIRCYSFIKYLLLYNLYRPIFGRSLQMAITKIKIISDATAAVLLKSCAAMYDVLIDKKFK*	119
25555	MW788406	22943_2008(MW788406)	A118R	MHSNAFFNLIACVLFPTPLIPSMVISIPRMINKWVKRVQFLTFLTNLFLYNIVQHYINRIRCYSFIKYLLLYNLYRPIFGRSLQMAITKIKIISDATAAVLLKSCAAMYDVLIDKKFK*	119
26543	MW800838	Or_1984(MW800838)	A118R	MHSNAFFNLIACVLFPTPLIPSMVISIPRMINKWVKRVQFLTFLTNLFLYNIVQHYINRIRCYSFIKYLLLYNLYRPIFGRSLQMAITKIKIISDATAAVLLKSCAAMYDVLIDKKFK*	119
26888	MW856068	MAL/19/Karonga(MW856068)	A118R	MHSNVSFNFIACVLFPTPLIPSMAMSIPRMINKRKKRIQFLTFLTNLFLYNIVQHCISGI*	61
27065	MZ202520	K49(MZ202520)	A118R	MHSNAFFNLIACVLFPTPLIPSMVISIPRMINKWVKRVQFLTFLTNLFLYNIVQHYINRIRCYSFIKYLLLYNLYRPIFGRSLQMAITKIKIISDATAAVLLKSCAAMYDVLIDKKFK*	119
27253	MZ325862	ASFV/Zabaykali/WB-5314/2020(MZ325862)	A118R	MHSNVSFNFIACVLFPTPLIPSMAMSIPRMINKRKKRIQFLTFLTNLFLYNIVQHCISGI*	61
27445	MZ614662	CADC_HN09(MZ614662)	A118R	MHSNVSFNFIACVLFPTPLIPSMAMSIPRMINKRKKRIQFLTFLTNLFLYNIVQHCISGI*	61
27607	MZ945536	Pig/HeN/ZZ-P1/2021(MZ945536)	A118R	MHSNAFFNLIACVLFPTPLIPSMVISIPRMINKWVKRVQFLTFLTNLFLYNIVQHYINRIRCYSFIKYLLLYNLYRPIFGRSLQMAITKIKIISDATAAVLLKSCAAMYDVLIDKKFK*	119
27767	MZ945537	Pig/SD/DY-I/2021(MZ945537)	A118R	MHSNAFFNLIACVLFPTPLIPSMVISIPRMINKWVKRVQFLTFLTNLFLYNIVQHYINRIRCYSFIKYLLLYNLYRPIFGRSLQMAITKIKIISDATAAVLLKSCAAMYDVLIDKKFK*	119
28489	OL322096	Vietnam/Pig/RG-1/01(OL322096)	A118R	MHSNVSFNFIACVLFPTPLIPSMAMSIPRMINKRKKRIQFLTFLTNLFLYNIVQHCISGI*	61
28680	OL322097	Vietnam/Pig/RG-2/01(OL322097)	A118R	MHSNVSFHFIACVLFPTPLIPSMAMSIPRMINKRKKRIQFLTFLTNLFLYNIVQHCISGI*	61
28872	OL322098	Vietnam/Pig/RG-3/01(OL322098)	A118R	MHSNVSFNFIACVLFPTPLIPSMAMSIPRMINKRKKRIQFLTFLTNLFLYNIVQHCISGI*	61
29063	OL322099	Vietnam/Pig/RG-4/01(OL322099)	A118R	MHSNVSFNFIACVLFPTPLIPSMAMSIPRMINKRKKRIQFLTFLTNLFLYNIVQHCISGI*	61
29251	OL322100	Vietnam/Pig/RG-5/01(OL322100)	A118R	MHSNVSFNFIACVLFPTPLIPSMAMSIPRMINKRKKRIQFLTFLTNLFLYNIVQHCISGI*	61
29439	OL322101	Vietnam/Pig/RG-6/01(OL322101)	A118R	MHSNVSFNFIACVLFPTPLIPSMAMSIPRMINKRKKRIQFLTFLTNLFLYNIVQHCISGI*	61
29628	OL322102	Vietnam/Pig/RG-7/01(OL322102)	A118R	MHSNVSFNFIACVLFPTPLIPSMAMSIPRMINKRKKRIQFLTFLTNLFLYNIVQHCISGI*	61
29817	OL622042	wild boar/SNJ/2020(OL622042)	A118R	MHSNVSFNFIACVLFPTPLIPSMAMSIPRMINKRKKRIQFLTFLTNLFLYNIVQHCISGI*	61
30010	OL692743	IND/AS/SD-02/2020(OL692743)	A118R	MHSNVSFNFIACVLFPTPLIPSMAMSIPRMINKRKKRIQFLTFLTNLFLYNIVQHCISGI*	61
30203	OL692744	IND/AR/SD-61/2020(OL692744)	A118R	MHSNVSFNFIACVLFPTPLIPSMAMSIPRMINKRKKRIQFLTFLTNLFLYNIVQHCISGI*	61
30391	OM105586	LYG18(OM105586)	A118R	MHSNVSFNFIACVLFPTPLIPSMAMSIPRMINKRKKRIQFLTFLTNLFLYNIVQHCISGI*	61
30566	OM105587	JX21(OM105587)	A118R	MHSNVSFNFIACVLFPTPLIPSMAMSIPRMINKRKKRIQFLTFLTNLFLYNIVQHCISGI*	61
30754	OM161110	SY-1(OM161110)	A118R	MHSNVSFNFIACVLFPTPLIPSMAMSIPRMINKRKKRIQFLTFLTNLFLYNIVQHCISGI*	61
30924	OM249788	KK262(OM249788)	A118R	MHSNAFFNLIACVLFPTPLIPSMVISIPRMINKWVKRVQFLTFLTNLFLYNIVQHYINRIRCYSFIKYLLLYNLYRPIFGRSLQMAITKIKIISDATAAVLLKSCAAMYDVLIDKKFK*	119
31078	OM333166	VNUA-LAVL2(OM333166)	A118R	MHSNVSFNFIACVLFPTPLIPSMAMSIPRMINKRKKRIQFLTFLTNLFLYNIVQHCISGI*	61
31269	OM481275	ABTCVSCK_ASF001(OM481275)	A118R	MHSNVSFNFIACVLFPTPLIPSMAMSIPRMINKRKKRIQFLTFLTNLFLYNIVQHCISGI*	61
31462	OM481276	ABTCVSCK_ASF007(OM481276)	A118R	MHSNVSFNFIACVLFPTPLIPSMAMSIPRMINKRKKRIQFLTFLTNLFLYNIVQHCISGI*	61
31651	OM799941	ASFV/Kaliningrad_17/WB-13869(OM799941)	A118R	MHSNVSFNFIACVLFPTPLIPSMAMSIPRMINKRKKRIQFLTFLTNLFLYNIVQHCISGI*	61
31841	OM966714	ASFV/Kaliningrad_18/WB-12523(OM966714)	A118R	MHSNVSFNFIACVLFPTPLIPSMAMSIPRMINKRKKRIQFLTFLTNLFLYNIVQHCISGI*	61
32029	OM966715	ASFV/Kaliningrad_18/WB-12524(OM966715)	A118R	MHSNVSFNFIACVLFPTPLIPSMAMSIPRMINKRKKRIQFLTFLTNLFLYNIVQHCISGI*	61
32217	OM966716	ASFV/Kaliningrad_18/WB-9735(OM966716)	A118R	MHSNVSFNFIACVLFPTPLIPSMAMSIPRMINKRKKRIQFLTFLTNLFLYNIVQHCISGI*	61
32407	OM966719	ASFV/Kaliningrad_19/WB-10168(OM966719)	A118R	MHSNVSFNFIACVLFPTPLIPSMAMSIPRMINKRKKRIQFLTFLTNLFLYNIVQHCISGI*	61
32596	OM966720	ASFV/Kaliningrad_18/WB-12516(OM966720)	A118R	MHSNVSFNFIACVLFPTPLIPSMAMSIPRMINKRKKRIQFLTFLTNLFLYNIVQHCISGI*	61
32786	OM966721	ASFV/Kaliningrad_18/WB-9734(OM966721)	A118R	MHSNVSFNFIACVLFPTPLIPSMAMSIPRMINKRKKRIQFLTFLTNLFLYNIVQHCISGI*	61
32975	ON075797	Korea/YC1/2019(ON075797)	A118R	MHSNVSFNFIACVLFPTPLIPSMAMSIPRMINKRKKRIQFLTFLTNLFLYNIVQHCISGI*	61
33167	ON108571	2802/AL/2022 Italy(ON108571)	A118R	MHSNVSFNFIACVLFPTPLIPSMAMSIPRMINKRKKRIQFLTFLTNLFLYNIVQHCISGI*	61
33336	ON185726	Dr-1980(ON185726)	A118R	MHSNAFFNLIACVLFPTPLIPSMVISIPRMINKWVKRVQFLTFLTNLFLYNIVQHYINRIRCYSFIKYLLLYNLYRPIFGRSLQMAITKIKIISDATAAVLLKSCAAMYDVLIDKKFK*	119
33499	ON260838	7212WB(ON260838)	A118R	MHSNAFFNLIACVLFPTPLIPSMVISIPRMINKWVKRVQFLTFLTNLFLYNIVQHYINRIRCYSFIKYLLLYNLYRPIFGRSLQMAITKIKIISDATAAVLLKSCAAMYDVLIDKKFK*	119
33828	ON260840	28784WB(ON260840)	A118R	MHSNAFFNLIACVLFPTPLIPSMVISIPRMINKWVKRVQFLTFLTNLFLYNIVQHYINRIRCYSFIKYLLLYNLYRPIFGRSLQMAITKIKIISDATAAVLLKSCAAMYDVLIDKKFK*	119
33994	ON260841	33262WB(ON260841)	A118R	MHSNAFFNLIACVLFPTPLIPSMVISIPRMINKWVKRVQFLTFLTNLFLYNIVQHYINRIRCYSFIKYLLLYNLYRPIFGRSLQMAITKIKIISDATAAVLLKSCAAMYDVLIDKKFK*	119
34183	ON263123	GZ201801_2(ON263123)	A118R	MHSNVSFNFIACVLFPTPLIPSMAMSIPRMINKRKKRIQFLTFLTNLFLYNIVQHCISGI*	61
34371	ON380539	HB03A(ON380539)	A118R	MHSNVSFNFIACVLFPTPLIPSMAMSIPRMINKRKKRIQFLTFLTNLFLYNIVQHCISGI*	61
34559	ON380540	HB31A(ON380540)	A118R	MHSNVSFNFIACVLFPTPLIPSMAMSIPRMINKRKKRIQFLTFLTNLFLYNIVQHCISGI*	61
34730	ON400500	YNFN202103(ON400500)	A118R	MHSNVSFNFIACVLFPTPLIPSMAMSIPRMINKRKKRIQFLTFLTNLFLYNIVQHCISGI*	61
35103	ON409979	TAN/17/Kibaha(ON409979)	A118R	MHSNVSFNFIACVLFPTPLIPSMAMSIPRMINKRKKRIQFLTFLTNLFLYNIVQHCISGI*	61
35581	ON409982	TAN/17/Mbagala(ON409982)	A118R	MHSNVSFNFIACVLFPTPLIPSMAMSIPRMINKRKKRIQFLTFLTNLFLYNIVQHCISGI*	61
35762	ON409983	TAN/20/Morogoro(ON409983)	A118R	MHSNVSFNFIACVLFPTPLIPSMAMSIPRMINKRKKRIQFLTFLTNLFLYNIVQHCISGI*	61
35950	ON456300	Yangzhou(ON456300)	A118R	MHSNVSFNFIACVLFPTPLIPSMAMSIPRMINKRKKRIQFLTFLTNLFLYNIVQHCISGI*	61
36129	ON963982	A4(ON963982)	A118R	MHSNVSFNFIACVLFPTPLIPSMAMSIPRMINKRKKRIQFLTFLTNLFLYNIVQHCISGI*	61
36295	OP312970	19155_WB(OP312970)	A118R	MHSNAFFNLIACVLFPTPLIPSMVISIPRMINKWVKRVQFLTFLTNLFLYNIVQHYINRIRCYSFIKYLLLYNLYRPIFGRSLQMAITKIKIISDATAAVLLKSCAAMYDVLIDKKFK*	119
36484	OP467597	ASF-MNG19(OP467597)	A118R	MHSNVSFNFIACVLFPTPLIPSMAMSIPRMINKRKKRIQFLTFLTNLFLYNIVQHCISGI*	61
36489	OP479889	Ghana2022-35(OP479889)	A118R	MHSNVSFNFIACVLFPTPLIPSMAMSIPRMINKRKKRIQFLTFLTNLFLYNIVQHCISGI*	61
36853	OP510032	ASFV/Primorsky_19/DP-8235(OP510032)	A118R	MHSNVSFNFIACVLFPTPLIPSMAMSIPRMINKRKKRIQFLTFLTNLFLYNIVQHCISGI*	61
37046	OP510033	ASFV/Zabaykali_20/DP-4905(OP510033)	A118R	MHSNVSFNFIACVLFPTPLIPSMAMSIPRMINKRKKRIQFLTFLTNLFLYNIVQHCISGI*	61
37239	OP605386	20355/RM/2022_Italy(OP605386)	A118R	MHSNVSFNFIACVLFPTPLIPSMAMSIPRMINKRKKRIQFLTFLTNLFLYNIVQHCISGI*	61
37428	OP612151	SY-2(OP612151)	A118R	MHSNVSFNFIACVLFPTPLIPSMAMSIPRMINKRKKRIQFLTFLTNLFLYNIVQHCISGI*	61
37616	OP628183	Korea/HC224/2020(OP628183)	A118R	MHSNVSFNFIACVLFPTPLIPSMAMSIPRMINKRKKRIQFLTFLTNLFLYNIVQHCISGI*	61
37792	OP672342	Nigeria-RV502(OP672342)	A118R	MHSNVSFNFIACVLFPTPLIPSMAMSIPRMINKRKKRIQFLTFLTNLFLYNIVQHCISGI*	61
37979	OP823268	OP823268(OP823268)	A118R	MHSNVSFNFIACVLFPTPLIPSMAMSIPRMINKRKKRIQFLTFLTNLFLYNIVQHCISGI*	61
38166	OP823269	OP823269(OP823269)	A118R	MHSNVSFNFIACVLFPTPLIPSMAMSIPRMINKRKKRIQFLTFLTNLFLYNIVQHCISGI*	61
38354	OP856591	China/LN/2018/1(OP856591)	A118R	MHSNVSFNFIACVLFPTPLIPSMAMSIPRMINKRKKRIQFLTFLTNLFLYNIVQHCISGI*	61
38529	OQ504954	Pig/Henan/123014/2022(OQ504954)	A118R	MHSNAFFNLIACVLFPTPLIPSMVISIPRMINKWVKRVQFLTFLTNLFLYNIVQHYINRIRCYSFIKYLLLYNLYRPIFGRSLQMAITKIKIISDATAAVLLKSCAAMYDVLIDKKFK*	119
38704	OQ504955	Pig/Inner Mongolia/DQDM/2022(OQ504955)	A118R	MHSNAFFNLIACVLFPTPLIPSMVISIPRMINKWVKRVQFLTFLTNLFLYNIVQHYINRIRCYSFIKYLLLYNLYRPIFGRSLQMAITKIKIISDATAAVLLKSCAAMYDVLIDKKFK*	119
38879	OQ504956	Pig/Jiangsu/LG/2021, (OQ504956)	A118R	MHSNAFFNLIACVLFPTPLIPSMVISIPRMINKWVKRVQFLTFLTNLFLYNIVQHYINRIRCYSFIKYLLLYNLYRPIFGRSLQMAITKIKIISDATAAVLLKSCAAMYDVLIDKKFK*	119
38883	OR371529	Ghana2021-95(OR371529)	A118R	MHSNAFFNLIACVLFPTPLIPSMVISIPRMINKWVKRVQFLTFLTNLFLYNIVQHYINRIRCYSFIKYLLLYNLYRPIFGRSLQMAITKIKIISDATAAVLLKSCAAMYDVLIDKKFK*	119
39243	OX376250	2020ASP02805(OX376250)	A118R	MHSNVSFNFIACVLFPTPLIPSMAMSIPRMINKRKKRIQFLTFLTNLFLYNIVQHCISGI*	61
39435	OX376251	2021ASP01919 (OX376251)	A118R	MHSNVSFNFIACVLFPTPLIPSMAMSIPRMINKRKKRIQFLTFLTNLFLYNIVQHCISGI*	61
39626	OX376252	2021ASP00703 (OX376252)	A118R	MHSNVSFNFIACVLFPTPLIPSMAMSIPRMINKRKKRIQFLTFLTNLFLYNIVQHCISGI*	61
39817	OX376253	2021ASP01957 (OX376253)	A118R	MHSNVSFNFIACVLFPTPLIPSMAMSIPRMINKRKKRIQFLTFLTNLFLYNIVQHCISGI*	61
40011	OX376254	2021ASP00484 (OX376254)	A118R	MHSNVSFNFIACVLFPTPLIPSMAMSIPRMINKRKKRIQFLTFLTNLFLYNIVQHCISGI*	61
40203	OX376255	2021ASP00902 (OX376255)	A118R	MHSNVSFNFIACVLFPTPLIPSMAMSIPRMINKRKKRIQFLTFLTNLFLYNIVQHCISGI*	61
40396	OX376256	2020ASP01832 (OX376256)	A118R	MHSNVSFNFIACVLFPTPLIPSMAMSIPRMINKRKKRIQFLTFLTNLFLYNIVQHCISGI*	61
40590	OX376257	2021ASP02148 (OX376257)	A118R	MHSNVSFNFIACVLFPTPLIPSMAMSIPRMINKRKKRIQFLTFLTNLFLYNIVQHCISGI*	61
40784	OX376258	2020ASP02894 (OX376258)	A118R	MHSNVSFNFIACVLFPTPLIPSMAMSIPRMINKRKKRIQFLTFLTNLFLYNIVQHCISGI*	61
40975	OX376259	2021ASP02665 (OX376259)	A118R	MHSNVSFNFIACVLFPTPLIPSMAMSIPRMINKRKKRIQFLTFLTNLFLYNIVQHCISGI*	61
41167	OX376260	2021ASP01917 (OX376260)	A118R	MHSNVSFNFIACVLFPTPLIPSMAMSIPRMINKRKKRIQFLTFLTNLFLYNIVQHCISGI*	61
41360	OX376261	2020ASP02103 (OX376261)	A118R	MHSNVSFNFIACVLFPTPLIPSMAMSIPRMINKRKKRIQFLTFLTNLFLYNIVQHCISGI*	61
41551	OX376262	2021ASP00921 (OX376262)	A118R	MHSNVSFNFIACVLFPTPLIPSMAMSIPRMINKRKKRIQFLTFLTNLFLYNIVQHCISGI*	61
41743	OX376263	2021ASP02207 (OX376263)	A118R	MHSNVSFNFIACVLFPTPLIPSMAMSIPRMINKRKKRIQFLTFLTNLFLYNIVQHCISGI*	61
41935	OX376264	2021ASP03380 (OX376264)	A118R	MHSNVSFNFIACVLFPTPLIPSMAMSIPRMINKRKKRIQFLTFLTNLFLYNIVQHCISGI*	61
42126	OX376265	2021ASP03384 (OX376265)	A118R	MHSNVSFNFIACVLFPTPLIPSMAMSIPRMINKRKKRIQFLTFLTNLFLYNIVQHCISGI*	61
42318	OX376266	2021ASP03643 (OX376266)	A118R	MHSNVSFNFIACVLFPTPLIPSMAMSIPRMINKRKKRIQFLTFLTNLFLYNIVQHCISGI*	61
42509	OX376267	2021ASP03251 (OX376267)	A118R	MHSNVSFNFIACVLFPTPLIPSMAMSIPRMINKRKKRIQFLTFLTNLFLYNIVQHCISGI*	61
42701	OX376268	2021ASP03144 (OX376268)	A118R	MHSNVSFNFIACVLFPTPLIPSMAMSIPRMINKRKKRIQFLTFLTNLFLYNIVQHCISGI*	61
42892	OX376271	2021ASP03658 (OX376271)	A118R	MHSNVSFNFIACVLFPTPLIPSMAMSIPRMINKRKKRIQFLTFLTNLFLYNIVQHCISGI*	61
43084	OX376272	2021ASP03740 (OX376272)	A118R	MHSNVSFNFIACVLFPTPLIPSMAMSIPRMINKRKKRIQFLTFLTNLFLYNIVQHCISGI*	61
43275	OX376273	2021ASP03711 (OX376273)	A118R	MHSNVSFNFIACVLFPTPLIPSMAMSIPRMINKRKKRIQFLTFLTNLFLYNIVQHCISGI*	61
167	AM712239	Benin 97/1(AM712239)	A137R	MEAVLTKLDQEEKKALQNFHRCAWEETKNIINDFLEIPEERCTYKFNSYTKKMELLFTPEFHTAWHEVPECREFILNFLRLISGHRVVLKGPTFVFTKETKNLGIPSTINVDFQANIENMDDLQKGNLIGKMNIKEG*	138
328	AM712240	OURT 88/3(AM712240)	A137R	MEAVLTKLDQEEKKALQNFHRCAWEETKNIINDFLEIPEERCTYKFNSYTKKMELLFTPEFHTAWHEVPECREFILNFLRLISGHRVVLKGPTFVFTKETKNLGIPSTINVDFQANIENMDDLQKGNLIGKMNIKEG*	138
480	ASU18466	BA71V(ASU18466)	A137R	MEAVLTKLDQEEKKALQNFHRCAWEETKNIINDFLEIPEERCTYKFNSYTKKMELLFTPEFHTAWHEVPECREFILNFLRLISGHRVVLKGPTFVFTKETKNLGIPSTINVDFQANIENMDDLQKGNLIGKMNIKEG*	138
655	AY261360	Kenya 1950(AY261360)	A137R	MEAILTKLDQDEKKALQTFYQCAWEETKSIIDDFLEVPEVRCAYKFNSHTKKMELLFTPESHTAWPEVPECKEFILNYLRLVSGHRVVLKGSSILFTKETKNLGIPSTINVDFQANIENMDDLQKGNLIGKMNIKES*	138
821	AY261361	Malawi Lil-20/1 (1983)(AY261361)	A137R	MEAALTKLDQEEKRALQAYYRCAWEETKNIINDFLEIPEERCTYKLNSYTKKMELLFTPEFHTAWQEVFECREFIINFLRLITGHRVVLKGPAIVFTKETKNLGIPSTINVDFQANIENMDDLQKGNLIGKMNIKEN*	138
1001	AY261362	Mkuzi 1979(AY261362)	A137R	MEAVLTKLDQEEKKALQNFHRCAWEETKNIINDFLEIPEERCTYKFNSYTKKMELLFTPEFHTAWHEVPECREFILNFLRLISGHRVVLKGPTFVFTKETKNLGIPSTINVDFQANIENMDDLQKGNLIGKMNIKEG*	138
1175	AY261363	Pretoriuskop/96/4(AY261363)	A137R	MEAVLTKLDQEEKRALQDFHRCAWEETKNVINDFLEIPEERCTYKFNPYTKKMELLFTPEFHTAWQEVPECREFILNFLRLISGHRVVLKGPTIVFTKEIKNLGIPSTINVDFQANIENMDDLQKGNLIGKMNIKES*	138
1345	AY261364	Tengani 62(AY261364)	A137R	MEAVLTKLDQEEKRALQDFHRCAWEETKNIINDFLETPEERCTYKFNPYTKKMELLFTPEFHTTWQEVPECREFILNFLRLISGHRVVLKGPIIVFTKEIKNLGIPSTINVDFQANIENMDDLQKGNLIGKMNIKEG*	138
1525	AY261365	Warmbaths(AY261365)	A137R	MEAVLTKLDQEEKKALHNFYRCAWEETKNIINDFLEIPEERCTYKFNSYTKKMELLFTPEFHTTWQEVPECREFILNFLRLISGHRVVLKGPIFVFTKEIKNLGIPSTINVDFQANIENMDDLQKGNLIGKMNIKES*	138
1702	AY261366	Warthog(AY261366)	A137R	MEAVLTKLDQEEKRALQDFHRCAWEETKNIINDFLEIPEERCTYKFNPYTKKMELLFTPEFHTAWQEVPECREFILNFLRLISGHRVVLKGPIIVFTKEVKNLGIPSTINVDFQANIENMDDLQKGNLIGKMNIKES*	138
1877	FN557520	E75(FN557520)	A137R	MEAVLTKLDQEEKKALQNFHRCAWEETKNIINDFLEIPEERCTYKFNSYTKKMELLFTPEFHTAWHEVPECREFILNFLRLISGHRVVLKGPTFVFTKETKNLGIPSTINVDFQANIENMDDLQKGNLIGKMNIKEG*	138
2069	FR682468	ASFV Georgia 2007/1(FR682468)	A137R	MEAVLTKLDQEEKKALQNFHRCAWEETKNIINDFLEIPEERCTYKFNSYTKKMELLFTPEFHTAWHEVPECREFILNFLRLISGHRVVLKGPTFVFTKEIKNLGIPSTINVDFQANIENMDDLQKGNLIGKMNIKEG*	138
2255	KJ747406	Kashino 04/13(KJ747406)	A137R	MEAVLTKLDQEEKKALQNFHRCAWEETKNIINDFLEIPEERCTYKFNSYTKKMELLFTPEFHTAWHEVPECREFILNFLRLISGHRVVLKGPTFVFTKEIKNLGIPSTINVDFQANIENMDDLQKGNLIGKMNIKEG*	138
2422	KM102979	26544/OG10(KM102979)	A137R	MEAVLTKLDQEEKKALQNFHRCAWEETKNIINDFLEIPEERCTYKFNSYTKKMELLFTPEFHTAWHEVPECREFILNFLRLISGHRVVLKGPTFVFTKETKNLGIPSTINVDFQANIENMDDLQKGNLIGKMNIKEG*	138
2598	KM111294	Ken05/Tk1(KM111294)	A137R	MEAILTKLDQDEKKALQTFYQCAWEETKSIIDDFLEAPEVRCAYKFNSYTKKMELLFTPEFHTAWPEVPECKEFILNYLRLVSGHRVVLKGSTILFTKETKNLGIPSTINVDFQANIENMDDLQKGNLIGKMNIKES*	138
2763	KM111295	Ken06.Bus(KM111295)	A137R	MEAILTKLDQDEKKALQAFYQCAWEETKSIIDDFLEAPETRCAYKFNSCTRKMELLFTPEFHTAWPEVPECKEFILNYLRLVSGHRVVLKGSKFLFTKETKNLGIPSTINVDFQANIENMDDLQKGNLIGKMNIKES*	138
2932	KM262844	L60(KM262844)	A137R	MEAVLTKLDQEEKKALQNFHRCAWEETKNIINDFLEIPEERCTYKFNSYTKKMELLFTPEFHTAWHEVPECREFILNFLRLISGHRVVLKGPTFVFTKETKNLGIPSTINVDFQANIENMDDLQKGNLIGKMNIKEG*	138
3091	KM262845	NHV(KM262845)	A137R	MEAVLTKLDQEEKKALQNFHRCAWEETKNIINDFLEIPEERCTYKFNSYTKKMELLFTPEFHTAWHEVPECREFILNFLRLISGHRVVLKGPTFVFTKETKNLGIPSTINVDFQANIENMDDLQKGNLIGKMNIKEG*	138
3253	KP055815	BA71(KP055815)	A137R	MEAVLTKLDQEEKKALQNFHRCAWEETKNIINDFLEIPEERCTYKFNSYTKKMELLFTPEFHTAWHEVPECREFILNFLRLISGHRVVLKGPTFVFTKETKNLGIPSTINVDFQANIENMDDLQKGNLIGKMNIKEG*	138
3433	KP843857	Odintsovo_02/14(KP843857)	A137R	MEAVLTKLDQEEKKALQNFHRCAWEETKNIINDFLEIPEERCTYKFNSYTKKMELLFTPEFHTAWHEVPECREFILNFLRLISGHRVVLKGPTFVFTKEIKNLGIPSTINVDFQANIENMDDLQKGNLIGKMNIKEG*	138
3600	KX354450	47/Ss/2008(KX354450)	A137R	MEAVLTKLDQEEKKALQNFHRCAWEETKNIINDFLEIPEERCTYKFNSYTKKMELLFTPEFHTAWHEVPECREFILNFLRLISGHRVVLKGPTFVFTKETKNLGIPSTINVDFQANIENMDDLQKGNLIGKMNIKEG*	138
3787	LC659086	AQS-C-1-21(LC659086)	A137R	MEAVLTKLDQEEKKALQNFHRCAWEETKNIINDFLEIPEERCTYKFNSYTKKMELLFTPEFHTAWHEVPECREFILNFLRLISGHRVVLKGPTFVFTKEIKNLGIPSTINVDFQANIENMDDLQKGNLIGKMNIKEG*	138
3975	LC659087	AQS-C-1-22(LC659087)	A137R	MEAVLTKLDQEEKKALQNFHRCAWEETKNIINDFLEIPEERCTYKFNSYTKKMELLFTPEFHTAWHEVPECREFILNFLRLISGHRVVLKGPTFVFTKEIKNLGIPSTINVDFQANIENMDDLQKGNLIGKMNIKEG*	138
4163	LC659088	AQS-P-20901-1(LC659088)	A137R	MEAVLTKLDQEEKKALQNFHRCAWEETKNIINDFLEIPEERCTYKFNSYTKKMELLFTPEFHTAWHEVPECREFILNFLRLISGHRVVLKGPTFVFTKEIKNLGIPSTINVDFQANIENMDDLQKGNLIGKMNIKEG*	138
4350	LC659089	AQS-P-201202(LC659089)	A137R	MEAVLTKLDQEEKKALQNFHRCAWEETKNIINDFLEIPEERCTYKFNSYTKKMELLFTPEFHTAWHEVPECREFILNFLRLISGHRVVLKGPTFVFTKEIKNLGIPSTINVDFQANIENMDDLQKGNLIGKMNIKEG*	138
4704	LR536725	ASFV Belgium 2018/1(LR536725)	A137R	MEAVLTKLDQEEKKALQNFHRCAWEETKNIINDFLEIPEERCTYKFNSYTKKMELLFTPEFHTAWHEVPECREFILNFLRLISGHRVVLKGPTFVFTKEIKNLGIPSTINVDFQANIENMDDLQKGNLIGKMNIKEG*	138
4895	LR722600	ASFV CzechRepublic 2017/1(LR722600)	A137R	MEAVLTKLDQEEKKALQNFHRCAWEETKNIINDFLEIPEERCTYKFNSYTKKMELLFTPEFHTAWHEVPECREFILNFLRLISGHRVVLKGPTFVFTKEIKNLGIPSTINVDFQANIENMDDLQKGNLIGKMNIKEG*	138
5088	LR812933	Arm/07/CBM/c2(LR812933)	A137R	MEAVLTKLDQEEKKALQNFHRCAWEETKNIINDFLEIPEERCTYKFNSYTKKMELLFTPEFHTAWHEVPECREFILNFLRLISGHRVVLKGPTFVFTKEIKNLGIPSTINVDFQANIENMDDLQKGNLIGKMNIKEG*	138
5271	LR813622	Tanzania/Rukwa/2017/1(LR813622)	A137R	MEAVLTKLDQEEKKALQNFHRCAWEETKNIINDFLEIPEERCTYKFNSYTKKMELLFTPEFHTAWHEVPECREFILNFLRLISGHRVVLKGPTFVFTKEIKNLGIPSTINVDFQANIENMDDLQKGNLIGKMNIKEG*	138
5630	LR899131	ASFV Ken.rie1(LR899131)	A137R	MEAILTKLDQDEKKALQTFYQCAWEETKSIIDDFLEAPEVRCAYKFNSYTKKMELLFTPESHTAWPEVPECKEFILNYLRLVSGHRVVLKGSTILFTKETKNLGIPSTINVDFQANIENMDDLQKGNLIGKMNIKES*	138
5822	LR899193	ASFV Germany 2020/1(LR899193)	A137R	MEAVLTKLDQEEKKALQNFHRCAWEETKNIINDFLEIPEERCTYKFNSYTKKMELLFTPEFHTAWHEVPECREFILNFLRLISGHRVVLKGPTFVFTKEIKNLGIPSTINVDFQANIENMDDLQKGNLIGKMNIKEG*	138
5994	LS478113	Estonia 2014(LS478113)	A137R	MEAVLTKLDQEEKKALQNFHRCAWEETKNIINDFLEIPEERCTYKFNSYTKKMELLFTPEFHTAWHEVPECREFILNFLRLISGHRVVLKGPTFVFTKEIKNLGIPSTINVDFQANIENMDDLQKGNLIGKMNIKEG*	138
6182	MG939583	Pol16_20186_o7(MG939583)	A137R	MEAVLTKLDQEEKKALQNFHRCAWEETKNIINDFLEIPEERCTYKFNSYTKKMELLFTPEFHTAWHEVPECREFILNFLRLISGHRVVLKGPTFVFTKEIKNLGIPSTINVDFQANIENMDDLQKGNLIGKMNIKEG*	138
6371	MG939584	Pol16_20538_o9(MG939584)	A137R	MEAVLTKLDQEEKKALQNFHRCAWEETKNIINDFLEIPEERCTYKFNSYTKKMELLFTPEFHTAWHEVPECREFILNFLRLISGHRVVLKGPTFVFTKEIKNLGIPSTINVDFQANIENMDDLQKGNLIGKMNIKEG*	138
6560	MG939585	Pol16_20540_o10(MG939585)	A137R	MEAVLTKLDQEEKKALQNFHRCAWEETKNIINDFLEIPEERCTYKFNSYTKKMELLFTPEFHTAWHEVPECREFILNFLRLISGHRVVLKGPTFVFTKEIKNLGIPSTINVDFQANIENMDDLQKGNLIGKMNIKEG*	138
6748	MG939586	Pol16_29413_o23(MG939586)	A137R	MEAVLTKLDQEEKKALQNFHRCAWEETKNIINDFLEIPEERCTYKFNSYTKKMELLFTPEFHTAWHEVPECREFILNFLRLISGHRVVLKGPTFVFTKEIKNLGIPSTINVDFQANIENMDDLQKGNLIGKMNIKEG*	138
6936	MG939587	Pol17_03029_C201(MG939587)	A137R	MEAVLTKLDQEEKKALQNFHRCAWEETKNIINDFLEIPEERCTYKFNSYTKKMELLFTPEFHTAWHEVPECREFILNFLRLISGHRVVLKGPTFVFTKEIKNLGIPSTINVDFQANIENMDDLQKGNLIGKMNIKEG*	138
7124	MG939588	Pol17_04461_C210(MG939588)	A137R	MEAVLTKLDQEEKKALQNFHRCAWEETKNIINDFLEIPEERCTYKFNSYTKKMELLFTPEFHTAWHEVPECREFILNFLRLISGHRVVLKGPTFVFTKEIKNLGIPSTINVDFQANIENMDDLQKGNLIGKMNIKEG*	138
7314	MG939589	Pol17_05838_C220(MG939589)	A137R	MEAVLTKLDQEEKKALQNFHRCAWEETKNIINDFLEIPEERCTYKFNSYTKKMELLFTPEFHTAWHEVPECREFILNFLRLISGHRVVLKGPTFVFTKEIKNLGIPSTINVDFQANIENMDDLQKGNLIGKMNIKEG*	138
7484	MH025916	R8(MH025916)	A137R	MEAILTKLDQDEKKALQAFYQCAWEETKSIIDDFLEAPETRCAYKFNSCTRKMELLFTPEFHTAWPEVPECKEFILNYLRLVSGHRVVLKGSKFLFTKETKNLGIPSTINVDFQANIENMDDLQKGNLIGKMNIKES*	138
7653	MH025917	R7(MH025917)	A137R	MEAILTKLDQDEKKALQAFYQCAWEETKSIIDDFLEAPETRCAYKFNSCTRKMELLFTPEFHTAWPEVPECKEFILNYLRLVSGHRVVLKGSKFLFTKETKNLGIPSTINVDFQANIENMDDLQKGNLIGKMNIKES*	138
7820	MH025918	R25(MH025918)	A137R	MEAILTKLDQDEKKALQAFYQCAWEETKSIIDDFLEAPETRCAYKFNSCTRKMELLFTPEFHTAWPEVPECKEFILNYLRLVSGHRVVLKGSKFLFTKETKNLGIPSTINVDFQANIENMDDLQKGNLIGKMNIKES*	138
7990	MH025919	N10(MH025919)	A137R	MEAILTKLDQDEKKALQAFYQCAWEETKSIIDDFLEAPETRCAYKFNSCTRKMELLFTPEFHTAWPEVPECKEFILNYLRLVSGHRVVLKGSKFLFTKETKNLGIPSTINVDFQANIENMDDLQKGNLIGKMNIKES*	138
8158	MH025920	R35(MH025920)	A137R	MEAILTKLDQDEKKALQAFYQCAWEETKSIIDDFLEAPETRCAYKFNSCTRKMELLFTPEFHTAWPEVPECKEFILNYLRLVSGHRVVLKGSKFLFTKETKNLGIPSTINVDFQANIENMDDLQKGNLIGKMNIKES*	138
8346	MH681419	ASFV/POL/2015/Podlaskie(MH681419)	A137R	MEAVLTKLDQEEKKALQNFHRCAWEETKNIINDFLEIPEERCTYKFNSYTKKMELLFTPEFHTAWHEVPECREFILNFLRLISGHRVVLKGPTFVFTKEIKNLGIPSTINVDFQANIENMDDLQKGNLIGKMNIKEG*	138
8531	MH766894	ASFV-SY18(MH766894)	A137R	MEAVLTKLDQEEKKALQNFHRCAWEETKNIINDFLEIPEERCTYKFNSYTKKMELLFTPEFHTAWHEVPECREFILNFLRLISGHRVVLKGPTFVFTKEIKNLGIPSTINVDFQANIENMDDLQKGNLIGKMNIKEG*	138
9095	MK333180	Pig/HLJ/2018(MK333180)	A137R	MEAVLTKLDQEEKKALQNFHRCAWEETKNIINDFLEIPEERCTYKFNSYTKKMELLFTPEFHTAWHEVPECREFILNFLRLISGHRVVLKGPTFVFTKEIKNLGIPSTINVDFQANIENMDDLQKGNLIGKMNIKEG*	138
9473	MK543947	Belgium/Etalle/wb/2018(MK543947)	A137R	MEAVLTKLDQEEKKALQNFHRCAWEETKNIINDFLEIPEERCTYKFNSYTKKMELLFTPEFHTAWHEVPECREFILNFLRLISGHRVVLKGPTFVFTKEIKNLGIPSTINVDFQANIENMDDLQKGNLIGKMNIKEG*	138
9663	MK628478	ASFV/LT14/1490(MK628478)	A137R	MEAVLTKLDQEEKKALQNFHRCAWEETKNIINDFLEIPEERCTYKFNSYTKKMELLFTPEFHTAWHEVPECREFILNFLRLISGHRVVLKGPTFVFTKEIKNLGIPSTINVDFQANIENMDDLQKGNLIGKMNIKEG*	138
9851	MK645909	ASFV-wbBS01(MK645909)	A137R	MEAVLTKLDQEEKKALQNFHRCAWEETKNIINDFLEIPEERCTYKFNSYTKKMELLFTPEFHTAWHEVPECREFILNFLRLISGHRVVLKGPTFVFTKEIKNLGIPSTINVDFQANIENMDDLQKGNLIGKMNIKEG*	138
10040	MK940252	CN/2019/InnerMongolia-AES01(MK940252)	A137R	MEAVLTKLDQEEKKALQNFHRCAWEETKNIINDFLEIPEERCTYKFNSYTKKMELLFTPEFHTAWHEVPECREFILNFLRLISGHRVVLKGPTFVFTKEIKNLGIPSTINVDFQANIENMDDLQKGNLIGKMNIKEG*	138
10229	MN172368	ASFV/pig/China/CAS19-01/2019(MN172368)	A137R	MEAVLTKLDQEEKKALQNFHRCAWEETKNIINDFLEIPEERCTYKFNSYTKKMELLFTPEFHTAWHEVPECREFILNFLRLISGHRVVLKGPTFVFTKEIKNLGIPSTINVDFQANIENMDDLQKGNLIGKMNIKEG*	138
10542	MN270969	56/Ca/1978(MN270969)	A137R	MEAVLTKLDQEEKKALQNFHRCAWEETKNIINDFLEIPEERCTYKFNSYTKKMELLFTPEFHTAWHEVPECREFILNFLRLISGHRVVLKGPTFVFTKETKNLGIPSTINVDFQANIENMDDLQKGNLIGKMNIKEG*	138
10708	MN270970	57/Ca/1979(MN270970)	A137R	MEAVLTKLDQEEKKALQNFHRCAWEETKNIINDFLEIPEERCTYKFNSYTKKMELLFTPEFHTAWHEVPECREFILNFLRLISGHRVVLKGPTFVFTKETKNLGIPSTINVDFQANIENMDDLQKGNLIGKMNIKEG*	138
10876	MN270971	139/Nu/1981(MN270971)	A137R	MEAVLTKLDQEEKKALQNFHRCAWEETKNIINDFLEIPEERCTYKFNSYTKKMELLFTPEFHTAWHEVPECREFILNFLRLISGHRVVLKGPTFVFTKETKNLGIPSTINVDFQANIENMDDLQKGNLIGKMNIKEG*	138
11044	MN270972	140/Or/1985(MN270972)	A137R	MEAVLTKLDQEEKKALQNFHRCAWEETKNIINDFLEIPEERCTYKFNSYTKKMELLFTPEFHTAWHEVPECREFILNFLRLISGHRVVLKGPTFVFTKETKNLGIPSTINVDFQANIENMDDLQKGNLIGKMNIKEG*	138
11211	MN270973	85/Ca/1985(MN270973)	A137R	MEAVLTKLDQEEKKALQNFHRCAWEETKNIINDFLEIPEERCTYKFNSYTKKMELLFTPEFHTAWHEVPECREFILNFLRLISGHRVVLKGPTFVFTKETKNLGIPSTINVDFQANIENMDDLQKGNLIGKMNIKEG*	138
11378	MN270974	141/Nu/1990(MN270974)	A137R	MEAVLTKLDQEEKKALQNFHRCAWEETKNIINDFLEIPEERCTYKFNSYTKKMELLFTPEFHTAWHEVPECREFILNFLRLISGHRVVLKGPTFVFTKETKNLGIPSTINVDFQANIENMDDLQKGNLIGKMNIKEG*	138
11546	MN270975	142/Nu/1995(MN270975)	A137R	MEAVLTKLDQEEKKALQNFHRCAWEETKNIINDFLEIPEERCTYKFNSYTKKMELLFTPEFHTAWHEVPECREFILNFLRLISGHRVVLKGPTFVFTKETKNLGIPSTINVDFQANIENMDDLQKGNLIGKMNIKEG*	138
11714	MN270976	60/Nu/1997(MN270976)	A137R	MEAVLTKLDQEEKKALQNFHRCAWEETKNIINDFLEIPEERCTYKFNSYTKKMELLFTPEFHTAWHEVPECREFILNFLRLISGHRVVLKGPTFVFTKETKNLGIPSTINVDFQANIENMDDLQKGNLIGKMNIKEG*	138
11883	MN270977	26/Ss/2004(MN270977)	A137R	MEAVLTKLDQEEKKALQNFHRCAWEETKNIINDFLEIPEERCTYKFNSYTKKMELLFTPEFHTAWHEVPECREFILNFLRLISGHRVVLKGPTFVFTKETKNLGIPSTINVDFQANIENMDDLQKGNLIGKMNIKEG*	138
12050	MN270978	72407/Ss/2005(MN270978)	A137R	MEAVLTKLDQEEKKALQNFHRCAWEETKNIINDFLEIPEERCTYKFNSYTKKMELLFTPEFHTAWHEVPECREFILNFLRLISGHRVVLKGPTFVFTKETKNLGIPSTINVDFQANIENMDDLQKGNLIGKMNIKEG*	138
12216	MN270979	97/Ot/2012(MN270979)	A137R	MEAVLTKLDQEEKKALQNFHRCAWEETKNIINDFLEIPEERCTYKFNSYTKKMELLFTPEFHTAWHEVPECREFILNFLRLISGHRVVLKGPTFVFTKETKNLGIPSTINVDFQANIENMDDLQKGNLIGKMNIKEG*	138
12383	MN270980	22653/Ca/2014(MN270980)	A137R	MEAVLTKLDQEEKKALQNFHRCAWEETKNIINDFLEIPEERCTYKFNSYTKKMELLFTPEFHTAWHEVPECREFILNFLRLISGHRVVLKGPTFVFTKETKNLGIPSTINVDFQANIENMDDLQKGNLIGKMNIKEG*	138
12543	MN318203	LIV_5_40(MN318203)	A137R	MEAVLTKLDQEEKKALQNFHRCAWEETKNIINDFLEIPEERCTYKFNSYTKKMELLFTPEFHTAWHEVPECREFILNFLRLISGHRVVLKGPTFVFTKETKNLGIPSTINVDFQANIENMDDLQKGNLIGKMNIKEG*	138
12721	MN336500	RSA_2_2008(MN336500)	A137R	MEAVLTKLDQEEKKALHNFYRCAWEETKNIINDFLEIPEERCTYKFNSYTKKMELLFTPEFHTTWQEVPECREFILNFLRLISGHRVVLKGPIFVFTKEIKNLGIPSTINVDFQANIENMDDLQKGNLIGKMNIKES*	138
12911	MN393476	ASFV Wuhan 2019-1(MN393476)	A137R	MEAVLTKLDQEEKKALQNFHRCAWEETKNIINDFLEIPEERCTYKFNSYTKKMELLFTPEFHTAWHEVPECREFILNFLRLISGHRVVLKGPTFVFTKEIKNLGIPSTINVDFQANIENMDDLQKGNLIGKMNIKEG*	138
13279	MN394630	SPEC_57(MN394630)	A137R	MEAVLTKLDQEEKKALHNFYRCAWEETKNIINDFLEIPEERCTYKFNSYTKKMELLFTPEFHTTWQEVPECREFILNFLRLISGHRVVLKGPIFVFTKEIKNLGIPSTINVDFQANIENMDDLQKGNLIGKMNIKES*	138
13447	MN630494	Zaire(MN630494)	A137R	MEAVLTKLDQEEKRALQDFHRCAWEETKNVINDFLEIPEERCTYKFNPYTKKMELLFTPEFHTAWQEVPECREFILNFLRLISGHRVVLKGPTIVFTKEIKNLGIPSTINVDFQANIENMDDLQKGNLIGKMNIKEG*	138
13623	MN641876	RSA_W1_1999(MN641876)	A137R	MEAVLTKLDQEEKRALQDFHRCAWEETKNIINDFLEIPEERCTYKFNPYTKKMELLFTPEFHTAWQEVPECREFILNFLRLISGHRVVLKGPIIVFTKEVKNLGIPSTINVDFQANIENMDDLQKGNLIGKMNIKES*	138
13799	MN641877	RSA_2_2004(MN641877)	A137R	MEAVLTKLDQEEKRALQDFHRCAWEETKNVINDFLEIPEERCTYKFNPYTKKMELLFTPEFHTAWQEVPECREFILNFLRLISGHRVVLKGPTIVFTKEIKNLGIPSTINVDFQANIENMDDLQKGNLIGKMNIKES*	138
13951	MT166692	ASFV_Hanoi_2019(MT166692)	A137R	MEAVLTKLDQEEKKALQNFHRCAWEETKNIINDFLEIPEERCTYKFNSYTKKMELLFTPEFHTAWHEVPECREFILNFLRLISGHRVVLKGPTFVFTKEIKNLGIPSTINVDFQANIENMDDLQKGNLIGKMNIKEG*	138
14138	MT180393	ASFV_NgheAn_2019(MT180393)	A137R	MEAVLTKLDQEEKKALQNFHRCAWEETKNIINDFLEIPEERCTYKFNSYTKKMELLFTPEFHTAWHEVPECREFILNFLRLISGHRVVLKGPTFVFTKEIKNLGIPSTINVDFQANIENMDDLQKGNLIGKMNIKEG*	138
14326	MT459800	ASFV/Kabardino-Balkaria 19/WB-964(MT459800)	A137R	MEAVLTKLDQEEKKALQNFHRCAWEETKNIINDFLEIPEERCTYKFNSYTKKMELLFTPEFHTAWHEVPECREFILNFLRLISGHRVVLKGPTFVFTKEIKNLGIPSTINVDFQANIENMDDLQKGNLIGKMNIKEG*	138
14515	MT496893	GZ201801(MT496893)	A137R	MEAVLTKLDQEEKKALQNFHRCAWEETKNIINDFLEIPEERCTYKFNSYTKKMELLFTPEFHTAWHEVPECREFILNFLRLISGHRVVLKGPTFVFTKEIKNLGIPSTINVDFQANIENMDDLQKGNLIGKMNIKEG*	138
14708	MT748042	ASFV/Korea/pig/PaJu1/2019(MT748042)	A137R	MEAVLTKLDQEEKKALQNFHRCAWEETKNIINDFLEIPEERCTYKFNSYTKKMELLFTPEFHTAWHEVPECREFILNFLRLISGHRVVLKGPTFVFTKEIKNLGIPSTINVDFQANIENMDDLQKGNLIGKMNIKEG*	138
14897	MT847620	Pol17_55892_C754(MT847620)	A137R	MEAVLTKLDQEEKKALQNFHRCAWEETKNIINDFLEIPEERCTYKFNSYTKKMELLFTPEFHTAWHEVPECREFILNFLRLISGHRVVLKGPTFVFTKEIKNLGIPSTINVDFQANIENMDDLQKGNLIGKMNIKEG*	138
15086	MT847621	Pol18_28298_O111(MT847621)	A137R	MEAVLTKLDQEEKKALQNFHRCAWEETKNIINDFLEIPEERCTYKFNSYTKKMELLFTPEFHTAWHEVPECREFILNFLRLISGHRVVLKGPTFVFTKEIKNLGIPSTINVDFQANIENMDDLQKGNLIGKMNIKEG*	138
15274	MT847622	Pol17_31177_O81(MT847622)	A137R	MEAVLTKLDQEEKKALQNFHRCAWEETKNIINDFLEIPEERCTYKFNSYTKKMELLFTPEFHTAWHEVPECREFILNFLRLISGHRVVLKGPTFVFTKEIKNLGIPSTINVDFQANIENMDDLQKGNLIGKMNIKEG*	138
15463	MT847623	Pol19_53050_C1959/19(MT847623)	A137R	MEAVLTKLDQEEKKALQNFHRCAWEETKNIINDFLEIPEERCTYKFNSYTKKMELLFTPEFHTAWHEVPECREFILNFLRLISGHRVVLKGPTFVFTKEIKNLGIPSTINVDFQANIENMDDLQKGNLIGKMNIKEG*	138
15653	MT872723	VN/HY-ASFV1(2019)(MT872723)	A137R	MEAVLTKLDQEEKKALQNFHRCAWEETKNIINDFLEIPEERCTYKFNSYTKKMELLFTPEFHTAWHEVPECREFILNFLRLISGHRVVLKGPTFVFTKEIKNLGIPSTINVDFQANIENMDDLQKGNLIGKMNIKEG*	138
15843	MT882025	VN/QP-ASFV1(2019)(MT882025)	A137R	MEAVLTKLDQEEKKALQNFHRCAWEETKNIINDFLEIPEERCTYKFNSYTKKMELLFTPEFHTAWHEVPECREFILNFLRLISGHRVVLKGPTFVFTKEIKNLGIPSTINVDFQANIENMDDLQKGNLIGKMNIKEG*	138
16010	MT932578	103917/18(MT932578)	A137R	MEAVLTKLDQEEKKALQNFHRCAWEETKNIINDFLEIPEERCTYKFNSYTKKMELLFTPEFHTAWHEVPECREFILNFLRLISGHRVVLKGPTFVFTKETKNLGIPSTINVDFQANIENMDDLQKGNLIGKMNIKEG*	138
16175	MT932579	55234/18(MT932579)	A137R	MEAVLTKLDQEEKKALQNFHRCAWEETKNIINDFLEIPEERCTYKFNSYTKKMELLFTPEFHTAWHEVPECREFILNFLRLISGHRVVLKGPTFVFTKETKNLGIPSTINVDFQANIENMDDLQKGNLIGKMNIKEG*	138
16333	MT956648	Uvira B53(MT956648)	A137R	MEAILTKLDQDEKKALQTFYQCAWEETKSIIDDFLEAPEARCAYKFNSYTKKMELLFTPESHTAWPEVPECKEFILNYLRLVSGHRVVLKGSSILFTKETKNLGIPSTINVDFQANIENMDDLEKGNLIGKMNIKES*	138
16519	MW033528	ASFV-wbShX01(MW033528)	A137R	MEAVLTKLDQEEKKALQNFHRCAWEETKNIINDFLEIPEERCTYKFNSYTKKMELLFTPEFHTAWHEVPECREFILNFLRLISGHRVVLKGPTFVFTKEIKNLGIPSTINVDFQANIENMDDLQKGNLIGKMNIKEG*	138
16712	MW049116	ASFV Korea/pig/Yeoncheon1/2019(MW049116)	A137R	MEAVLTKLDQEEKKALQNFHRCAWEETKNIINDFLEIPEERCTYKFNSYTKKMELLFTPEFHTAWHEVPECREFILNFLRLISGHRVVLKGPTFVFTKEIKNLGIPSTINVDFQANIENMDDLQKGNLIGKMNIKEG*	138
16901	MW306190	ASFV/Amur 19/WB-6905(MW306190)	A137R	MEAVLTKLDQEEKKALQNFHRCAWEETKNIINDFLEIPEERCTYKFNSYTKKMELLFTPEFHTAWHEVPECREFILNFLRLISGHRVVLKGPTFVFTKEIKNLGIPSTINVDFQANIENMDDLQKGNLIGKMNIKEG*	138
17090	MW306191	ASFV/Primorsky 19/WB-6723(MW306191)	A137R	MEAVLTKLDQEEKKALQNFHRCAWEETKNIINDFLEIPEERCTYKFNSYTKKMELLFTPEFHTAWHEVPECREFILNFLRLISGHRVVLKGPTFVFTKEIKNLGIPSTINVDFQANIENMDDLQKGNLIGKMNIKEG*	138
17279	MW306192	ASFV/Ulyanovsk 19/WB-5699(MW306192)	A137R	MEAVLTKLDQEEKKALQNFHRCAWEETKNIINDFLEIPEERCTYKFNSYTKKMELLFTPEFHTAWHEVPECREFILNFLRLISGHRVVLKGPTFVFTKEIKNLGIPSTINVDFQANIENMDDLQKGNLIGKMNIKEG*	138
17461	MW361944	China/GD/2019(MW361944)	A137R	MEAVLTKLDQEEKKALQNFHRCAWEETKNIINDFLEIPEERCTYKFNSYTKKMELLFTPEFHTAWHEVPECREFILNFLRLISGHRVVLKGPTFVFTKEIKNLGIPSTINVDFQANIENMDDLQKGNLIGKMNIKEG*	138
17651	MW396979	ASFV/Timor-Leste/2019/1(MW396979)	A137R	MEAVLTKLDQEEKKALQNFHRCAWEETKNIINDFLEIPEERCTYKFNSYTKKMELLFTPEFHTAWHEVPECREFILNFLRLISGHRVVLKGPTFVFTKEIKNLGIPSTINVDFQANIENMDDLQKGNLIGKMNIKEG*	138
17837	MW465755	VNUA-ASFV-05L1/HaNam/VN/2020(MW465755)	A137R	MEAVLTKLDQEEKKALQNFHRCAWEETKNIINDFLEIPEERCTYKFNSYTKKMELLFTPEFHTAWHEVPECREFILNFLRLISGHRVVLKGPTFVFTKEIKNLGIPSTINVDFQANIENMDDLQKGNLIGKMNIKEG*	138
18021	MW521382	HuB20(MW521382)	A137R	MEAVLTKLDQEEKKALQNFHRCAWEETKNIINDFLEIPEERCTYKFNSYTKKMELLFTPEFHTAWHEVPECREFILNFLRLISGHRVVLKGPTFVFTKEIKNLGIPSTINVDFQANIENMDDLQKGNLIGKMNIKEG*	138
18203	MW528217	ASFV/ARRIAH/CV-1/30(MW528217)	A137R	MEAVLTKLDQEEKKALQNFHRCAWEETKNIINDFLEIPEERCTYKFNSYTKKMELLFTPEFHTAWHEVPECREFILNFLRLISGHRVVLKGPTFVFTKEIKNLGIPSTINVDFQANIENMDDLQKGNLIGKMNIKEG*	138
18384	MW528218	ASFV/ARRIAH/CV-1/50(MW528218)	A137R	MEAVLTKLDQEEKKALQNFHRCAWEETKNIINDFLEIPEERCTYKFNSYTKKMELLFTPEFHTAWHEVPECREFILNFLRLISGHRVVLKGPTFVFTKEIKNLGIPSTINVDFQANIENMDDLQKGNLIGKMNIKEG*	138
18551	MW647171	LO2018 major(MW647171)	A137R	MEAVLTKLDQEEKKALQNFHRCAWEETKNIINDFLEIPEERCTYKFNSYTKKMELLFTPEFHTAWHEVPECREFILNFLRLISGHRVVLKGPTFVFTKETKNLGIPSTINVDFQANIENMDDLQKGNLIGKMNIKEG*	138
18717	MW647172	LO2018 minor(MW647172)	A137R	MEAVLTKLDQEEKKALQNFHRCAWEETKNIINDFLEIPEERCTYKFNSYTKKMELLFTPEFHTAWHEVPECREFILNFLRLISGHRVVLKGPTFVFTKETKNLGIPSTINVDFQANIENMDDLQKGNLIGKMNIKEG*	138
18903	MW656282	Pig/Heilongjiang/HRB1/2020(MW656282)	A137R	MEAVLTKLDQEEKKALQNFHRCAWEETKNIINDFLEIPEERCTYKFNSYTKKMELLFTPEFHTAWHEVPECREFILNFLRLISGHRVVLKGPTFVFTKEIKNLGIPSTINVDFQANIENMDDLQKGNLIGKMNIKEG*	138
19070	MW723480	Ca1978_2(MW723480)	A137R	MEAVLTKLDQEEKKALQNFHRCAWEETKNIINDFLEIPEERCTYKFNSYTKKMELLFTPEFHTAWHEVPECREFILNFLRLISGHRVVLKGPTFVFTKETKNLGIPSTINVDFQANIENMDDLQKGNLIGKMNIKEG*	138
19236	MW723481	Nu1979(MW723481)	A137R	MEAVLTKLDQEEKKALQNFHRCAWEETKNIINDFLEIPEERCTYKFNSYTKKMELLFTPEFHTAWHEVPECREFILNFLRLISGHRVVLKGPTFVFTKETKNLGIPSTINVDFQANIENMDDLQKGNLIGKMNIKEG*	138
19403	MW723482	Nu1986(MW723482)	A137R	MEAVLTKLDQEEKKALQNFHRCAWEETKNIINDFLEIPEERCTYKFNSYTKKMELLFTPEFHTAWHEVPECREFILNFLRLISGHRVVLKGPTFVFTKETKNLGIPSTINVDFQANIENMDDLQKGNLIGKMNIKEG*	138
19569	MW723483	Nu1990_1(MW723483)	A137R	MEAVLTKLDQEEKKALQNFHRCAWEETKNIINDFLEIPEERCTYKFNSYTKKMELLFTPEFHTAWHEVPECREFILNFLRLISGHRVVLKGPTFVFTKETKNLGIPSTINVDFQANIENMDDLQKGNLIGKMNIKEG*	138
19735	MW723484	Nu1991_2(MW723484)	A137R	MEAVLTKLDQEEKKALQNFHRCAWEETKNIINDFLEIPEERCTYKFNSYTKKMELLFTPEFHTAWHEVPECREFILNFLRLISGHRVVLKGPTFVFTKETKNLGIPSTINVDFQANIENMDDLQKGNLIGKMNIKEG*	138
19901	MW723485	Nu1991_3(MW723485)	A137R	MEAVLTKLDQEEKKALQNFHRCAWEETKNIINDFLEIPEERCTYKFNSYTKKMELLFTPEFHTAWHEVPECREFILNFLRLISGHRVVLKGPTFVFTKETKNLGIPSTINVDFQANIENMDDLQKGNLIGKMNIKEG*	138
20067	MW723486	Nu1991_7(MW723486)	A137R	MEAVLTKLDQEEKKALQNFHRCAWEETKNIINDFLEIPEERCTYKFNSYTKKMELLFTPEFHTAWHEVPECREFILNFLRLISGHRVVLKGPTFVFTKETKNLGIPSTINVDFQANIENMDDLQKGNLIGKMNIKEG*	138
20235	MW723487	Or1993_1(MW723487)	A137R	MEAVLTKLDQEEKKALQNFHRCAWEETKNIINDFLEIPEERCTYKFNSYTKKMELLFTPEFHTAWHEVPECREFILNFLRLISGHRVVLKGPTFVFTKETKNLGIPSTINVDFQANIENMDDLQKGNLIGKMNIKEG*	138
20401	MW723488	Nu1993_2(MW723488)	A137R	MEAVLTKLDQEEKKALQNFHRCAWEETKNIINDFLEIPEERCTYKFNSYTKKMELLFTPEFHTAWHEVPECREFILNFLRLISGHRVVLKGPTFVFTKETKNLGIPSTINVDFQANIENMDDLQKGNLIGKMNIKEG*	138
20734	MW723490	Nu1995_3(MW723490)	A137R	MEAVLTKLDQEEKKALQNFHRCAWEETKNIINDFLEIPEERCTYKFNSYTKKMELLFTPEFHTAWHEVPECREFILNFLRLISGHRVVLKGPTFVFTKETKNLGIPSTINVDFQANIENMDDLQKGNLIGKMNIKEG*	138
21066	MW723492	4996 WB(MW723492)	A137R	MEAVLTKLDQEEKKALQNFHRCAWEETKNIINDFLEIPEERCTYKFNSYTKKMELLFTPEFHTAWHEVPECREFILNFLRLISGHRVVLKGPTFVFTKETKNLGIPSTINVDFQANIENMDDLQKGNLIGKMNIKEG*	138
21232	MW723493	46830(MW723493)	A137R	MEAVLTKLDQEEKKALQNFHRCAWEETKNIINDFLEIPEERCTYKFNSYTKKMELLFTPEFHTAWHEVPECREFILNFLRLISGHRVVLKGPTFVFTKETKNLGIPSTINVDFQANIENMDDLQKGNLIGKMNIKEG*	138
21398	MW723494	23221(MW723494)	A137R	MEAVLTKLDQEEKKALQNFHRCAWEETKNIINDFLEIPEERCTYKFNSYTKKMELLFTPEFHTAWHEVPECREFILNFLRLISGHRVVLKGPTFVFTKETKNLGIPSTINVDFQANIENMDDLQKGNLIGKMNIKEG*	138
21564	MW723495	72398 WB(MW723495)	A137R	MEAVLTKLDQEEKKALQNFHRCAWEETKNIINDFLEIPEERCTYKFNSYTKKMELLFTPEFHTAWHEVPECREFILNFLRLISGHRVVLKGPTFVFTKETKNLGIPSTINVDFQANIENMDDLQKGNLIGKMNIKEG*	138
21730	MW723496	74377(MW723496)	A137R	MEAVLTKLDQEEKKALQNFHRCAWEETKNIINDFLEIPEERCTYKFNSYTKKMELLFTPEFHTAWHEVPECREFILNFLRLISGHRVVLKGPTFVFTKETKNLGIPSTINVDFQANIENMDDLQKGNLIGKMNIKEG*	138
21896	MW723497	22649(MW723497)	A137R	MEAVLTKLDQEEKKALQNFHRCAWEETKNIINDFLEIPEERCTYKFNSYTKKMELLFTPEFHTAWHEVPECREFILNFLRLISGHRVVLKGPTFVFTKETKNLGIPSTINVDFQANIENMDDLQKGNLIGKMNIKEG*	138
22062	MW723498	72912 WB(MW723498)	A137R	MEAVLTKLDQEEKKALQNFHRCAWEETKNIINDFLEIPEERCTYKFNSYTKKMELLFTPEFHTAWHEVPECREFILNFLRLISGHRVVLKGPTFVFTKETKNLGIPSTINVDFQANIENMDDLQKGNLIGKMNIKEG*	138
22397	MW723500	44076(MW723500)	A137R	MEAVLTKLDQEEKKALQNFHRCAWEETKNIINDFLEIPEERCTYKFNSYTKKMELLFTPEFHTAWHEVPECREFILNFLRLISGHRVVLKGPTFVFTKETKNLGIPSTINVDFQANIENMDDLQKGNLIGKMNIKEG*	138
22563	MW736597	47039(MW736597)	A137R	MEAVLTKLDQEEKKALQNFHRCAWEETKNIINDFLEIPEERCTYKFNSYTKKMELLFTPEFHTAWHEVPECREFILNFLRLISGHRVVLKGPTFVFTKETKNLGIPSTINVDFQANIENMDDLQKGNLIGKMNIKEG*	138
22730	MW736598	2019 WB(MW736598)	A137R	MEAVLTKLDQEEKKALQNFHRCAWEETKNIINDFLEIPEERCTYKFNSYTKKMELLFTPEFHTAWHEVPECREFILNFLRLISGHRVVLKGPTFVFTKETKNLGIPSTINVDFQANIENMDDLQKGNLIGKMNIKEG*	138
22895	MW736599	98039(MW736599)	A137R	MEAVLTKLDQEEKKALQNFHRCAWEETKNIINDFLEIPEERCTYKFNSYTKKMELLFTPEFHTAWHEVPECREFILNFLRLISGHRVVLKGPTFVFTKETKNLGIPSTINVDFQANIENMDDLQKGNLIGKMNIKEG*	138
23061	MW736600	30322(MW736600)	A137R	MEAVLTKLDQEEKKALQNFHRCAWEETKNIINDFLEIPEERCTYKFNSYTKKMELLFTPEFHTAWHEVPECREFILNFLRLISGHRVVLKGPTFVFTKETKNLGIPSTINVDFQANIENMDDLQKGNLIGKMNIKEG*	138
23227	MW736601	49179 WB(MW736601)	A137R	MEAVLTKLDQEEKKALQNFHRCAWEETKNIINDFLEIPEERCTYKFNSYTKKMELLFTPEFHTAWHEVPECREFILNFLRLISGHRVVLKGPTFVFTKETKNLGIPSTINVDFQANIENMDDLQKGNLIGKMNIKEG*	138
23393	MW736602	53706(MW736602)	A137R	MEAVLTKLDQEEKKALQNFHRCAWEETKNIINDFLEIPEERCTYKFNSYTKKMELLFTPEFHTAWHEVPECREFILNFLRLISGHRVVLKGPTFVFTKETKNLGIPSTINVDFQANIENMDDLQKGNLIGKMNIKEG*	138
23559	MW736603	63525 WB(MW736603)	A137R	MEAVLTKLDQEEKKALQNFHRCAWEETKNIINDFLEIPEERCTYKFNSYTKKMELLFTPEFHTAWHEVPECREFILNFLRLISGHRVVLKGPTFVFTKETKNLGIPSTINVDFQANIENMDDLQKGNLIGKMNIKEG*	138
23725	MW736604	15998(MW736604)	A137R	MEAVLTKLDQEEKKALQNFHRCAWEETKNIINDFLEIPEERCTYKFNSYTKKMELLFTPEFHTAWHEVPECREFILNFLRLISGHRVVLKGPTFVFTKETKNLGIPSTINVDFQANIENMDDLQKGNLIGKMNIKEG*	138
23891	MW736605	51268(MW736605)	A137R	MEAVLTKLDQEEKKALQNFHRCAWEETKNIINDFLEIPEERCTYKFNSYTKKMELLFTPEFHTAWHEVPECREFILNFLRLISGHRVVLKGPTFVFTKETKNLGIPSTINVDFQANIENMDDLQKGNLIGKMNIKEG*	138
24057	MW736606	34403(MW736606)	A137R	MEAVLTKLDQEEKKALQNFHRCAWEETKNIINDFLEIPEERCTYKFNSYTKKMELLFTPEFHTAWHEVPECREFILNFLRLISGHRVVLKGPTFVFTKETKNLGIPSTINVDFQANIENMDDLQKGNLIGKMNIKEG*	138
24887	MW736611	56140(MW736611)	A137R	MEAVLTKLDQEEKKALQNFHRCAWEETKNIINDFLEIPEERCTYKFNSYTKKMELLFTPEFHTAWHEVPECREFILNFLRLISGHRVVLKGPTFVFTKETKNLGIPSTINVDFQANIENMDDLQKGNLIGKMNIKEG*	138
25055	MW736612	31208(MW736612)	A137R	MEAVLTKLDQEEKKALQNFHRCAWEETKNIINDFLEIPEERCTYKFNSYTKKMELLFTPEFHTAWHEVPECREFILNFLRLISGHRVVLKGPTFVFTKETKNLGIPSTINVDFQANIENMDDLQKGNLIGKMNIKEG*	138
25221	MW736613	33747 WB(MW736613)	A137R	MEAVLTKLDQEEKKALQNFHRCAWEETKNIINDFLEIPEERCTYKFNSYTKKMELLFTPEFHTAWHEVPECREFILNFLRLISGHRVVLKGPTFVFTKETKNLGIPSTINVDFQANIENMDDLQKGNLIGKMNIKEG*	138
25554	MW788406	22943_2008(MW788406)	A137R	MEAVLTKLDQEEKKALQNFHRCAWEETKNIINDFLEIPEERCTYKFNSYTKKMELLFTPEFHTAWHEVPECREFILNFLRLISGHRVVLKGPTFVFTKETKNLGIPSTINVDFQANIENMDDLQKGNLIGKMNIKEG*	138
26542	MW800838	Or_1984(MW800838)	A137R	MEAVLTKLDQEEKKALQNFHRCAWEETKNIINDFLEIPEERCTYKFNSYTKKMELLFTPEFHTAWHEVPECREFILNFLRLISGHRVVLKGPTFVFTKETKNLGIPSTINVDFQANIENMDDLQKGNLIGKMNIKEG*	138
26887	MW856068	MAL/19/Karonga(MW856068)	A137R	MEAVLTKLDQEEKKALQNFHRCAWEETKNIINDFLEIPEERCTYKFNSYTKKMELLFTPEFHTAWHEVPECREFILNFLRLISGHRVVLKGPTFVFTKEIKNLGIPSTINVDFQANIENMDDLQKGNLIGKMNIKEG*	138
27064	MZ202520	K49(MZ202520)	A137R	MEAVLTKLDQEEKKALQNFHRCAWEETKNIINDFLEIPEERCTYKFNSYTKKMELLFTPEFHTAWHEVPECREFILNFLRLISGHRVVLKGPTFVFTKETKNLGIPSTINVDFQANIENMDDLQKGNLIGKMNIKEG*	138
27252	MZ325862	ASFV/Zabaykali/WB-5314/2020(MZ325862)	A137R	MEAVLTKLDQEEKKALQNFHRCAWEETKNIINDFLEIPEERCTYKFNSYTKKMELLFTPEFHTAWHEVPECREFILNFLRLISGHRVVLKGSTFVFTKEIKNLGIPSTINVDFQANIENMDDLQKGNLIGKMNIKEG*	138
27444	MZ614662	CADC_HN09(MZ614662)	A137R	MEAVLTKLDQEEKKALQNFHRCAWEETKNIINDFLEIPEERCTYKFNSYTKKMELLFTPEFHTAWHEVPECREFILNFLRLISGHRVVLKGPTFVFTKEIKNLGIPSTINVDFQANIENMDDLQKGNLIGKMNIKEG*	138
27606	MZ945536	Pig/HeN/ZZ-P1/2021(MZ945536)	A137R	MEAVLTKLDQEEKKALQNFHRCAWEETKNIINDFLEIPEERCTYKFNSYTKKMELLFTPEFHTAWHEVPECREFILNFLRLISGHRVVLKGPTFVFTKETKNLGIPSTINVDFQANIENMDDLQKGNLIGKMNIKEG*	138
27766	MZ945537	Pig/SD/DY-I/2021(MZ945537)	A137R	MEAVLTKLDQEEKKALQNFHRCAWEETKNIINDFLEIPEERCTYKFNSYTKKMELLFTPEFHTAWHEVPECREFILNFLRLISGHRVVLKGPTFVFTKETKNLGIPSTINVDFQANIENMDDLQKGNLIGKMNIKEG*	138
28488	OL322096	Vietnam/Pig/RG-1/01(OL322096)	A137R	MEAVLTKLDQEEKKALQNFHRCAWEETKNIINDFLEIPEERCTYKFNSYTKKMELLFTPEFHTAWHEVPECREFILNFLRLISGHRVVLKGPTFVFTKEIKNLGIPSTINVDFQANIENMDDLQKGNLIGKMNIKEG*	138
28679	OL322097	Vietnam/Pig/RG-2/01(OL322097)	A137R	MEAVLTKLDQEEKKALQNFHRCAWEETKNIINDFLEIPEERCTYKFNSYTKKMELLFTPEFHTAWHEVPECREFILNFLRLISGHRVVLKGPTFVFTKEIKNLGIPSTINVDFQANIENMDDLQKGNLIGKMNIKEG*	138
28871	OL322098	Vietnam/Pig/RG-3/01(OL322098)	A137R	MEAVLTKLDQEEKKALQNFHRCAWEETKNIINDFLEIPEERCTYKFNSYTKKMELLFTPEFHTAWHEVPECREFILNFLRLISGHRVVLKGPTFVFTKEIKNLGIPSTINVDFQANIENMDDLQKGNLIGKMNIKEG*	138
29062	OL322099	Vietnam/Pig/RG-4/01(OL322099)	A137R	MEAVLTKLDQEEKKALQNFHRCAWEETKNIINDFLEIPEERCTYKFNSYTKKMELLFTPEFHTAWHEVPECREFILNFLRLISGHRVVLKGPTFVFTKEIKNLGIPSTINVDFQANIENMDDLQKGNLIGKMNIKEG*	138
29250	OL322100	Vietnam/Pig/RG-5/01(OL322100)	A137R	MEAVLTKLDQEEKKALQNFHRCAWEETKNIINDFLEIPEERCTYKFNSYTKKMELLFTPEFHTAWHEVPECREFILNFLRLISGHRVVLKGPTFVFTKEIKNLGIPSTINVDFQANIENMDDLQKGNLIGKMNIKEG*	138
29438	OL322101	Vietnam/Pig/RG-6/01(OL322101)	A137R	MEAVLTKLDQEEKKALQNFHRCAWEETKNIINDFLEIPEERCTYKFNSYTKKMELLFTPEFHTAWHEVPECREFILNFLRLISGHRVVLKGPTFVFTKEIKNLGIPSTINVDFQANIENMDDLQKGNLIGKMNIKEG*	138
29627	OL322102	Vietnam/Pig/RG-7/01(OL322102)	A137R	MEAVLTKLDQEEKKALQNFHRCAWEETKNIINDFLEIPEERCTYKFNSYTKKMELLFTPEFHTAWHEVPECREFILNFLRLISGHRVVLKGPTFVFTKEIKNLGIPSTINVDFQANIENMDDLQKGNLIGKMNIKEG*	138
29816	OL622042	wild boar/SNJ/2020(OL622042)	A137R	MEAVLTKLDQEEKKALQNFHRCAWEETKNIINDFLEIPEERCTYKFNSYTKKMELLFTPEFHTAWHEVPECREFILNFLRLISGHRVVLKGPTFVFTKEIKNLGIPSTINVDFQANIENMDDLQKGNLIGKMNIKEG*	138
30009	OL692743	IND/AS/SD-02/2020(OL692743)	A137R	MEAVLTKLDQEEKKALQNFHRCAWEETKNIINDFLEIPEERCTYKFNSYTKKMELLFTPEFHTAWHEVPECREFILNFLRLISGHRVVLKGPTFVFTKEIKNLGIPSTINVDFQANIENMDDLQKGNLIGKMNIKEG*	138
30202	OL692744	IND/AR/SD-61/2020(OL692744)	A137R	MEAVLTKLDQEEKKALQNFHRCAWEETKNIINDFLEIPEERCTYKFNSYTKKMELLFTPEFHTAWHEVPECREFILNFLRLISGHRVVLKGPTFVFTKEIKNLGIPSTINVDFQANIENMDDLQKGNLIGKMNIKEG*	138
30390	OM105586	LYG18(OM105586)	A137R	MEAVLTKLDQEEKKALQNFHRCAWEETKNIINDFLEIPEERCTYKFNSYTKKMELLFTPEFHTAWHEVPECREFILNFLRLISGHRVVLKGPTFVFTKEIKNLGIPSTINVDFQANIENMDDLQKGNLIGKMNIKEG*	138
30565	OM105587	JX21(OM105587)	A137R	MEAVLTKLDQEEKKALQNFHRCAWEETKNIINDFLEIPEERCTYKFNSYTKKMELLFTPEFHTAWHEVPECREFILNFLRLISGHRVVLKGPTFVFTKEIKNLGIPSTINVDFQANIENMDDLQKGNLIGKMNIKEG*	138
30753	OM161110	SY-1(OM161110)	A137R	MEAVLTKLDQEEKKALQNFHRCAWEETKNIINDFLEIPEERCTYKFNSYTKKMELLFTPEFHTAWHEVPECREFILNFLRLISGHRVVLKGPTFVFTKEIKNLGIPSTINVDFQANIENMDDLQKGNLIGKMNIKEG*	138
30923	OM249788	KK262(OM249788)	A137R	MEAVLTKLDQEEKKALQNFHRCAWEETKNIINDFLEIPEERCTYKFNSYTKKMELLFTPEFHTAWHEVPECREFILNFLRLISGHRVVLKGPTFVFTKETKNLGIPSTINVDFQANIENMDDLQKGNLIGKMNIKEG*	138
31077	OM333166	VNUA-LAVL2(OM333166)	A137R	MEAVLTKLDQEEKKALQNFHRCAWEETKNIINDFLEIPEERCTYKFNSYTKKMELLFTPEFHTAWHEVPECREFILNFLRLISGHRVVLKGPTFVFTKEIKNLGIPSTINVDFQANIENMDDLQKGNLIGKMNIKEG*	138
31268	OM481275	ABTCVSCK_ASF001(OM481275)	A137R	MEAVLTKLDQEEKKALQNFHRCAWEETKNIINDFLEIPEERCTYKFNSYTKKMELLFTPEFHTAWHEVPECREFILNFLRLISGHRVVLKGPTFVFTKEIKNLGIPSTINVDFQANIENMDDLQKGNLIGKMNIKEG*	138
31650	OM799941	ASFV/Kaliningrad_17/WB-13869(OM799941)	A137R	MEAVLTKLDQEEKKALQNFHRCAWEETKNIINDFLEIPEERCTYKFNSYTKKMELLFTPEFHTAWHEVPECREFILNFLRLISGHRVVLKGPTFVFTKEIKNLGIPSTINVDFQANIENMDDLQKGNLIGKMNIKEG*	138
31840	OM966714	ASFV/Kaliningrad_18/WB-12523(OM966714)	A137R	MEAVLTKLDQEEKKALQNFHRCAWEETKNIINDFLEIPEERCTYKFNSYTKKMELLFTPEFHTAWHEVPECREFILNFLRLISGHRVVLKGPTFVFTKEIKNLGIPSTINVDFQANIENMDDLQKGNLIGKMNIKEG*	138
32028	OM966715	ASFV/Kaliningrad_18/WB-12524(OM966715)	A137R	MEAVLTKLDQEEKKALQNFHRCAWEETKNIINDFLEIPEERCTYKFNSYTKKMELLFTPEFHTAWHEVPECREFILNFLRLISGHRVVLKGPTFVFTKEIKNLGIPSTINVDFQANIENMDDLQKGNLIGKMNIKEG*	138
32216	OM966716	ASFV/Kaliningrad_18/WB-9735(OM966716)	A137R	MEAVLTKLDQEEKKALQNFHRCAWEETKNIINDFLEIPEERCTYKFNSYTKKMELLFTPEFHTAWHEVPECREFILNFLRLISGHRVVLKGPTFVFTKEIKNLGIPSTINVDFQANIENMDDLQKGNLIGKMNIKEG*	138
32406	OM966719	ASFV/Kaliningrad_19/WB-10168(OM966719)	A137R	MEAVLTKLDQEEKKALQNFHRCAWEETKNIINDFLEIPEERCTYKFNSYTKKMELLFTPEFHTAWHEVPECREFILNFLRLISGHRVVLKGPTFVFTKEIKNLGIPSTINVDFQANIENMDDLQKGNLIGKMNIKEG*	138
32595	OM966720	ASFV/Kaliningrad_18/WB-12516(OM966720)	A137R	MEAVLTKLDQEEKKALQNFHRCAWEETKNIINDFLEIPEERCTYKFNSYTKKMELLFTPEFHTAWHEVPECREFILNFLRLISGHRVVLKGPTFVFTKEIKNLGIPSTINVDFQANIENMDDLQKGNLIGKMNIKEG*	138
32785	OM966721	ASFV/Kaliningrad_18/WB-9734(OM966721)	A137R	MEAVLTKLDQEEKKALQNFHRCAWEETKNIINDFLEIPEERCTYKFNSYTKKMELLFTPEFHTAWHEVPECREFILNFLRLISGHRVVLKGPTFVFTKEIKNLGIPSTINVDFQANIENMDDLQKGNLIGKMNIKEG*	138
32974	ON075797	Korea/YC1/2019(ON075797)	A137R	MEAVLTKLDQEEKKALQNFHRCAWEETKNIINDFLEIPEERCTYKFNSYTKKMELLFTPEFHTAWHEVPECREFILNFLRLISGHRVVLKGPTFVFTKEIKNLGIPSTINVDFQANIENMDDLQKGNLIGKMNIKEG*	138
33166	ON108571	2802/AL/2022 Italy(ON108571)	A137R	MEAVLTKLDQEEKKALQNFHRCAWEETKNIINDFLEIPEERCTYKFNSYTKKMELLFTPEFHTAWHEVPECREFILNFLRLISGHRVVLKGPTFVFTKEIKNLGIPSTINVDFQANIENMDDLQKGNLIGKMNIKEG*	138
33335	ON185726	Dr-1980(ON185726)	A137R	MEAVLTKLDQEEKKALQNFHRCAWEETKNIINDFLEIPEERCTYKFNSYTKKMELLFTPEFHTAWHEVPECREFILNFLRLISGHRVVLKGPTFVFTKETKNLGIPSTINVDFQANIENMDDLQKGNLIGKMNIKEG*	138
33498	ON260838	7212WB(ON260838)	A137R	MEAVLTKLDQEEKKALQNFHRCAWEETKNIINDFLEIPEERCTYKFNSYTKKMELLFTPEFHTAWHEVPECREFILNFLRLISGHRVVLKGPTFVFTKETKNLGIPSTINVDFQANIENMDDLQKGNLIGKMNIKEG*	138
33827	ON260840	28784WB(ON260840)	A137R	MEAVLTKLDQEEKKALQNFHRCAWEETKNIINDFLEIPEERCTYKFNSYTKKMELLFTPEFHTAWHEVPECREFILNFLRLISGHRVVLKGPTFVFTKETKNLGIPSTINVDFQANIENMDDLQKGNLIGKMNIKEG*	138
33993	ON260841	33262WB(ON260841)	A137R	MEAVLTKLDQEEKKALQNFHRCAWEETKNIINDFLEIPEERCTYKFNSYTKKMELLFTPEFHTAWHEVPECREFILNFLRLISGHRVVLKGPTFVFTKETKNLGIPSTINVDFQANIENMDDLQKGNLIGKMNIKEG*	138
34182	ON263123	GZ201801_2(ON263123)	A137R	MEAVLTKLDQEEKKALQNFHRCAWEETKNIINDFLEIPEERCTYKFNSYTKKMELLFTPEFHTAWHEVPECREFILNFLRLISGHRVVLKGPTFVFTKEIKNLGIPSTINVDFQANIENMDDLQKGNLIGKMNIKEG*	138
34370	ON380539	HB03A(ON380539)	A137R	MEAVLTKLDQEEKKALQNFHRCAWEETKNIINDFLEIPEERCTYKFNSYTKKMELLFTPEFHTAWHEVPECREFILNFLRLISGHRVVLKGPTFVFTKEIKNLGIPSTINVDFQANIENMDDLQKGNLIGKMNIKEG*	138
34558	ON380540	HB31A(ON380540)	A137R	MEAVLTKLDQEEKKALQNFHRCAWEETKNIINDFLEIPEERCTYKFNSYTKKMELLFTPEFHTAWHEVPECREFILNFLRLISGHRVVLKGPTFVFTKEIKNLGIPSTINVDFQANIENMDDLQKGNLIGKMNIKEG*	138
34729	ON400500	YNFN202103(ON400500)	A137R	MEAVLTKLDQEEKKALQNFHRCAWEETKNIINDFLEIPEERCTYKFNSYTKKMELLFTPEFHTAWHEVPECREFILNFLRLISGHRVVLKGPTFVFTKEIKNLGIPSTINVDFQANIENMDDLQKGNLIGKMNIKEG*	138
35102	ON409979	TAN/17/Kibaha(ON409979)	A137R	MEAVLTKLDQEEKKALQNFHRCAWEETKNIINDFLEIPEERCTYKFNSYTKKMELLFTPEFHTAWHEVPECREFILNFLRLISGHRVVLKGPTFVFTKEIKNLGIPSTINVDFQANIENMDDLQKGNLIGKMNIKEG*	138
35263	ON409980	TAN/16/Magu(ON409980)	A137R	MEAILTKLDQDEKKALQAFYQCAWEETKSIIDDFLEAPETRCAYKFNSCTRKMELLFTPEFHTAWPEVPECKEFILNYLRLVSGHRVVLKGSKFLFTKETKNLGIPSTINVDFQANIENMDDLQKGNLIGKMNIKES*	138
35419	ON409981	TAN/08/Mazimbu(ON409981)	A137R	MEAVLTKLDQEEKKALQAYYRCAWEETKNIIEDFLEIPEERCTYKLNPYTKKMELLFTPEFHTAWQEVFECREFIINFLKLITGHRVVLKGPAIVFTKETKNLGIPSTINVDFQANIENMDDLQKGNLIGKMNIKEN*	138
35580	ON409982	TAN/17/Mbagala(ON409982)	A137R	MEAVLTKLDQEEKKALQNFHRCAWEETKNIINDFLEIPEERCTYKFNSYTKKMELLFTPEFHTAWHEVPECREFILNFLRLISGHRVVLKGPTFVFTKEIKNLGIPSTINVDFQANIENMDDLQKGNLIGKMNIKEG*	138
35761	ON409983	TAN/20/Morogoro(ON409983)	A137R	MEAVLTKLDQEEKKALQNFHRCAWEETKNIINDFLEIPEERCTYKFNSYTKKMELLFTPEFHTAWHEVPECREFILNFLRLISGHRVVLKGPTFVFTKEIKNLGIPSTINVDFQANIENMDDLQKGNLIGKMNIKEG*	138
35949	ON456300	Yangzhou(ON456300)	A137R	MEAVLTKLDQEEKKALQNFHRCAWEETKNIINDFLEIPEERCTYKFNSYTKKMELLFTPEFHTAWHEVPECREFILNFLRLISGHRVVLKGPTFVFTKEIKNLGIPSTINVDFQANIENMDDLQKGNLIGKMNIKEG*	138
36128	ON963982	A4(ON963982)	A137R	MEAVLTKLDQEEKKALQNFHRCAWEETKNIINDFLEIPEERCTYKFNSYTKKMELLFTPEFHTAWHEVPECREFILNFLRLISGHRVVLKGPTFVFTKEIKNLGIPSTINVDFQANIENMDDLQKGNLIGKMNIKEG*	138
36294	OP312970	19155_WB(OP312970)	A137R	MEAVLTKLDQEEKKALQNFHRCAWEETKNIINDFLEIPEERCTYKFNSYTKKMELLFTPEFHTAWHEVPECREFILNFLRLISGHRVVLKGPTFVFTKETKNLGIPSTINVDFQANIENMDDLQKGNLIGKMNIKEG*	138
36483	OP467597	ASF-MNG19(OP467597)	A137R	MEAVLTKLDQEEKKALQNFHRCAWEETKNIINDFLEIPEERCTYKFNSYTKKMELLFTPEFHTAWHEVPECREFILNFLRLISGHRVVLKGPTFVFTKEIKNLGIPSTINVDFQANIENMDDLQKGNLIGKMNIKEG*	138
36490	OP479889	Ghana2022-35(OP479889)	A137R	MEAVLTKLDQEEKKALQNFHRCAWEETKNIINDFLEIPEERCTYKFNSYTKKMELLFTPEFHTAWHEVPECREFILNFLRLISGHRVVLKGPTFVFTKEIKNLGIPSTINVDFQANIENMDDLQKGNLIGKMNIKEG*	138
36852	OP510032	ASFV/Primorsky_19/DP-8235(OP510032)	A137R	MEAVLTKLDQEEKKALQNFHRCAWEETKNIINDFLEIPEERCTYKFNSYTKKMELLFTPEFHTAWHEVPECREFILNFLRLISGHRVVLKGPTFVFTKEIKNLGIPSTINVDFQANIENMDDLQKGNLIGKMNIKEG*	138
37045	OP510033	ASFV/Zabaykali_20/DP-4905(OP510033)	A137R	MEAVLTKLDQEEKKALQNFHRCAWEETKNIINDFLEIPEERCTYKFNSYTKKMELLFTPEFHTAWHEVPECREFILNFLRLISGHRVVLKGSTFVFTKEIKNLGIPSTINVDFQANIENMDDLQKGNLIGKMNIKEG*	138
37238	OP605386	20355/RM/2022_Italy(OP605386)	A137R	MEAVLTKLDQEEKKALQNFHRCAWEETKNIINDFLEIPEERCTYKFNSYTKKMELLFTPEFHTAWHEVPECREFILNFLRLISGHRVVLKGPTFVFTKEIKNLGIPSTINVDFQANIENMDDLQKGNLIGKMNIKEG*	138
37427	OP612151	SY-2(OP612151)	A137R	MEAVLTKLDQEEKKALQNFHRCAWEETKNIINDFLEIPEERCTYKFNSYTKKMELLFTPEFHTAWHEVPECREFILNFLRLISGHRVVLKGPTFVFTKEIKNLGIPSTINVDFQANIENMDDLQKGNLIGKMNIKEG*	138
37615	OP628183	Korea/HC224/2020(OP628183)	A137R	MEAVLTKLDQEEKKALQNFHRCAWEETKNIINDFLEIPEERCTYKFNSYTKKMELLFTPEFHTAWHEVPECREFILNFLRLISGHRVVLKGPTFVFTKEIKNLGIPSTINVDFQANIENMDDLQKGNLIGKMNIKEG*	138
37791	OP672342	Nigeria-RV502(OP672342)	A137R	MEAVLTKLDQEEKKALQNFHRCAWEETKNIINDFLEIPEERCTYKFNSYTKKMELLFTPEFHTAWHEVPECREFILNFLRLISGHRVVLKGPTFVFTKEIKNLGIPSTINVDFQANIENMDDLQKGNLIGKMNIKEG*	138
37978	OP823268	OP823268(OP823268)	A137R	MEAVLTKLDQEEKKALQNFHRCAWEETKNIINDFLEIPEERCTYKFNSYTKKMELLFTPEFHTAWHEVPECREFILNFLRLISGHRVVLKGPTFVFTKEIKNLGIPSTINVDFQANIENMDDLQKGNLIGKMNIKEG*	138
38165	OP823269	OP823269(OP823269)	A137R	MEAVLTKLDQEEKKALQNFHRCAWEETKNIINDFLEIPEERCTYKFNSYTKKMELLFTPEFHTAWHEVPECREFILNFLRLISGHRVVLKGPTFVFTKEIKNLGIPSTINVDFQANIENMDDLQKGNLIGKMNIKEG*	138
38353	OP856591	China/LN/2018/1(OP856591)	A137R	MEAVLTKLDQEEKKALQNFHRCAWEETKNIINDFLEIPEERCTYKFNSYTKKMELLFTPEFHTAWHEVPECREFILNFLRLISGHRVVLKGPTFVFTKEIKNLGIPSTINVDFQANIENMDDLQKGNLIGKMNIKEG*	138
38528	OQ504954	Pig/Henan/123014/2022(OQ504954)	A137R	MEAVLTKLDQEEKKALQNFHRCAWEETKNIINDFLEIPEERCTYKFNSYTKKMELLFTPEFHTAWHEVPECREFILNFLRLISGHRVVLKGPTFVFTKETKNLGIPSTINVDFQANIENMDDLQKGNLIGKMNIKEG*	138
38703	OQ504955	Pig/Inner Mongolia/DQDM/2022(OQ504955)	A137R	MEAVLTKLDQEEKKALQNFHRCAWEETKNIINDFLEIPEERCTYKFNSYTKKMELLFTPEFHTAWHEVPECREFILNFLRLISGHRVVLKGPTFVFTKETKNLGIPSTINVDFQANIENMDDLQKGNLIGKMNIKEG*	138
38878	OQ504956	Pig/Jiangsu/LG/2021, (OQ504956)	A137R	MEAVLTKLDQEEKKALQNFHRCAWEETKNIINDFLEIPEERCTYKFNSYTKKMELLFTPEFHTAWHEVPECREFILNFLRLISGHRVVLKGPTFVFTKETKNLGIPSTINVDFQANIENMDDLQKGNLIGKMNIKEG*	138
38884	OR371529	Ghana2021-95(OR371529)	A137R	MEAVLTKLDQEEKKALQNFHRCAWEETKNIINDFLEIPEERCTYKFNSYTKKMELLFTPEFHTAWHEVPECREFILNFLRLISGHRVVLKGPTFVFTKETKNLGIPSTINVDFQANIENMDDLQKGNLIGKMNIKEG*	138
39242	OX376250	2020ASP02805(OX376250)	A137R	MEAVLTKLDQEEKKALQNFHRCAWEETKNIINDFLEIPEERCTYKFNSYTKKMELLFTPEFHTAWHEVPECREFILNFLRLISGHRVVLKGPTFVFTKEIKNLGIPSTINVDFQANIENMDDLQKGNLIGKMNIKEG*	138
39434	OX376251	2021ASP01919 (OX376251)	A137R	MEAVLTKLDQEEKKALQNFHRCAWEETKNIINDFLEIPEERCTYKFNSYTKKMELLFTPEFHTAWHEVPECREFILNFLRLISGHRVVLKGPTFVFTKEIKNLGIPSTINVDFQANIENMDDLQKGNLIGKMNIKEG*	138
39625	OX376252	2021ASP00703 (OX376252)	A137R	MEAVLTKLDQEEKKALQNFHRCAWEETKNIINDFLEIPEERCTYKFNSYTKKMELLFTPEFHTAWHEVPECREFILNFLRLISGHRVVLKGPTFVFTKEIKNLGIPSTINVDFQANIENMDDLQKGNLIGKMNIKEG*	138
39816	OX376253	2021ASP01957 (OX376253)	A137R	MEAVLTKLDQEEKKALQNFHRCAWEETKNIINDFLEIPEERCTYKFNSYTKKMELLFTPEFHTAWHEVPECREFILNFLRLISGHRVVLKGPTFVFTKEIKNLGIPSTINVDFQANIENMDDLQKGNLIGKMNIKEG*	138
40010	OX376254	2021ASP00484 (OX376254)	A137R	MEAVLTKLDQEEKKALQNFHRCAWEETKNIINDFLEIPEERCTYKFNSYTKKMELLFTPEFHTAWHEVPECREFILNFLRLISGHRVVLKGPTFVFTKEIKNLGIPSTINVDFQANIENMDDLQKGNLIGKMNIKEG*	138
40202	OX376255	2021ASP00902 (OX376255)	A137R	MEAVLTKLDQEEKKALQNFHRCAWEETKNIINDFLEIPEERCTYKFNSYTKKMELLFTPEFHTAWHEVPECREFILNFLRLISGHRVVLKGPTFVFTKEIKNLGIPSTINVDFQANIENMDDLQKGNLIGKMNIKEG*	138
40395	OX376256	2020ASP01832 (OX376256)	A137R	MEAVLTKLDQEEKKALQNFHRCAWEETKNIINDFLEIPEERCTYKFNSYTKKMELLFTPEFHTAWHEVPECREFILNFLRLISGHRVVLKGPTFVFTKEIKNLGIPSTINVDFQANIENMDDLQKGNLIGKMNIKEG*	138
40589	OX376257	2021ASP02148 (OX376257)	A137R	MEAVLTKLDQEEKKALQNFHRCAWEETKNIINDFLEIPEERCTYKFNSYTKKMELLFTPEFHTAWHEVPECREFILNFLRLISGHRVVLKGPTFVFTKEIKNLGIPSTINVDFQANIENMDDLQKGNLIGKMNIKEG*	138
40783	OX376258	2020ASP02894 (OX376258)	A137R	MEAVLTKLDQEEKKALQNFHRCAWEETKNIINDFLEIPEERCTYKFNSYTKKMELLFTPEFHTAWHEVPECREFILNFLRLISGHRVVLKGPTFVFTKEIKNLGIPSTINVDFQANIENMDDLQKGNLIGKMNIKEG*	138
40974	OX376259	2021ASP02665 (OX376259)	A137R	MEAVLTKLDQEEKKALQNFHRCAWEETKNIINDFLEIPEERCTYKFNSYTKKMELLFTPEFHTAWHEVPECREFILNFLRLISGHRVVLKGPTFVFTKEIKNLGIPSTINVDFQANIENMDDLQKGNLIGKMNIKEG*	138
41166	OX376260	2021ASP01917 (OX376260)	A137R	MEAVLTKLDQEEKKALQNFHRCAWEETKNIINDFLEIPEERCTYKFNSYTKKMELLFTPEFHTAWHEVPECREFILNFLRLISGHRVVLKGPTFVFTKEIKNLGIPSTINVDFQANIENMDDLQKGNLIGKMNIKEG*	138
41359	OX376261	2020ASP02103 (OX376261)	A137R	MEAVLTKLDQEEKKALQNFHRCAWEETKNIINDFLEIPEERCTYKFNSYTKKMELLFTPEFHTAWHEVPECREFILNFLRLISGHRVVLKGPTFVFTKEIKNLGIPSTINVDFQANIENMDDLQKGNLIGKMNIKEG*	138
41550	OX376262	2021ASP00921 (OX376262)	A137R	MEAVLTKLDQEEKKALQNFHRCAWEETKNIINDFLEIPEERCTYKFNSYTKKMELLFTPEFHTAWHEVPECREFILNFLRLISGHRVVLKGPTFVFTKEIKNLGIPSTINVDFQANIENMDDLQKGNLIGKMNIKEG*	138
41742	OX376263	2021ASP02207 (OX376263)	A137R	MEAVLTKLDQEEKKALQNFHRCAWEETKNIINDFLEIPEERCTYKFNSYTKKMELLFTPEFHTAWHEVPECREFILNFLRLISGHRVVLKGPTFVFTKEIKNLGIPSTINVDFQANIENMDDLQKGNLIGKMNIKEG*	138
41934	OX376264	2021ASP03380 (OX376264)	A137R	MEAVLTKLDQEEKKALQNFHRCAWEETKNIINDFLEIPEERCTYKFNSYTKKMELLFTPEFHTAWHEVPECREFILNFLRLISGHRVVLKGPTFVFTKEIKNLGIPSTINVDFQANIENMDDLQKGNLIGKMNIKEG*	138
42125	OX376265	2021ASP03384 (OX376265)	A137R	MEAVLTKLDQEEKKALQNFHRCAWEETKNIINDFLEIPEERCTYKFNSYTKKMELLFTPEFHTAWHEVPECREFILNFLRLISGHRVVLKGPTFVFTKEIKNLGIPSTINVDFQANIENMDDLQKGNLIGKMNIKEG*	138
42317	OX376266	2021ASP03643 (OX376266)	A137R	MEAVLTKLDQEEKKALQNFHRCAWEETKNIINDFLEIPEERCTYKFNSYTKKMELLFTPEFHTAWHEVPECREFILNFLRLISGHRVVLKGPTFVFTKEIKNLGIPSTINVDFQANIENMDDLQKGNLIGKMNIKEG*	138
42508	OX376267	2021ASP03251 (OX376267)	A137R	MEAVLTKLDQEEKKALQNFHRCAWEETKNIINDFLEIPEERCTYKFNSYTKKMELLFTPEFHTAWHEVPECREFILNFLRLISGHRVVLKGPTFVFTKEIKNLGIPSTINVDFQANIENMDDLQKGNLIGKMNIKEG*	138
42700	OX376268	2021ASP03144 (OX376268)	A137R	MEAVLTKLDQEEKKALQNFHRCAWEETKNIINDFLEIPEERCTYKFNSYTKKMELLFTPEFHTAWHEVPECREFILNFLRLISGHRVVLKGPTFVFTKEIKNLGIPSTINVDFQANIENMDDLQKGNLIGKMNIKEG*	138
42891	OX376271	2021ASP03658 (OX376271)	A137R	MEAVLTKLDQEEKKALQNFHRCAWEETKNIINDFLEIPEERCTYKFNSYTKKMELLFTPEFHTAWHEVPECREFILNFLRLISGHRVVLKGPTFVFTKEIKNLGIPSTINVDFQANIENMDDLQKGNLIGKMNIKEG*	138
43083	OX376272	2021ASP03740 (OX376272)	A137R	MEAVLTKLDQEEKKALQNFHRCAWEETKNIINDFLEIPEERCTYKFNSYTKKMELLFTPEFHTAWHEVPECREFILNFLRLISGHRVVLKGPTFVFTKEIKNLGIPSTINVDFQANIENMDDLQKGNLIGKMNIKEG*	138
43274	OX376273	2021ASP03711 (OX376273)	A137R	MEAVLTKLDQEEKKALQNFHRCAWEETKNIINDFLEIPEERCTYKFNSYTKKMELLFTPEFHTAWHEVPECREFILNFLRLISGHRVVLKGPTFVFTKEIKNLGIPSTINVDFQANIENMDDLQKGNLIGKMNIKEG*	138
43280	UnPub001	Ken1033(UnPub001)	A137R	MEAILTKLDQDEKKALQAFYQCAWEETKSIIDDFLEAPETRCAYKFNSCTRKMELLFTPEFHTAWPEVPECKEFILNYLRLVSGHRVVLKGSKFLFTKETKNLGIPSTINVDFQANIENMDDLQKGNLIGKMNIKES*	138
43436	UnPub002	Uganda(UnPub002)	A137R	MEAILTKLDQDEKKALQTFYQCAWEETKSIIDDFLEAPEARCAYKFNSYTKKMELLFTPESHTAWPEVPECKEFILNYLRLVSGHRVVLKGSSILFTKETKNLGIPSTINVDFQANIENMDDLEKGNLIGKMNIKES*	138
166	AM712239	Benin 97/1(AM712239)	A151R	MMALLHKKKLIECIENEVLSGGTVLLLVKNIVVSEISYIDNSYKYFTFNANHDLKSKEDLKGATSNNIAKMIYNWIIKNPQNNKIWSGEPRTQIYFENDLYHTNYNHECIKDFWDVSTSVGPCIFNDRSIWCTKCTSFYPFTNIMSPNIFQ*	152
327	AM712240	OURT 88/3(AM712240)	A151R	MMALLHKEKLIECIENEVLSGGTVLLLVKNIVVSEISYIDNSYKYFTFNANHDLKSKEDLKGATSNNIAKMIYNWIIKNPQNNKIWSGEPRTQIYFENDLYHTNYNHECIKDFWDVSTSVGPCIFNDRSIWCTKCTSFYPFTNIISPNIFQ*	152
479	ASU18466	BA71V(ASU18466)	A151R	MMALLHKEKLIECIENEVLSGGTVLLLVKNIVVSEISYIDNSYKYFTFNANHDLKSKEDLKGATSNNIAKMIYNWIIKNPQNNKIWSGEPRTQIYFENDLYHTNYNHECIKDFWDVSTSVGPCIFNDRSIWCTKCTSFYPFTNIMSPNIFQ*	152
654	AY261360	Kenya 1950(AY261360)	A151R	MALLHKEKLIECIDNELQNSGTLLLLTKNIVVSEISYNGNDYKYFTFNENHDLIGQENLKGATSNNIAKMVYNWIAKNPQTNKVWVGEPRIRIYFKNNLYHTNNNHVCIKDFYKVSISVSPNIFNDRSIWCTKCTSFYPFSSILSPNLFQ*	151
820	AY261361	Malawi Lil-20/1 (1983)(AY261361)	A151R	MMALSYKEKLIECIDNELQNGGTLLLLTNNNVVSEISYYGNGYKYFTFNTNHDLISQEELKGATSNNIARMIYNWIMKNPQNNKIWNGEPQTRIYFENNVYHTNYNHECIKDFWEVSTKVGPCIFNDRSIWCTKCTTFYPFSNILSPNMLE*	152
1000	AY261362	Mkuzi 1979(AY261362)	A151R	MMALLHKEKLIECIENEVLSGGTVLLLVKNIVVSEISYMGDSYKYFTFNANHDLKRKEDLKGATSNNIAKMIYNWIIKNPQNNKIWSGEPRTQIYFENDLYHTNYNHECIKDFWNVSTSVGPCIFNDRSIWCTKCTSFYPFTNIMSPNIFQ*	152
1174	AY261363	Pretoriuskop/96/4(AY261363)	A151R	MMALLHKEKLIECIENEVLSGGTVLLLVKNIVVSEISYMGDSYKYFTFNANHDLKSKEDLKGATSKNIAKMIYNWIIKNPQNNKIWSGEPRTQIYFENDLYHTNYNHECIKDFWNVSTSVGPCIFNDRSIWCTKCTSFYPFTNIMSPNIFQ*	152
1524	AY261365	Warmbaths(AY261365)	A151R	MMALLHKEKLIECIENEVLSGGTVLLLVKNIVVSEISYMGDSYKYFTFNANHDLKRKEDLKGATSNNIAKMIYNWIIKNPQNNKIWSGEPRTQIYFENDLYHTNYNHECIKDFWNVSTSVGPCIFNDRSIWCTKCTSFYPFTNIMSPNVFQ*	152
1701	AY261366	Warthog(AY261366)	A151R	MMALLHKEKLIECIENEVLSGGTVLLLVKNIVVSEISYMGDSYKYFTFNANHDLKSKEDLKGATSKNIAKMIYNWIIKNPQNNKIWSGEPRTQIYFENDLYHTNYNHECIKDFWNVSTSVGPCIFNDRSIWCTKCTSFYPFTNIMSPNIFQ*	152
1876	FN557520	E75(FN557520)	A151R	MMALLHKEKLIECIENEVLSGGTVLLLVKNIVVSEISYIDNSYKYFTFNANHDLKSKEDLKGATSNNIAKMIYNWIIKNPQNNKIWSGEPRTQIYFENDLYHTNYNHECIKDFWDVSTSVGPCIFNDRSIWCTKCTSFYPFTNIMSPNIFQ*	152
2068	FR682468	ASFV Georgia 2007/1(FR682468)	A151R	MMALLHKEKLIECIYHELENGGTILLLTKNIVVSEISYIGNTYKYFTFNDNHDLISKEDLKGATSKNIAKMIYNWIIKNPQNNKIWSGEPRTQIYFENDLYHTNYNHKCIKDFWNVSTSVGPHIFNDRSIWCTKCTSFYPFTNIMSPNIFQ*	152
2254	KJ747406	Kashino 04/13(KJ747406)	A151R	MMALLHKEKLIECIYHELENGGTILLLTKNIVVSEISYIGNTYKYFTFNDNHDLISKEDLKGATSKNIAKMIYNWIIKNPQNNKIWSGEPRTQIYFENDLYHTNYNHKCIKDFWNVSTSVGPHIFNDRSIWCTKCTSFYPFTNIMSPNIFQ*	152
2421	KM102979	26544/OG10(KM102979)	A151R	MMALLHKEKLIECIENEVLSGGTVLLLVKNIVVSEISYIDNSYKYFTFNANHDLKSKEDLKGATSNNIAKMIYNWIIKNPQNNKIWSGEPRTQIYFENDLYHTNYNHECIKDFWDVSTSVGPCIFNDRSIWCTKCTSFYPFTNIMSPNIFQ*	152
2597	KM111294	Ken05/Tk1(KM111294)	A151R	MALLHKEKLIECIDNELQNSGTLLLLTKNIVVSEISYNGNDYKYFTFNDNHDLIGQENLKGATSNNIAKMVYNWIAKNPQTNKVWVGEPRIRIYFKNNLYHTNNNHVCIKDFYKVSTSVGPNIFNDRSIWCTKCTSFYPFSSILSPNLFQ*	151
2762	KM111295	Ken06.Bus(KM111295)	A151R	MALLHKEKLIECIDNELQNSGTLLLLTKNIVVSEISYNGNDYKYFTFNDNHDLIGQENLKGATSNNIAKMVYNWIAKNPQTNKIWVGEPRIRIYFKNNLYHTNNNHVCIKDFYKVSTSVGPNIFNDRSIWCTKCTSFYPFSSILSPNLFQ*	151
2931	KM262844	L60(KM262844)	A151R	MMALLHKEKLIECIENEVLSGGTVLLLVKNIVVSEISYIDNSYKYFTFNANHDLKSKEDLKGATSNNIAKMIYNWIIKNPQNNKIWSGEPRTQIYFENDLYHTNYNHECIKDFWDVSTSVGPCIFNDRSIWCTKCTSFYPFTNIMSPNIFQ*	152
3090	KM262845	NHV(KM262845)	A151R	MMALLHKEKLIECIENEVLSGGTVLLLVKNIVVSEISYIDNSYKYFTFNANHDLKSKEDLKGATSNNIAKMIYNWIIKNPQNNKIWSGEPRTQIYFENDLYHTNYNHECIKDFWDVSTSVGPCIFNDRSIWCTKCTSFYPFTNIISPNIFQ*	152
3252	KP055815	BA71(KP055815)	A151R	MMALLHKEKLIECIENEVLSGGTVLLLVKNIVVSEISYIDNSYKYFTFNANHDLKSKEDLKGATSNNIAKMIYNWIIKNPQNNKIWSGEPRTQIYFENDLYHTNYNHECIKDFWDVSTSVGPCIFNDRSIWCTKCTSFYPFTNIMSPNIFQ*	152
3432	KP843857	Odintsovo_02/14(KP843857)	A151R	MMALLHKEKLIECIYHELENGGTILLLTKNIVVSEISYIGNTYKYFTFNDNHDLISKEDLKGATSKNIAKMIYNWIIKNPQNNKIWSGEPRTQIYFENDLYHTNYNHKCIKDFWNVSTSVGPHIFNDRSIWCTKCTSFYPFTNIMSPNIFQ*	152
3599	KX354450	47/Ss/2008(KX354450)	A151R	MMALLHKEKLIECIENEVLSGGTVLLLVKNIVVSEISYIDNSYKYFTFNANHDLKSKEDLKGATSNNIAKMIYNWIIKNPQNNKIWSGEPRTQIYFENDLYHTNYNHECIKDFWDVSTSVGPCIFNDRSIWCTKCTSFYPFTNIMSPNIFQ*	152
3786	LC659086	AQS-C-1-21(LC659086)	A151R	MMALLHKEKLIECIYHELENGGTILLLTKNIVVSEISYIGNTYKYFTFNDNHDLISKEDLKGATSKNIAKMIYNWIIKNPQNNKIWSGEPRTQIYFENDLYHTNYNHKCIKDFWNVSTSVGPHIFNDRSIWCTKCTSFYPFTNIMSPNIFQ*	152
3974	LC659087	AQS-C-1-22(LC659087)	A151R	MMALLHKEKLIECIYHELENGGTILLLTKNIVVSEISYIGNTYKYFTFNDNHDLISKEDLKGATSKNIAKMIYNWIIKNPQNNKIWSGEPRTQIYFENDLYHTNYNHKCIKDFWNVSTSVGPHIFNDRSIWCTKCTSFYPFTNIMSPNIFQ*	152
4162	LC659088	AQS-P-20901-1(LC659088)	A151R	MMALLHKEKLIECIYHELENGGTILLLTKNIVVSEISYIGNTYKYFTFNDNHDLISKEDLKGATSKNIAKMIYNWIIKNPQNNKIWSGEPRTQIYFENDLYHTNYNHKCIKDFWNVSTSVGPHIFNDRSIWCTKCTSFYPFTNIMSPNIFQ*	152
4349	LC659089	AQS-P-201202(LC659089)	A151R	MMALLHKEKLIECIYHELENGGTILLLTKNIVVSEISYIGNTYKYFTFNDNHDLISKEDLKGATSKNIAKMIYNWIIKNPQNNKIWSGEPRTQIYFENDLYHTNYNHKCIKDFWNVSTSVGPHIFNDRSIWCTKCTSFYPFTNIMSPNIFQ*	152
4703	LR536725	ASFV Belgium 2018/1(LR536725)	A151R	MMALLHKEKLIECIYHELENGGTILLLTKNIVVSEISYIGNTYKYFTFNDNHDLISKEDLKGATSKNIAKMIYNWIIKNPQNNKIWSGEPRTQIYFENDLYHTNYNHKCIKDFWNVSTSVGPHIFNDRSIWCTKCTSFYPFTNIMSPNIFQ*	152
4894	LR722600	ASFV CzechRepublic 2017/1(LR722600)	A151R	MMALLHKEKLIECIYHELENGGTILLLTKNIVVSEISYIGNTYKYFTFNDNHDLISKEDLKGATSKNIAKMIYNWIIKNPQNNKIWSGEPRTQIYFENDLYHTNYNHKCIKDFWNVSTSVGPHIFNDRSIWCTKCTSFYPFTNIMSPNIFQ*	152
5087	LR812933	Arm/07/CBM/c2(LR812933)	A151R	MMALLHKEKLIECIYHELENGGTILLLTKNIVVSEISYIGNTYKYFTFNDNHDLISKEDLKGATSKNIAKMIYNWIIKNPQNNKIWSGEPRTQIYFENDLYHTNYNHKCIKDFWNVSTSVGPHIFNDRSIWCTKCTSFYPFTNIMSPNIFQ*	152
5270	LR813622	Tanzania/Rukwa/2017/1(LR813622)	A151R	MMALLHKEKLIECIYHELENGGTILLLTKNIVVSEISYIGNTYKYFTFNDNHDLISKEDLKGATSKNIAKMIYNWIIKNPQNNKIWSGEPRTQIYFENDLYHTNYNHKCIKDFWNVSTSVGPHIFNDRSIWCTKCTSFYPFTNIMSPNIFQ*	152
5629	LR899131	ASFV Ken.rie1(LR899131)	A151R	MALLHKEKLIECIDNELQNSGTLLLLTKNIVVSEISYNGNDYKYFTFNDNHDLIGQENLKGATSNNIAKMVYNWIAKNPQTNKVWVGEPRIRIYFKNNLYHTNNNHVCIKDFYKVSISVSPNIFNDRSIWCTKCTSFYPFSSILSPNLFQ*	151
5821	LR899193	ASFV Germany 2020/1(LR899193)	A151R	MMALLHKEKLIECIYHELENGGTILLLTKNIVVSEISYIGNTYKYFTFNDNHDLISKEDLKGATSKNIAKMIYNWIIKNPQNNKIWSGEPRTQIYFENDLYHTNYNHKCIKDFWNVSTSVGPHIFNDRSIWCTKCTSFYPFTNIMSPNIFQ*	152
5993	LS478113	Estonia 2014(LS478113)	A151R	MMALLHKEKLIECIYHELENGGTILLLTKNIVVSEISYIGNTYKYFTFNDNHDLISKEDLKGATSKNIAKMIYNWIIKNPQNNKIWSGEPRTQIYFENDLYHTNYNHKCIKDFWNVSTSVGPHIFNDRSIWCTKCTSFYPFTNIMSPNIFQ*	152
6181	MG939583	Pol16_20186_o7(MG939583)	A151R	MMALLHKEKLIECIYHELENGGTILLLTKNIVVSEISYIGNTYKYFTFNDNHDLISKEDLKGATSKNIAKMIYNWIIKNPQNNKIWSGEPRTQIYFENDLYHTNYNHKCIKDFWNVSTSVGPHIFNDRSIWCTKCTSFYPFTNIMSPNIFQ*	152
6370	MG939584	Pol16_20538_o9(MG939584)	A151R	MMALLHKEKLIECIYHELENGGTILLLTKNIVVSEISYIGNTYKYFTFNDNHDLISKEDLKGATSKNIAKMIYNWIIKNPQNNKIWSGEPRTQIYFENDLYHTNYNHKCIKDFWNVSTSVGPHIFNDRSIWCTKCTSFYPFTNIMSPNIFQ*	152
6559	MG939585	Pol16_20540_o10(MG939585)	A151R	MMALLHKEKLIECIYHELENGGTILLLTKNIVVSEISYIGNTYKYFTFNDNHDLISKEDLKGATSKNIAKMIYNWIIKNPQNNKIWSGEPRTQIYFENDLYHTNYNHKCIKDFWNVSTSVGPHIFNDRSIWCTKCTSFYPFTNIMSPNIFQ*	152
6747	MG939586	Pol16_29413_o23(MG939586)	A151R	MMALLHKEKLIECIYHELENGGTILLLTKNIVVSEISYIGNTYKYFTFNDNHDLISKEDLKGATSKNIAKMIYNWIIKNPQNNKIWSGEPRTQIYFENDLYHTNYNHKCIKDFWNVSTSVGPHIFNDRSIWCTKCTSFYPFTNIMSPNIFQ*	152
6935	MG939587	Pol17_03029_C201(MG939587)	A151R	MMALLHKEKLIECIYHELENGGTILLLTKNIVVSEISYIGNTYKYFTFNDNHDLISKEDLKGATSKNIAKMIYNWIIKNPQNNKIWSGEPRTQIYFENDLYHTNYNHKCIKDFWNVSTSVGPHIFNDRSIWCTKCTSFYPFTNIMSPNIFQ*	152
7123	MG939588	Pol17_04461_C210(MG939588)	A151R	MMALLHKEKLIECIYHELENGGTILLLTKNIVVSEISYIGNTYKYFTFNDNHDLISKEDLKGATSKNIAKMIYNWIIKNPQNNKIWSGEPRTQIYFENDLYHTNYNHKCIKDFWNVSTSVGPHIFNDRSIWCTKCTSFYPFTNIMSPNIFQ*	152
7313	MG939589	Pol17_05838_C220(MG939589)	A151R	MMALLHKEKLIECIYHELENGGTILLLTKNIVVSEISYIGNTYKYFTFNDNHDLISKEDLKGATSKNIAKMIYNWIIKNPQNNKIWSGEPRTQIYFENDLYHTNYNHKCIKDFWNVSTSVGPHIFNDRSIWCTKCTSFYPFTNIMSPNIFQ*	152
7483	MH025916	R8(MH025916)	A151R	MALLHKEKLIECIDNELQNSGTLLLLTKNIVVSEISYNGNDYKYFTFNDNHDLIGQENLKGATSNNIAKMVYNWIAKNPQTNKIWVGEPRIRIYFKNNLYHTNNNHVCIKDFYKVSTSVGPNIFNDRSIWCTKCTSFYPFSSILSPNLFQ*	151
7652	MH025917	R7(MH025917)	A151R	MALLHKEKLIECIDNELQNSGTLLLLTKNIVVSEISYNGNDYKYFTFNDNHDLIGQENLKGATSNNIAKMVYNWIAKNPQTNKIWVGEPRIRIYFKNNLYHTNNNHVCIKDFYKVSTSVGPNIFNDRSIWCTKCTSFYPFSSILSPNLFQ*	151
7819	MH025918	R25(MH025918)	A151R	MALLHKEKLIECIDNELQNSGTLLLLTKNIVVSEISYNGNDYKYFTFNDNHDLIGQENLKGATSNNIAKMVYNWIAKNPQTNKIWVGEPRIRIYFKNNLYHTNNNHVCIKDFYKVSTSVGPNIFNDRSIWCTKCTSFYPFSSILSPNLFQ*	151
7989	MH025919	N10(MH025919)	A151R	MALLHKEKLIECIDNELQNSGTLLLLTKNIVVSEISYNGNDYKYFTFNDNHDLIGQENLKGATSNNIAKMVYNWIAKNPQTNKIWVGEPRIRIYFKNNLYHTNNNHVCIKDFYKVSTSVGPNIFNDRSIWCTKCTSFYPFSSILSPNLFQ*	151
8157	MH025920	R35(MH025920)	A151R	MALLHKEKLIECIDNELQNSGTLLLLTKNIVVSEISYNGNDYKYFTFNDNHDLIGQENLKGATSNNIAKMVYNWIAKNPQTNKIWVGEPRIRIYFKNNLYHTNNNHVCIKDFYKVSTSVGPNIFNDRSIWCTKCTSFYPFSSILSPNLFQ*	151
8345	MH681419	ASFV/POL/2015/Podlaskie(MH681419)	A151R	MMALLHKEKLIECIYHELENGGTILLLTKNIVVSEISYIGNTYKYFTFNDNHDLISKEDLKGATSKNIAKMIYNWIIKNPQNNKIWSGEPRTQIYFENDLYHTNYNHKCIKDFWNVSTSVGPHIFNDRSIWCTKCTSFYPFTNIMSPNIFQ*	152
8530	MH766894	ASFV-SY18(MH766894)	A151R	MMALLHKEKLIECIYHELENGGTILLLTKNIVVSEISYIGNTYKYFTFNDNHDLISKEDLKGATSKNIAKMIYNWIIKNPQNNKIWSGEPRTQIYFENDLYHTNYNHKCIKDFWNVSTSVGPHIFNDRSIWCTKCTSFYPFTNIMSPNIFQ*	152
9094	MK333180	Pig/HLJ/2018(MK333180)	A151R	MMALLHKEKLIECIYHELENGGTILLLTKNIVVSEISYIGNTYKYFTFNDNHDLISKEDLKGATSKNIAKMIYNWIIKNPQNNKIWSGEPRTQIYFENDLYHTNYNHKCIKDFWNVSTSVGPHIFNDRSIWCTKCTSFYPFTNIMSPNIFQ*	152
9472	MK543947	Belgium/Etalle/wb/2018(MK543947)	A151R	MMALLHKEKLIECIYHELENGGTILLLTKNIVVSEISYIGNTYKYFTFNDNHDLISKEDLKGATSKNIAKMIYNWIIKNPQNNKIWSGEPRTQIYFENDLYHTNYNHKCIKDFWNVSTSVGPHIFNDRSIWCTKCTSFYPFTNIMSPNIFQ*	152
9662	MK628478	ASFV/LT14/1490(MK628478)	A151R	MMALLHKEKLIECIYHELENGGTILLLTKNIVVSEISYIGNTYKYFTFNDNHDLISKEDLKGATSKNIAKMIYNWIIKNPQNNKIWSGEPRTQIYFENDLYHTNYNHKCIKDFWNVSTSVGPHIFNDRSIWCTKCTSFYPFTNIMSPNIFQ*	152
9850	MK645909	ASFV-wbBS01(MK645909)	A151R	MMALLHKEKLIECIYHELENGGTILLLTKNIVVSEISYIGNTYKYFTFNDNHDLISKEDLKGATSKNIAKMIYNWIIKNPQNNKIWSGEPRTQIYFENDLYHTNYNHKCIKDFWNVSTSVGPHIFNDRSIWCTKCTSFYPFTNIMSPNIFQ*	152
10039	MK940252	CN/2019/InnerMongolia-AES01(MK940252)	A151R	MMALLHKEKLIECIYHELENGGTILLLTKNIVVSEISYIGNTYKYFTFNDNHDLISKEDLKGATSKNIAKMIYNWIIKNPQNNKIWSGEPRTQIYFENDLYHTNYNHKCIKDFWNVSTSVGPHIFNDRSIWCTKCTSFYPFTNIMSPNIFQ*	152
10228	MN172368	ASFV/pig/China/CAS19-01/2019(MN172368)	A151R	MMALLHKEKLIECIYHELENGGTILLLTKNIVVSEISYIGNTYKYFTFNDNHDLISKEDLKGATSKNIAKMIYNWIIKNPQNNKIWSGEPRTQIYFENDLYHTNYNHKCIKDFWNVSTSVGPHIFNDRSIWCTKCTSFYPFTNIMSPNIFQ*	152
10541	MN270969	56/Ca/1978(MN270969)	A151R	MMALLHKEKLIECIENEVLSGGTVLLLVKNIVVSEISYIDNSYKYFTFNANHDLKSKEDLKGATSNNIAKMIYNWIIKNPQNNKIWSGEPRTQIYFENDLYHTNYNHECIKDFWDVSTSVGPCIFNDRSIWCTKCTSFYPFTNIMSPNIFQ*	152
10707	MN270970	57/Ca/1979(MN270970)	A151R	MMALLHKEKLIECIENEVLSGGTVLLLVKNIVVSEISYIDNSYKYFTFNANHDLKSKEDLKGATSNNIAKMIYNWIIKNPQNNKIWSGEPRTQIYFENDLYHTNYNHECIKDFWDVSTSVGPCIFNDRSIWCTKCTSFYPFTNIMSPNIFQ*	152
10875	MN270971	139/Nu/1981(MN270971)	A151R	MMALLHKEKLIECIENEVLSGGTVLLLVKNIVVSEISYIDNSYKYFTFNANHDLKSKEDLKGATSNNIAKMIYNWIIKNPQNNKIWSGEPRTQIYFENDLYHTNYNHECIKDFWDVSTSVGPCIFNDRSIWCTKCTSFYPFTNIMSPNIFQ*	152
11043	MN270972	140/Or/1985(MN270972)	A151R	MMALLHKEKLIECIENEVLSGGTVLLLVKNIVVSEISYIDNSYKYFTFNANHDLKSKEDLKGATSNNIAKMIYNWIIKNPQNNKIWSGEPRTQIYFENDLYHTNYNHECIKDFWDVSTSVGPCIFNDRSIWCTKCTSFYPFTNIMSPNIFQ*	152
11210	MN270973	85/Ca/1985(MN270973)	A151R	MMALLHKEKLIECIENEVLSGGTVLLLVKNIVVSEISYIDNSYKYFTFNANHDLKSKEDLKGATSNNIAKMIYNWIIKNPQNNKIWSGEPRTQIYFENDLYHTNYNHECIKDFWDVSTSVGPCIFNDRSIWCTKCTSFYPFTNIMSPNIFQ*	152
11377	MN270974	141/Nu/1990(MN270974)	A151R	MMALLHKEKLIECIENEVLSGGTVLLLVKNIVVSEISYIDNSYKYFTFNANHDLKSKEDLKGATSNNIAKMIYNWIIKNPQNNKIWSGEPRTQIYFENDLYHTNYNHECIKDFWDVSTSVGPCIFNDRSIWCTKCTSFYPFTNIMSPNIFQ*	152
11545	MN270975	142/Nu/1995(MN270975)	A151R	MMALLHKEKLIECIENEVLSGGTVLLLVKNIVVSEISYIDNSYKYFTFNANHDLKSKEDLKGATSNNIAKMIYNWIIKNPQNNKIWSGEPRTQIYFENDLYHTNYNHECIKDFWDVSTSVGPCIFNDRSIWCTKCTSFYPFTNIMSPNIFQ*	152
11713	MN270976	60/Nu/1997(MN270976)	A151R	MMALLHKEKLIECIENEVLSGGTVLLLVKNIVVSEISYIDNSYKYFTFNANHDLKSKEDLKGATSNNIAKMIYNWIIKNPQNNKIWSGEPRTQIYFENDLYHTNYNHECIKDFWDVSTSVGPCIFNDRSIWCTKCTSFYPFTNIMSPNIFQ*	152
11882	MN270977	26/Ss/2004(MN270977)	A151R	MMALLHKEKLIECIENEVLSGGTVLLLVKNIVVSEISYIDNSYKYFTFNANHDLKSKEDLKGATSNNIAKMIYNWIIKNPQNNKIWSGEPRTQIYFENDLYHTNYNHECIKDFWDVSTSVGPCIFNDRSIWCTKCTSFYPFTNIMSPNIFQ*	152
12049	MN270978	72407/Ss/2005(MN270978)	A151R	MMALLHKEKLIECIENEVLSGGTVLLLVKNIVVSEISYIDNSYKYFTFNANHDLKSKEDLKGATSNNIAKMIYNWIIKNPQNNKIWSGEPRTQIYFENDLYHTNYNHECIKDFWDVSTSVGPCIFNDRSIWCTKCTSFYPFTNIMSPNIFQ*	152
12215	MN270979	97/Ot/2012(MN270979)	A151R	MMALLHKEKLIECIENEVLSGGTVLLLVKNIVVSEISYIDNSYKYFTFNANHDLKSKEDLKGATSNNIAKMIYNWIIKNPQNNKIWSGEPRTQIYFENDLYHTNYNHECIKDFWDVSTSVGPCIFNDRSIWCTKCTSFYPFTNIMSPNIFQ*	152
12382	MN270980	22653/Ca/2014(MN270980)	A151R	MMALLHKEKLIECIENEVLSGGTVLLLVKNIVVSEISYIDNSYKYFTFNANHDLKSKEDLKGATSNNIAKMIYNWIIKNPQNNKIWSGEPRTQIYFENDLYHTNYNHECIKDFWDVSTSVGPCIFNDRSIWCTKCTSFYPFTNIMSPNIFQ*	152
12542	MN318203	LIV_5_40(MN318203)	A151R	MMALLHKEKLIECIENEVLSGGTVLLLVKNIVVSEISYMGDSYKYFTFNANHDLKSKEDLKGATSNNIAKMIYNWIIKNPQNNKIWSGEPRTQIYFENDLYHTNYNHECIKDFWNVSTSVGPCIFNDRSIWCTKCTSFYPFTNIMSPNIFQ*	152
12720	MN336500	RSA_2_2008(MN336500)	A151R	MMALLHKEKLIECIENEVLSGGTVLLLVKNIVVSEISYMGDSYKYFTFNANHDLKRKEDLKGATSNNIAKMIYNWIIKNPQNNKIWSGEPRTQIYFENDLYHTNYNHECIKDFWNVSTSVGPCIFNDRSIWCTKCTSFYPFTNIMSPNVFQ*	152
12910	MN393476	ASFV Wuhan 2019-1(MN393476)	A151R	MMALLHKEKLIECIYHELENGGTILLLTKNIVVSEISYIGNTYKYFTFNDNHDLISKEDLKGATSKNIAKMIYNWIIKNPQNNKIWSGEPRTQIYFENDLYHTNYNHKCIKDFWNVSTSVGPHIFNDRSIWCTKCTSFYPFTNIMSPNIFQ*	152
13278	MN394630	SPEC_57(MN394630)	A151R	MMALLHKEKLIECIENEVLSGGTVLLLIKNIVVSEISYMGDSYKYFTFNANHDLKSKEDLKGATSKNIAKMIYNWIIKNPQNNKIWSGEPRTQIYFENDLYHTNYNHECIKDFWNVSTSVGPCIFNDRSIWCTKCTSFYPFTNIMSPNVFQ*	152
13446	MN630494	Zaire(MN630494)	A151R	MMALLHKEKLIECIENEVLSGGTVLLLVKNIVVSEISYMGDSYKYFTFNANHDLKSKEDLKGATSKNIAKMIYNWIIKNPQNNKIWSGEPRTQIYFENDLYHTNYNHECIKDFWNVSTSVGPCIFNDRSIWCTKCTSFYPFTNIMSPNIFQ*	152
13622	MN641876	RSA_W1_1999(MN641876)	A151R	MMALLHKEKLIECIENEVLSGGTVLLLVKNIVVSEISYMGDSYKYFTFNANHDLKSKEDLKGATSKNIAKMIYNWIIKNPQNNKIWSGEPRTQIYFENDLYHTNYNHECIKDFWNVSTSVGPCIFNDRSIWCTKCTSFYPFTNIMSPNIFQ*	152
13798	MN641877	RSA_2_2004(MN641877)	A151R	MMALLHKEKLIECIENEVLSGGTVLLLVKNIVVSEISYMGDGYKYFTFNANHDLKSKEDLKGATSKNIAKMIYNWIIKNPQNNKIWSGEPRTQIYFENDLYHTNYNHECIKDFWNVSTSVGPCIFNDRSIWCTKCTSFYPFTNIMSPNIFQ*	152
13950	MT166692	ASFV_Hanoi_2019(MT166692)	A151R	MMALLHKEKLIECIYHELENGGTILLLTKNIVVSEISYIGNTYKYFTFNDNHDLISKEDLKGATSKNIAKMIYNWIIKNPQNNKIWSGEPRTQIYFENDLYHTNYNHKCIKDFWNVSTSVGPHIFNDRSIWCTKCTSFYPFTNIMSPNIFQ*	152
14137	MT180393	ASFV_NgheAn_2019(MT180393)	A151R	MMALLHKEKLIECIYHELENGGTILLLTKNIVVSEISYIGNTYKYFTFNDNHDLISKEDLKGATSKNIAKMIYNWIIKNPQNNKIWSGEPRTQIYFENDLYHTNYNHKCIKDFWNVSTSVGPHIFNDRSIWCTKCTSFYPFTNIMSPNIFQ*	152
14325	MT459800	ASFV/Kabardino-Balkaria 19/WB-964(MT459800)	A151R	MMALLHKEKLIECIYHELENGGTILLLTKNIVVSEISYIGNTYKYFTFNDNHDLISKEDLKGATSKNIAKMIYNWIIKNPQNNKIWSGEPRTQIYFENDLYHTNYNHKCIKDFWNVSTSVGPHIFNDRSIWCTKCTSFYPFTNIMSPNIFQ*	152
14514	MT496893	GZ201801(MT496893)	A151R	MMALLHKEKLIECIYHELENGGTILLLTKNIVVSEISYIGNTYKYFTFNDNHDLISKEDLKGATSKNIAKMIYNWIIKNPQNNKIWSGEPRTQIYFENDLYHTNYNHKCIKDFWNVSTSVGPHIFNDRSIWCTKCTSFYPFTNIMSPNIFQ*	152
14707	MT748042	ASFV/Korea/pig/PaJu1/2019(MT748042)	A151R	MMALLHKEKLIECIYHELENGGTILLLTKNIVVSEISYIGNTYKYFTFNDNHDLISKEDLKGATSKNIAKMIYNWIIKNPQNNKIWSGEPRTQIYFENDLYHTNYNHKCIKDFWNVSTSVGPHIFNDRSIWCTKCTSFYPFTNIMSPNIFQ*	152
14896	MT847620	Pol17_55892_C754(MT847620)	A151R	MMALLHKEKLIECIYHELENGGTILLLTKNIVVSEISYIGNTYKYFTFNDNHDLISKEDLKGATSKNIAKMIYNWIIKNPQNNKIWSGEPRTQIYFENDLYHTNYNHKCIKDFWNVSTSVGPHIFNDRSIWCTKCTSFYPFTNIMSPNIFQ*	152
15085	MT847621	Pol18_28298_O111(MT847621)	A151R	MMALLHKEKLIECIYHELENGGTILLLTKNIVVSEISYIGNTYKYFTFNDNHDLISKEDLKGATSKNIAKMIYNWIIKNPQNNKIWSGEPRTQIYFENDLYHTNYNHKCIKDFWNVSTSVGPHIFNDRSIWCTKCTSFYPFTNIMSPNIFQ*	152
15273	MT847622	Pol17_31177_O81(MT847622)	A151R	MMALLHKEKLIECIYHELENGGTILLLTKNIVVSEISYIGNTYKYFTFNDNHDLISKEDLKGATSKNIAKMIYNWIIKNPQNNKIWSGEPRTQIYFENDLYHTNYNHKCIKDFWNVSTSVGPHIFNDRSIWCTKCTSFYPFTNIMSPNIFQ*	152
15462	MT847623	Pol19_53050_C1959/19(MT847623)	A151R	MMALLHKEKLIECIYHELENGGTILLLTKNIVVSEISYIGNTYKYFTFNDNHDLISKEDLKGATSKNIAKMIYNWIIKNPQNNKIWSGEPRTQIYFENDLYHTNYNHKCIKDFWNVSTSVGPHIFNDRSIWCTKCTSFYPFTNIMSPNIFQ*	152
15652	MT872723	VN/HY-ASFV1(2019)(MT872723)	A151R	MMALLHKEKLIECIYHELENGGTILLLTKNIVVSEISYIGNTYKYFTFNDNHDLISKEDLKGATSKNIAKMIYNWIIKNPQNNKIWSGEPRTQIYFENDLYHTNYNHKCIKDFWNVSTSVGPHIFNDRSIWCTKCTSFYPFTNIMSPNIFQ*	152
15842	MT882025	VN/QP-ASFV1(2019)(MT882025)	A151R	MMALLHKEKLIECIYHELENGGTILLLTKNIVVSEISYIGNTYKYFTFNDNHDLISKEDLKGATSKNIAKMIYNWIIKNPQNNKIWSGEPRTQIYFENDLYHTNYNHKCIKDFWNVSTSVGPHIFNDRSIWCTKCTSFYPFTNIMSPNIFQ*	152
16009	MT932578	103917/18(MT932578)	A151R	MMALLHKEKLIECIENEVLSGGTVLLLVKNIVVSEISYIDNSYKYFTFNANHDLKSKEDLKGATSNNIAKMIYNWIIKNPQNNKIWSGEPRTQIYFENDLYHTNYNHECIKDFWDVSTSVGPCIFNDRSIWCTKCTSFYPFTNIMSPNIFQ*	152
16174	MT932579	55234/18(MT932579)	A151R	MMALLHKEKLIECIENEVLSGGTVLLLVKNIVVSEISYIDNSYKYFTFNANHDLKSKEDLKGATSNNIAKMIYNWIIKNPQNNKIWSGEPRTQIYFENDLYHTNYNHECIKDFWDVSTSVGPCIFNDRSIWCTKCTSFYPFTNIMSPNIFQ*	152
16332	MT956648	Uvira B53(MT956648)	A151R	MALLHKEKLIECIDNELQNSGTLLLLTKNIVVSEISYNGNNYKYFTFNDNHDLIGQENLKGATSNNIAKMVYNWIAKNPQTNKVWVGEPRIRIYFKNNLYHTNNNHVCIKDFYKVSTSVGPNIFNDRIIWCTKCTSFYPFSSILSPNLFQ*	151
16518	MW033528	ASFV-wbShX01(MW033528)	A151R	MMALLHKEKLIECIYHELENGGTILLLTKNIVVSEISYIGNTYKYFTFNDNHDLISKEDLKGATSKNIAKMIYNWIIKNPQNNKIWSGEPRTQIYFENDLYHTNYNHKCIKDFWNVSTSVGPHIFNDRSIWCTKCTSFYPFTNIMSPNIFQ*	152
16711	MW049116	ASFV Korea/pig/Yeoncheon1/2019(MW049116)	A151R	MMALLHKEKLIECIYHELENGGTILLLTKNIVVSEISYIGNTYKYFTFNDNHDLISKEDLKGATSKNIAKMIYNWIIKNPQNNKIWSGEPRTQIYFENDLYHTNYNHKCIKDFWNVSTSVGPHIFNDRSIWCTKCTSFYPFTNIMSPNIFQ*	152
16900	MW306190	ASFV/Amur 19/WB-6905(MW306190)	A151R	MMALLHKEKLIECIYHELENGGTILLLTKNIVVSEISYIGNTYKYFTFNDNHDLISKEDLKGATSKNIAKMIYNWIIKNPQNNKIWSGEPRTQIYFENDLYHTNYNHKCIKDFWNVSTSVGPHIFNDRSIWCTKCTSFYPFTNIMSPNIFQ*	152
17089	MW306191	ASFV/Primorsky 19/WB-6723(MW306191)	A151R	MMALLHKEKLIECIYHELENGGTILLLTKNIVVSEISYIGNTYKYFTFNDNHDLISKEDLKGATSKNIAKMIYNWIIKNPQNNKIWSGEPRTQIYFENDLYHTNYNHKCIKDFWNVSTSVGPHIFNDRSIWCTKCTSFYPFTNIMSPNIFQ*	152
17278	MW306192	ASFV/Ulyanovsk 19/WB-5699(MW306192)	A151R	MMALLHKEKLIECIYHELENGGTILLLTKNIVVSEISYIGNTYKYFTFNDNHDLISKEDLKGATSKNIAKMIYNWIIKNPQNNKIWSGEPRTQIYFENDLYHTNYNHKCIKDFWNVSTSVGPHIFNDRSIWCTKCTSFYPFTNIMSPNIFQ*	152
17650	MW396979	ASFV/Timor-Leste/2019/1(MW396979)	A151R	MMALLHKEKLIECIYHELENGGTILLLTKNIVVSEISYIGNTYKYFTFNDNHDLISKEDLKGATSKNIAKMIYNWIIKNPQNNKIWSGEPRTQIYFENDLYHTNYNHKCIKDFWNVSTSVGPHIFNDRSIWCTKCTSFYPFTNIMSPNIFQ*	152
17836	MW465755	VNUA-ASFV-05L1/HaNam/VN/2020(MW465755)	A151R	MMALLHKEKLIECIYHELENGGTILLLTKNIVVSEISYIGNTYKYFTFNDNHDLISKEDLKGATSKNIAKMIYNWIIKNPQNNKIWSGEPRTQIYFENDLYHTNYNHKCIKDFWNVSTSVGPHIFNDRSIWCTKCTSFYPFTNIMSPNIFQ*	152
18020	MW521382	HuB20(MW521382)	A151R	MMALLHKEKLIECIYHELENGGTILLLTKNIVVSEISYIGNTYKYFTFNDNHDLISKEDLKGATSKNIAKMIYNWIIKNPQNNKIWSGEPRTQIYFENDLYHTNYNHKCIKDFWNVSTSVGPHIFNDRSIWCTKCTSFYPFTNIMSPNIFQ*	152
18202	MW528217	ASFV/ARRIAH/CV-1/30(MW528217)	A151R	MMALLHKEKLIECIYHELENGGTILLLTKNIVVSEISYIGNTYKYFTFNDNHDLISKEDLKGATSKNIAKMIYNWIIKNPQNNKIWSGEPRTQIYFENDLYHTNYNHKCIKDFWNVSTSVGPHIFNDRSIWCTKCTSFYPFTNIMSPNIFQ*	152
18383	MW528218	ASFV/ARRIAH/CV-1/50(MW528218)	A151R	MMALLHKEKLIECIYHELENGGTILLLTKNIVVSEISYIGNTYKYFTFNDNHDLISKEDLKGATSKNIAKMIYNWIIKNPQNNKIWSGEPRTQIYFENDLYHTNYNHKCIKDFWNVSTSVGPHIFNDRSIWCTKCTSFYPFTNIMSPNIFQ*	152
18550	MW647171	LO2018 major(MW647171)	A151R	MMALLHKEKLIECIENEVLSGGTVLLLVKNIVVSEISYIDNSYKYFTFNANHDLKSKEDLKGATSNNIAKMIYNWIIKNPQNNKIWSGEPRTQIYFENDLYHTNYNHECIKDFWDVSTSVGPCIFNDRSIWCTKCTSFYPFTNIMSPNIFQ*	152
18716	MW647172	LO2018 minor(MW647172)	A151R	MMALLHKEKLIECIENEVLSGGTVLLLVKNIVVSEISYIDNSYKYFTFNANHDLKSKEDLKGATSNNIAKMIYNWIIKNPQNNKIWSGEPRTQIYFENDLYHTNYNHECIKDFWDVSTSVGPCIFNDRSIWCTKCTSFYPFTNIMSPNIFQ*	152
18902	MW656282	Pig/Heilongjiang/HRB1/2020(MW656282)	A151R	MMALLHKEKLIECIYHELENGGTILLLTKNIVVSEISYIGNTYKYFTFNDNHDLISKEDLKGATSKNIAKMIYNWIIKNPQNNKIWSGEPRTQIYFENDLYHTNYNHKCIKDFWNVSTSVGPHIFNDRSIWCTKCTSFYPFTNIMSPNIFQ*	152
19069	MW723480	Ca1978_2(MW723480)	A151R	MMALLHKEKLIECIENEVLSGGTVLLLVKNIVVSEISYIDNSYKYFTFNANHDLKSKEDLKGATSNNIAKMIYNWIIKNPQNNKIWSGEPRTQIYFENDLYHTNYNHECIKDFWDVSTSVGPCIFNDRSIWCTKCTSFYPFTNIMSPNIFQ*	152
19235	MW723481	Nu1979(MW723481)	A151R	MMALLHKEKLIECIENEVLSGGTVLLLVKNIVVSEISYIDNSYKYFTFNANHDLKSKEDLKGATSNNIAKMIYNWIIKNPQNNKIWSGEPRTQIYFENDLYHTNYNHECIKDFWDVSTSVGPCIFNDRSIWCTKCTSFYPFTNIMSPNIFQ*	152
19402	MW723482	Nu1986(MW723482)	A151R	MMALLHKEKLIECIENEVLSGGTVLLLVKNIVVSEISYIDNSYKYFTFNANHDLKSKEDLKGATSNNIAKMIYNWIIKNPQNNKIWSGEPRTQIYFENDLYHTNYNHECIKDFWDVSTSVGPCIFNDRSIWCTKCTSFYPFTNIMSPNIFQ*	152
19568	MW723483	Nu1990_1(MW723483)	A151R	MMALLHKEKLIECIENEVLSGGTVLLLVKNIVVSEISYIDNSYKYFTFNANHDLKSKEDLKGATSNNIAKMIYNWIIKNPQNNKIWSGEPRTQIYFENDLYHTNYNHECIKDFWDVSTSVGPCIFNDRSIWCTKCTSFYPFTNIMSPNIFQ*	152
19734	MW723484	Nu1991_2(MW723484)	A151R	MMALLHKEKLIECIENEVLSGGTVLLLVKNIVVSEISYIDNSYKYFTFNANHDLKSKEDLKGATSNNIAKMIYNWIIKNPQNNKIWSGEPRTQIYFENDLYHTNYNHECIKDFWDVSTSVGPCIFNDRSIWCTKCTSFYPFTNIMSPNIFQ*	152
19900	MW723485	Nu1991_3(MW723485)	A151R	MMALLHKEKLIECIENEVLSGGTVLLLVKNIVVSEISYIDNSYKYFTFNANHDLKSKEDLKGATSNNIAKMIYNWIIKNPQNNKIWSGEPRTQIYFENDLYHTNYNHECIKDFWDVSTSVGPCIFNDRSIWCTKCTSFYPFTNIMSPNIFQ*	152
20066	MW723486	Nu1991_7(MW723486)	A151R	MMALLHKEKLIECIENEVLSGGTVLLLVKNIVVSEISYIDNSYKYFTFNANHDLKSKEDLKGATSNNIAKMIYNWIIKNPQNNKIWSGEPRTQIYFENDLYHTNYNHECIKDFWDVSTSVGPCIFNDRSIWCTKCTSFYPFTNIMSPNIFQ*	152
20234	MW723487	Or1993_1(MW723487)	A151R	MMALLHKEKLIECIENEVLSGGTVLLLVKNIVVSEISYIDNSYKYFTFNANHDLKSKEDLKGATSNNIAKMIYNWIIKNPQNNKIWSGEPRTQIYFENDLYHTNYNHECIKDFWDVSTSVGPCIFNDRSIWCTKCTSFYPFTNIMSPNIFQ*	152
20400	MW723488	Nu1993_2(MW723488)	A151R	MMALLHKEKLIECIENEVLSGGTVLLLVKNIVVSEISYIDNSYKYFTFNANHDLKSKEDLKGATSNNIAKMIYNWIIKNPQNNKIWSGEPRTQIYFENDLYHTNYNHECIKDFWDVSTSVGPCIFNDRSIWCTKCTSFYPFTNIMSPNIFQ*	152
20733	MW723490	Nu1995_3(MW723490)	A151R	MMALLHKEKLIECIENEVLSGGTVLLLVKNIVVSEISYIDNSYKYFTFNANHDLKSKEDLKGATSNNIAKMIYNWIIKNPQNNKIWSGEPRTQIYFENDLYHTNYNHECIKDFWDVSTSVGPCIFNDRSIWCTKCTSFYPFTNIMSPNIFQ*	152
21065	MW723492	4996 WB(MW723492)	A151R	MMALLHKEKLIECIENEVLSGGTVLLLVKNIVVSEISYIDNSYKYFTFNANHDLKSKEDLKGATSNNIAKMIYNWIIKNPQNNKIWSGEPRTQIYFENDLYHTNYNHECIKDFWDVSTSVGPCIFNDRSIWCTKCTSFYPFTNIMSPNIFQ*	152
21231	MW723493	46830(MW723493)	A151R	MMALLHKEKLIECIENEVLSGGTVLLLVKNIVVSEISYIDNSYKYFTFNANHDLKSKEDLKGATSNNIAKMIYNWIIKNPQNNKIWSGEPRTQIYFENDLYHTNYNHECIKDFWDVSTSVGPCIFNDRSIWCTKCTSFYPFTNIMSPNIFQ*	152
21397	MW723494	23221(MW723494)	A151R	MMALLHKEKLIECIENEVLSGGTVLLLVKNIVVSEISYIDNSYKYFTFNANHDLKSKEDLKGATSNNIAKMIYNWIIKNPQNNKIWSGEPRTQIYFENDLYHTNYNHECIKDFWDVSTSVGPCIFNDRSIWCTKCTSFYPFTNIMSPNIFQ*	152
21563	MW723495	72398 WB(MW723495)	A151R	MMALLHKEKLIECIENEVLSGGTVLLLVKNIVVSEISYIDNSYKYFTFNANHDLKSKEDLKGATSNNIAKMIYNWIIKNPQNNKIWSGEPRTQIYFENDLYHTNYNHECIKDFWDVSTSVGPCIFNDRSIWCTKCTSFYPFTNIMSPNIFQ*	152
21729	MW723496	74377(MW723496)	A151R	MMALLHKEKLIECIENEVLSGGTVLLLVKNIVVSEISYIDNSYKYFTFNANHDLKSKEDLKGATSNNIAKMIYNWIIKNPQNNKIWSGEPRTQIYFENDLYHTNYNHECIKDFWDVSTSVGPCIFNDRSIWCTKCTSFYPFTNIMSPNIFQ*	152
21895	MW723497	22649(MW723497)	A151R	MMALLHKEKLIECIENEVLSGGTVLLLVKNIVVSEISYIDNSYKYFTFNANHDLKSKEDLKGATSNNIAKMIYNWIIKNPQNNKIWSGEPRTQIYFENDLYHTNYNHECIKDFWDVSTSVGPCIFNDRSIWCTKCTSFYPFTNIMSPNIFQ*	152
22061	MW723498	72912 WB(MW723498)	A151R	MMALLHKEKLIECIENEVLSGGTVLLLVKNIVVSEISYIDNSYKYFTFNANHDLKSKEDLKGATSNNIAKMIYNWIIKNPQNNKIWSGEPRTQIYFENDLYHTNYNHECIKDFWDVSTSVGPCIFNDRSIWCTKCTSFYPFTNIMSPNIFQ*	152
22396	MW723500	44076(MW723500)	A151R	MMALLHKEKLIECIENEVLSGGTVLLLVKNIVVSEISYIDNSYKYFTFNANHDLKSKEDLKGATSNNIAKMIYNWIIKNPQNNKIWSGEPRTQIYFENDLYHTNYNHECIKDFWDVSTSVGPCIFNDRSIWCTKCTSFYPFTNIMSPNIFQ*	152
22562	MW736597	47039(MW736597)	A151R	MMALLHKEKLIECIENEVLSGGTVLLLVKNIVVSEISYIDNSYKYFTFNANHDLKSKEDLKGATSNNIAKMIYNWIIKNPQNNKIWSGEPRTQIYFENDLYHTNYNHECIKDFWDVSTSVGPCIFNDRSIWCTKCTSFYPFTNIMSPNIFQ*	152
22729	MW736598	2019 WB(MW736598)	A151R	MMALLHKEKLIECIENEVLSGGTVLLLVKNIVVSEISYIDNSYKYFTFNANHDLKSKEDLKGATSNNIAKMIYNWIIKNPQNNKIWSGEPRTQIYFENDLYHTNYNHECIKDFWDVSTSVGPCIFNDRSIWCTKCTSFYPFTNIMSPNIFQ*	152
22894	MW736599	98039(MW736599)	A151R	MMALLHKEKLIECIENEVLSGGTVLLLVKNIVVSEISYIDNSYKYFTFNANHDLKSKEDLKGATSNNIAKMIYNWIIKNPQNNKIWSGEPRTQIYFENDLYHTNYNHECIKDFWDVSTSVGPCIFNDRSIWCTKCTSFYPFTNIMSPNIFQ*	152
23060	MW736600	30322(MW736600)	A151R	MMALLHKEKLIECIENEVLSGGTVLLLVKNIVVSEISYIDNSYKYFTFNANHDLKSKEDLKGATSNNIAKMIYNWIIKNPQNNKIWSGEPRTQIYFENDLYHTNYNHECIKDFWDVSTSVGPCIFNDRSIWCTKCTSFYPFTNIMSPNIFQ*	152
23226	MW736601	49179 WB(MW736601)	A151R	MMALLHKEKLIECIENEVLSGGTVLLLVKNIVVSEISYIDNSYKYFTFNANHDLKSKEDLKGATSNNIAKMIYNWIIKNPQNNKIWSGEPRTQIYFENDLYHTNYNHECIKDFWDVSTSVGPCIFNDRSIWCTKCTSFYPFTNIMSPNIFQ*	152
23392	MW736602	53706(MW736602)	A151R	MMALLHKEKLIECIENEVLSGGTVLLLVKNIVVSEISYIDNSYKYFTFNANHDLKSKEDLKGATSNNIAKMIYNWIIKNPQNNKIWSGEPRTQIYFENDLYHTNYNHECIKDFWDVSTSVGPCIFNDRSIWCTKCTSFYPFTNIMSPNIFQ*	152
23558	MW736603	63525 WB(MW736603)	A151R	MMALLHKEKLIECIENEVLSGGTVLLLVKNIVVSEISYIDNSYKYFTFNANHDLKSKEDLKGATSNNIAKMIYNWIIKNPQNNKIWSGEPRTQIYFENDLYHTNYNHECIKDFWDVSTSVGPCIFNDRSIWCTKCTSFYPFTNIMSPNIFQ*	152
23724	MW736604	15998(MW736604)	A151R	MMALLHKEKLIECIENEVLSGGTVLLLVKNIVVSEISYIDNSYKYFTFNANHDLKSKEDLKGATSNNIAKMIYNWIIKNPQNNKIWSGEPRTQIYFENDLYHTNYNHECIKDFWDVSTSVGPCIFNDRSIWCTKCTSFYPFTNIMSPNIFQ*	152
23890	MW736605	51268(MW736605)	A151R	MMALLHKEKLIECIENEVLSGGTVLLLVKNIVVSEISYIDNSYKYFTFNANHDLKSKEDLKGATSNNIAKMIYNWIIKNPQNNKIWSGEPRTQIYFENDLYHTNYNHECIKDFWDVSTSVGPCIFNDRSIWCTKCTSFYPFTNIMSPNIFQ*	152
24056	MW736606	34403(MW736606)	A151R	MMALLHKEKLIECIENEVLSGGTVLLLVKNIVVSEISYIDNSYKYFTFNANHDLKSKEDLKGATSNNIAKMIYNWIIKNPQNNKIWSGEPRTQIYFENDLYHTNYNHECIKDFWDVSTSVGPCIFNDRSIWCTKCTSFYPFTNIMSPNIFQ*	152
24886	MW736611	56140(MW736611)	A151R	MMALLHKEKLIECIENEVLSGGTVLLLVKNIVVSEISYIDNSYKYFTFNANHDLKSKEDLKGATSNNIAKMIYNWIIKNPQNNKIWSGEPRTQIYFENDLYHTNYNHECIKDFWDVSTSVGPCIFNDRSIWCTKCTSFYPFTNIMSPNIFQ*	152
25054	MW736612	31208(MW736612)	A151R	MMALLHKEKLIECIENEVLSGGTVLLLVKNIVVSEISYIDNSYKYFTFNANHDLKSKEDLKGATSNNIAKMIYNWIIKNPQNNKIWSGEPRTQIYFENDLYHTNYNHECIKDFWDVSTSVGPCIFNDRSIWCTKCTSFYPFTNIMSPNIFQ*	152
25220	MW736613	33747 WB(MW736613)	A151R	MMALLHKEKLIECIENEVLSGGTVLLLVKNIVVSEISYIDNSYKYFTFNANHDLKSKEDLKGATSNNIAKMIYNWIIKNPQNNKIWSGEPRTQIYFENDLYHTNYNHECIKDFWDVSTSVGPCIFNDRSIWCTKCTSFYPFTNIMSPNIFQ*	152
25553	MW788406	22943_2008(MW788406)	A151R	MMALLHKEKLIECIENEVLSGGTVLLLVKNIVVSEISYIDNSYKYFTFNANHDLKSKEDLKGATSNNIAKMIYNWIIKNPQNNKIWSGEPRTQIYFENDLYHTNYNHECIKDFWDVSTSVGPCIFNDRSIWCTKCTSFYPFTNIMSPNIFQ*	152
26541	MW800838	Or_1984(MW800838)	A151R	MMALLHKEKLIECIENEVLSGGTVLLLVKNIVVSEISYIDNSYKYFTFNANHDLKSKEDLKGATSNNIAKMIYNWIIKNPQNNKIWSGEPRTQIYFENDLYHTNYNHECIKDFWDVSTSVGPCIFNDRSIWCTKCTSFYPFTNIMSPNIFQ*	152
26706	MW856067	BUR/18/Rutana(MW856067)	A151R	MALLHKEKLIECIDNELQNSGTLLLLTKNIVVSEISYNGNNYKYFTFNDNHDLIGQENLKGATSNNIAKMVYNWIAKNPQTNKVWVGEPRIRIYFKNNLYHTNNNHVCIKDFYKVSTSVGPNIFNDRIIWCTKCTSFYPFSSILSPNLFQ*	151
26886	MW856068	MAL/19/Karonga(MW856068)	A151R	MMALLHKEKLIECIYHELENGGTILLLTKNIVVSEISYIGNTYKYFTFNDNHDLISKEDLKGATSKNIAKMIYNWIIKNPQNNKIWSGEPRTQIYFENDLYHTNYNHKCIKDFWNVSTSVGPHIFNDRSIWCTKCTSFYPFTNIMSPNIFQ*	152
27063	MZ202520	K49(MZ202520)	A151R	MMALLHKEKLIECIENEVLSGGTVLLLVKNIVVSEISYIDNSYKYFTFNANHDLKSKEDLKGATSNNIAKMIYNWIIKNPQNNKIWSGEPRTQIYFENDLYHTNYNHECIKDFWDVSTSVGPCIFNDRSIWCTKCTSFYPFTNIMSPNIFQ*	152
27251	MZ325862	ASFV/Zabaykali/WB-5314/2020(MZ325862)	A151R	MMALLHKEKLIECIYHELENGGTILLLTKNIVVSEISYIGNTYKYFTFNDNHDLISKEDLKGATSKNIAKMIYNWIIKNPQNNKIWSGEPRTQIYFENDLYHTNYNHKCIKDFWNVSTSVGPHIFNDRSIWCTKCTSFYPFTNIMSPNIFQ*	152
27443	MZ614662	CADC_HN09(MZ614662)	A151R	MMALLHKEKLIECIYHELENGGTILLLTKNIVVSEISYIGNTYKYFTFNDNHDLISKEDLKGATSKNIAKMIYNWIIKNPQNNKIWSGEPRTQIYFENDLYHTNYNHKCIKDFWNVSTSVGPHIFNDRSIWCTKCTSFYPFTNIMSPNIFQ*	152
27605	MZ945536	Pig/HeN/ZZ-P1/2021(MZ945536)	A151R	MMALLHKEKLIECIENEVLSGGTVLLLVKNIVVSEISYIDNSYKYFTFNANHDLKSKEDLKGATSNNIAKMIYNWIIKNPQNNKIWSGEPRTQIYFENDLYHTNYNHECIKDFWDVSTSVGPCIFNDRSIWCTKCTSFYPFTNIISPNIFQ*	152
27765	MZ945537	Pig/SD/DY-I/2021(MZ945537)	A151R	MMALLHKEKLIECIENEVLSGGTVLLLVKNIVVSEISYIDNSYKYFTFNANHDLKSKEDLKGATSNNIAKMIYNWIIKNPQNNKIWSGEPRTQIYFENDLYHTNYNHECIKDFWDVSTSVGPCIFNDRSIWCTKCTSFYPFTNIISPNIFQ*	152
28487	OL322096	Vietnam/Pig/RG-1/01(OL322096)	A151R	MMALLHKEKLIECIYHELENGGTILLLTKNIVVSEISYIGNTYKYFTFNDNHDLISKEDLKGATSKNIAKMIYNWIIKNPQNNKIWSGEPRTQIYFENDLYHTNYNHKCIKDFWNVSTSVGPHIFNDRSIWCTKCTSFYPFTNIMSPNIFQ*	152
28678	OL322097	Vietnam/Pig/RG-2/01(OL322097)	A151R	MMALLHKEKLIECIYHELENGGTILLLTKNIVVSEISYIGNTYKYFTFNDNHDLISKEDLKGATSKNIAKMIYNWIIKNPQNNKIWSGEPRTQIYFENDLYHTNYNHKCIKDFWNVSTSVGPHIFNDRSIWCTKCTSFYPFTNIMSPNIFQ*	152
28870	OL322098	Vietnam/Pig/RG-3/01(OL322098)	A151R	MMALLHKEKLIECIYHELENGGTILLLTKNIVVSEISYIGNTYKYFTFNDNHDLISKEDLKGATSKNIAKMIYNWIIKNPQNNKIWSGEPRTQIYFENDLYHTNYNHKCIKDFWNVSTSVGPHIFNDRSIWCTKCTSFYPFTNIMSPNIFQ*	152
29061	OL322099	Vietnam/Pig/RG-4/01(OL322099)	A151R	MMALLHKEKLIECIYHELENGGTILLLTKNIVVSEISYIGNTYKYFTFNDNHDLISKEDLKGATSKNIAKMIYNWIIKNPQNNKIWSGEPRTQIYFENDLYHTNYNHKCIKDFWNVSTSVGPHIFNDRSIWCTKCTSFYPFTNIMSPNIFQ*	152
29249	OL322100	Vietnam/Pig/RG-5/01(OL322100)	A151R	MMALLHKEKLIECIYHELENGGTILLLTKNIVVSEISYIGNTYKYFTFNDNHDLISKEDLKGATSKNIAKMIYNWIIKNPQNNKIWSGEPRTQIYFENDLYHTNYNHKCIKDFWNVSTSVGPHIFNDRSIWCTKCTSFYPFTNIMSPNIFQ*	152
29437	OL322101	Vietnam/Pig/RG-6/01(OL322101)	A151R	MMALLHKEKLIECIYHELENGGTILLLTKNIVVSEISYIGNTYKYFTFNDNHDLISKEDLKGATSKNIAKMIYNWIIKNPQNNKIWSGEPRTQIYFENDLYHTNYNHKCIKDFWNVSTSVGPHIFNDRSIWCTKCTSFYPFTNIMSPNIFQ*	152
29626	OL322102	Vietnam/Pig/RG-7/01(OL322102)	A151R	MMALLHKEKLIECIYHELENGGTILLLTKNIVVSEISYIGNTYKYFTFNDNHDLISKEDLKGATSKNIAKMIYNWIIKNPQNNKIWSGEPRTQIYFENDLYHTNYNHKCIKDFWNVSTSVGPHIFNDRSIWCTKCTSFYPFTNIMSPNIFQ*	152
29815	OL622042	wild boar/SNJ/2020(OL622042)	A151R	MMALLHKEKLIECIYHELENGGTILLLTKNIVVSEISYIGNTYKYFTFNDNHDLISKEDLKGATSKNIAKMIYNWIIKNPQNNKIWSGEPRTQIYFENDLYHTNYNHKCIKDFWNVSTSVGPHIFNDRSIWCTKCTSFYPFTNIMSPNIFQ*	152
30008	OL692743	IND/AS/SD-02/2020(OL692743)	A151R	MMALLHKEKLIECIYHELENGGTILLLTKNIVVSEISYIGNTYKYFTFNDNHDLISKEDLKGATSKNIAKMIYNWIIKNPQNNKIWSGEPRTQIYFENDLYHTNYNHKCIKDFWNVSTSVGPHIFNDRSIWCTKCTSFYPFTNIMSPNIFQ*	152
30201	OL692744	IND/AR/SD-61/2020(OL692744)	A151R	MMALLHKEKLIECIYHELENGGTILLLTKNIVVSEISYIGNTYKYFTFNDNHDLISKEDLKGATSKNIAKMIYNWIIKNPQNNKIWSGEPRTQIYFENDLYHTNYNHKCIKDFWNVSTSVGPHIFNDRSIWCTKCTSFYPFTNIMSPNIFQ*	152
30389	OM105586	LYG18(OM105586)	A151R	MMALLHKEKLIECIYHELENGGTILLLTKNIVVSEISYIGNTYKYFTFNDNHDLISKEDLKGATSKNIAKMIYNWIIKNPQNNKIWSGEPRTQIYFENDLYHTNYNHKCIKDFWNVSTSVGPHIFNDRSIWCTKCTSFYPFTNIMSPNIFQ*	152
30564	OM105587	JX21(OM105587)	A151R	MMALLHKEKLIECIYHELENGGTILLLTKNIVVSEISYIGNTYKYFTFNDNHDLISKEDLKGATSKNIAKMIYNWIIKNPQNNKIWSGEPRTQIYFENDLYHTNYNHKCIKDFWNVSTSVGPHIFNDRSIWCTKCTSFYPFTNIMSPNIFQ*	152
30752	OM161110	SY-1(OM161110)	A151R	MMALLHKEKLIECIYHELENGGTILLLTKNIVVSEISYIGNTYKYFTFNDNHDLISKEDLKGATSKNIAKMIYNWIIKNPQNNKIWSGEPRTQIYFENDLYHTNYNHKCIKDFWNVSTSVGPHIFNDRSIWCTKCTSFYPFTNIMSPNIFQ*	152
30922	OM249788	KK262(OM249788)	A151R	MMALLHKEKLIECIENEVLSGGTVLLLVKNIVVSEISYIDNSYKYFTFNANHDLKSKEDLKGATSNNIAKMIYNWIIKNPQNNKIWSGEPRTQIYFENDLYHTNYNHECIKDFWDVSTSVGPCIFNDRSIWCTKCTSFYPFTNIMSPNIFQ*	152
31076	OM333166	VNUA-LAVL2(OM333166)	A151R	MMALLHKEKLIECIYHELENGGTILLLTKNIVVSEISYIGNTYKYFTFNDNHDLISKEDLKGATSKNIAKMIYNWIIKNPQNNKIWSGEPRTQIYFENDLYHTNYNHKCIKDFWNVSTSVGPHIFNDRSIWCTKCTSFYPFTNIMSPNIFQ*	152
31267	OM481275	ABTCVSCK_ASF001(OM481275)	A151R	MMALLHKEKLIECIYHELENGGTILLLTKNIVVSEISYIGNTYKYFTFNDNHDLISKEDLKGATSKNIAKMIYNWIIKNPQNNKIWSGEPRTQIYFENDLYHTNYNHKCIKDFWNVSTSVGPHIFNDRSIWCTKCTSFYPFTNIMSPNIFQ*	152
31460	OM481276	ABTCVSCK_ASF007(OM481276)	A151R	MMALLHKEKLIECIYHELENGGTILLLTKNIVVSEISYIGNTYKYFTFNDNHDLISKEDLKGATSKNIAKMIYNWIIKNPQNNKIWSGEPRTQIYFENDLYHTNYNHKCIKDFWNVSTSVGPHIFNDRSIWCTKCTSFYPFTNIMSPNIFQ*	152
31649	OM799941	ASFV/Kaliningrad_17/WB-13869(OM799941)	A151R	MMALLHKEKLIECIYHELENGGTILLLTKNIVVSEISYIGNTYKYFTFNDNHDLISKEDLKGATSKNIAKMIYNWIIKNPQNNKIWSGEPRTQIYFENDLYHTNYNHKCIKDFWNVSTSVGPHIFNDRSIWCTKCTSFYPFTNIMSPNIFQ*	152
31839	OM966714	ASFV/Kaliningrad_18/WB-12523(OM966714)	A151R	MMALLHKEKLIECIYHELENGGTILLLTKNIVVSEISYIGNTYKYFTFNDNHDLISKEDLKGATSKNIAKMIYNWIIKNPQNNKIWSGEPRTQIYFENDLYHTNYNHKCIKDFWNVSTSVGPHIFNDRSIWCTKCTSFYPFTNIMSPNIFQ*	152
32027	OM966715	ASFV/Kaliningrad_18/WB-12524(OM966715)	A151R	MMALLHKEKLIECIYHELENGGTILLLTKNIVVSEISYIGNTYKYFTFNDNHDLISKEDLKGATSKNIAKMIYNWIIKNPQNNKIWSGEPRTQIYFENDLYHTNYNHKCIKDFWNVSTSVGPHIFNDRSIWCTKCTSFYPFTNIMSPNIFQ*	152
32215	OM966716	ASFV/Kaliningrad_18/WB-9735(OM966716)	A151R	MMALLHKEKLIECIYHELENGGTILLLTKNIVVSEISYIGNTYKYFTFNDNHDLISKEDLKGATSKNIAKMIYNWIIKNPQNNKIWSGEPRTQIYFENDLYHTNYNHKCIKDFWNVSTSVGPHIFNDRSIWCTKCTSFYPFTNIMSPNIFQ*	152
32405	OM966719	ASFV/Kaliningrad_19/WB-10168(OM966719)	A151R	MMALLHKEKLIECIYHELENGGTILLLTKNIVVSEISYIGNTYKYFTFNDNHDLISKEDLKGATSKNIAKMIYNWIIKNPQNNKIWSGEPRTQIYFENDLYHTNYNHKCIKDFWNVSTSVGPHIFNDRSIWCTKCTSFYPFTNIMSPNIFQ*	152
32594	OM966720	ASFV/Kaliningrad_18/WB-12516(OM966720)	A151R	MMALLHKEKLIECIYHELENGGTILLLTKNIVVSEISYIGNTYKYFTFNDNHDLISKEDLKGATSKNIAKMIYNWIIKNPQNNKIWSGEPRTQIYFENDLYHTNYNHKCIKDFWNVSTSVGPHIFNDRSIWCTKCTSFYPFTNIMSPNIFQ*	152
32784	OM966721	ASFV/Kaliningrad_18/WB-9734(OM966721)	A151R	MMALLHKEKLIECIYHELENGGTILLLTKNIVVSEISYIGNTYKYFTFNDNHDLISKEDLKGATSKNIAKMIYNWIIKNPQNNKIWSGEPRTQIYFENDLYHTNYNHKCIKDFWNVSTSVGPHIFNDRSIWCTKCTSFYPFTNIMSPNIFQ*	152
32973	ON075797	Korea/YC1/2019(ON075797)	A151R	MMALLHKEKLIECIYHELENGGTILLLTKNIVVSEISYIGNTYKYFTFNDNHDLISKEDLKGATSKNIAKMIYNWIIKNPQNNKIWSGEPRTQIYFENDLYHTNYNHKCIKDFWNVSTSVGPHIFNDRSIWCTKCTSFYPFTNIMSPNIFQ*	152
33165	ON108571	2802/AL/2022 Italy(ON108571)	A151R	MMALLHKEKLIECIYHELENGGTILLLTKNIVVSEISYIGNTYKYFTFNDNHDLISKEDLKGATSKNIAKMIYNWIIKNPQNNKIWSGEPRTQIYFENDLYHTNYNHKCIKDFWNVSTSVGPHIFNDRSIWCTKCTSFYPFTNIMSPNIFQ*	152
33334	ON185726	Dr-1980(ON185726)	A151R	MMALLHKEKLIECIENEVLSGGTVLLLVKNIVVSEISYIDNSYKYFTFNANHDLKSKEDLKGATSNNIAKMIYNWIIKNPQNNKIWSGEPRTQIYFENDLYHTNYNHECIKDFWDVSTSVGPCIFNDRSIWCTKCTSFYPFTNIMSPNIFQ*	152
33497	ON260838	7212WB(ON260838)	A151R	MMALLHKEKLIECIENEVLSGGTVLLLVKNIVVSEISYIDNSYKYFTFNANHDLKSKEDLKGATSNNIAKMIYNWIIKNPQNNKIWSGEPRTQIYFENDLYHTNYNHECIKDFWDVSTSVGPCIFNDRSIWCTKCTSFYPFTNIMSPNIFQ*	152
33826	ON260840	28784WB(ON260840)	A151R	MMALLHKEKLIECIENEVLSGGTVLLLVKNIVVSEISYIDNSYKYFTFNANHDLKSKEDLKGATSNNIAKMIYNWIIKNPQNNKIWSGEPRTQIYFENDLYHTNYNHECIKDFWDVSTSVGPCIFNDRSIWCTKCTSFYPFTNIMSPNIFQ*	152
33992	ON260841	33262WB(ON260841)	A151R	MMALLHKEKLIECIENEVLSGGTVLLLVKNIVVSEISYIDNSYKYFTFNANHDLKSKEDLKGATSNNIAKMIYNWIIKNPQNNKIWSGEPRTQIYFENDLYHTNYNHECIKDFWDVSTSVGPCIFNDRSIWCTKCTSFYPFTNIMSPNIFQ*	152
34181	ON263123	GZ201801_2(ON263123)	A151R	MMALLHKEKLIECIYHELENGGTILLLTKNIVVSEISYIGNTYKYFTFNDNHDLISKEDLKGATSKNIAKMIYNWIIKNPQNNKIWSGEPRTQIYFENDLYHTNYNHKCIKDFWNVSTSVGPHIFNDRSIWCTKCTSFYPFTNIMSPNIFQ*	152
34369	ON380539	HB03A(ON380539)	A151R	MMALLHKEKLIECIYHELENGGTILLLTKNIVVSEISYIGNTYKYFTFNDNHDLISKEDLKGATSKNIAKMIYNWIIKNPQNNKIWSGEPRTQIYFENDLYHTNYNHKCIKDFWNVSTSVGPHIFNDRSIWCTKCTSFYPFTNIMSPNIFQ*	152
34557	ON380540	HB31A(ON380540)	A151R	MMALLHKEKLIECIYHELENGGTILLLTKNIVVSEISYIGNTYKYFTFNDNHDLISKEDLKGATSKNIAKMIYNWIIKNPQNNKIWSGEPRTQIYFENDLYHTNYNHKCIKDFWNVSTSVGPHIFNDRSIWCTKCTSFYPFTNIMSPNIFQ*	152
34728	ON400500	YNFN202103(ON400500)	A151R	MMALLHKEKLIECIYHELENGGTILLLTKNIVVSEISYIGNTYKYFTFNDNHDLISKEDLKGATSKNIAKMIYNWIIKNPQNNKIWSGEPRTQIYFENDLYHTNYNHKCIKDFWNVSTSVGPHIFNDRSIWCTKCTSFYPFTNIMSPNIFQ*	152
35101	ON409979	TAN/17/Kibaha(ON409979)	A151R	MMALLHKEKLIECIYHELENGGTILLLTKNIVVSEISYIGNTYKYFTFNDNHDLISKEDLKGATSKNIAKMIYNWIIKNPQNNKIWSGEPRTQIYFENDLYHTNYNHKCIKDFWNVSTSVGPHIFNDRSIWCTKCTSFYPFTNIMSPNIFQ*	152
35262	ON409980	TAN/16/Magu(ON409980)	A151R	MALLHKEKLIECIDNELQNSGTLLLLTKNIVVSEISYNGNDYKYFTFNDNHDLIGQENLKGATSNNIAKMVYNWIAKNPQTNKIWVGEPRIRIYFKNNLYHTNNNHVCIKDFYKVSTSVGPNIFNDRSIWCTKCTSFYPFSSILSPNLFQ*	151
35418	ON409981	TAN/08/Mazimbu(ON409981)	A151R	MALLHKEKLIECIDNELQNSGTLLLLAKDILVSEISYIGNGYKYFIFNDNHDPISQEDLKGATSNNIARMIYNWIIKNPQNNKIWVGEPRIRICFKNNVYHTNYNHVCIKDFWKTATSVGPCIFNDRSIWCTKCTSFYPFSSILSPNLLK*	151
35579	ON409982	TAN/17/Mbagala(ON409982)	A151R	MMALLHKEKLIECIYHELENGGTILLLTKNIVVSEISYIGNTYKYFTFNDNHDLISKEDLKGATSKNIAKMIYNWIIKNPQNNKIWSGEPRTQIYFENDLYHTNYNHKCIKDFWNVSTSVGPHIFNDRSIWCTKCTSFYPFTNIMSPNIFQ*	152
35760	ON409983	TAN/20/Morogoro(ON409983)	A151R	MMALLHKEKLIECIYHELENGGTILLLTKNIVVSEISYIGNTYKYFTFNDNHDLISKEDLKGATSKNIAKMIYNWIIKNPQNNKIWSGEPRTQIYFENDLYHTNYNHKCIKDFWNVSTSVGPHIFNDRSIWCTKCTSFYPFTNIMSPNIFQ*	152
35948	ON456300	Yangzhou(ON456300)	A151R	MMALLHKEKLIECIYHELENGGTILLLTKNIVVSEISYIGNTYKYFTFNDNHDLISKEDLKGATSKNIAKMIYNWIIKNPQNNKIWSGEPRTQIYFENDLYHTNYNHKCIKDFWNVSTSVGPHIFNDRSIWCTKCTSFYPFTNIMSPNIFQ*	152
36127	ON963982	A4(ON963982)	A151R	MMALLHKEKLIECIYHELENGGTILLLTKNIVVSEISYIGNTYKYFTFNDNHDLISKEDLKGATSKNIAKMIYNWIIKNPQNNKIWSGEPRTQIYFENDLYHTNYNHKCIKDFWNVSTSVGPHIFNDRSIWCTKCTSFYPFTNIMSPNIFQ*	152
36293	OP312970	19155_WB(OP312970)	A151R	MMALLHKEKLIECIENEVLSGGTVLLLVKNIVVSEISYIDNSYKYFTFNANHDLKSKEDLKGATSNNIAKMIYNWIIKNPQNNKIWSGEPRTQIYFENDLYHTNYNHECIKDFWDVSTSVGPCIFNDRSIWCTKCTSFYPFTNIMSPNIFQ*	152
36482	OP467597	ASF-MNG19(OP467597)	A151R	MMALLHKEKLIECIYHELENGGTILLLTKNIVVSEISYIGNTYKYFTFNDNHDLISKEDLKGATSKNIAKMIYNWIIKNPQNNKIWSGEPRTQIYFENDLYHTNYNHKCIKDFWNVSTSVGPHIFNDRSIWCTKCTSFYPFTNIMSPNIFQ*	152
36491	OP479889	Ghana2022-35(OP479889)	A151R	MMALLHKEKLIECIYHELENGGTILLLTKNIVVSEISYIGNTYKYFTFNDNHDLISKEDLKGATSKNIAKMIYNWIIKNPQNNKIWSGEPRTQIYFENDLYHTNYNHKCIKDFWNVSTSVGPHIFNDRSIWCTKCTSFYPFTNIMSPNIFQ*	152
36851	OP510032	ASFV/Primorsky_19/DP-8235(OP510032)	A151R	MMALLHKEKLIECIYHELENGGTILLLTKNIVVSEISYIGNTYKYFTFNDNHDLISKEDLKGATSKNIAKMIYNWIIKNPQNNKIWSGEPRTQIYFENDLYHTNYNHKCIKDFWNVSTSVGPHIFNDRSIWCTKCTSFYPFTNIMSPNIFQ*	152
37044	OP510033	ASFV/Zabaykali_20/DP-4905(OP510033)	A151R	MMALLHKEKLIECIYHELENGGTILLLTKNIVVSEISYIGNTYKYFTFNDNHDLISKEDLKGATSKNIAKMIYNWIIKNPQNNKIWSGEPRTQIYFENDLYHTNYNHKCIKDFWNVSTSVGPHIFNDRSIWCTKCTSFYPFTNIMSPNIFQ*	152
37237	OP605386	20355/RM/2022_Italy(OP605386)	A151R	MMALLHKEKLIECIYHELENGGTILLLTKNIVVSEISYIGNTYKYFTFNDNHDLISKEDLKGATSKNIAKMIYNWIIKNPQNNKIWSGEPRTQIYFENDLYHTNYNHKCIKDFWNVSTSVGPHIFNDRSIWCTKCTSFYPFTNIMSPNIFQ*	152
37426	OP612151	SY-2(OP612151)	A151R	MMALLHKEKLIECIYHELENGGTILLLTKNIVVSEISYIGDTYKYFTFNDNHDLISKEDLKGATSKNIAKMIYNWIIKNPQNNKIWSGEPRTQIYFENDLYHTNYNHKCIKDFWNVSTSVGPHIFNDRSIWCTKCTSFYPFTNIMSPNIFQ*	152
37614	OP628183	Korea/HC224/2020(OP628183)	A151R	MMALLHKEKLIECIYHELENGGTILLLTKNIVVSEISYIGNTYKYFTFNDNHDLISKEDLKGATSKNIAKMIYNWIIKNPQNNKIWSGEPRTQIYFENDLYHTNYNHKCIKDFWNVSTSVGPHIFNDRSIWCTKCTSFYPFTNIMSPNIFQ*	152
37790	OP672342	Nigeria-RV502(OP672342)	A151R	MMALLHKEKLIECIYHELENGGTILLLTKNIVVSEISYIGNTYKYFTFNDNHDLISKEDLKGATSKNIAKMIYNWIIKNPQNNKIWSGEPRTQIYFENDLYHTNYNHKCIKDFWNVSTSVGPHIFNDRSIWCTKCTSFYPFTNIMSPNIFQ*	152
37977	OP823268	OP823268(OP823268)	A151R	MMALLHKEKLIECIYHELENGGTILLLTKNIVVSEISYIGNTYKYFTFNDNHDLISKEDLKGATSKNIAKMIYNWIIKNPQNNKIWSGEPRTQIYFENDLYHTNYNHKCIKDFWNVSTSVGPHIFNDRSIWCTKCTSFYPFTNIMSPNIFQ*	152
38164	OP823269	OP823269(OP823269)	A151R	MMALLHKEKLIECIYHELENGGTILLLTKNIVVSEISYIGNTYKYFTFNDNHDLISKEDLKGATSKNIAKMIYNWIIKNPQNNKIWSGEPRTQIYFENDLYHTNYNHKCIKDFWNVSTSVGPHIFNDRSIWCTKCTSFYPFTNIMSPNIFQ*	152
38352	OP856591	China/LN/2018/1(OP856591)	A151R	MMALLHKEKLIECIYHELENGGTILLLTKNIVVSEISYIGNTYKYFTFNDNHDLISKEDLKGATSKNIAKMIYNWIIKNPQNNKIWSGEPRTQIYFENDLYHTNYNHKCIKDFWNVSTSVGPHIFNDRSIWCTKCTSFYPFTNIMSPNIFQ*	152
38527	OQ504954	Pig/Henan/123014/2022(OQ504954)	A151R	MMALLHKEKLIECIENEVLSGGTVLLLVKNIVVSEISYIDNSYKYFTFNANHDLKSKEDLKGATSNNIAKMIYNWIIKNPQNNKIWSGEPRTQIYFENDLYHTNYNHECIKDFWDVSTSVGPCIFNDRSIWCTKCTSFYPFTNIISPNIFQ*	152
38702	OQ504955	Pig/Inner Mongolia/DQDM/2022(OQ504955)	A151R	MMALLHKEKLIECIENEVLSGGTVLLLVKNIVVSEISYIDNSYKYFTFNANHDLKSKEDLKGATSNNIAKMIYNWIIKNPQNNKIWSGEPRTQIYFENDLYHTNYNHECIKDFWDVSTSVGPCIFNDRSIWCTKCTSFYPFTNIISPNIFQ*	152
38877	OQ504956	Pig/Jiangsu/LG/2021, (OQ504956)	A151R	MMALLHKEKLIECIENEVLSGGTVLLLVKNIVVSEISYIDNSYKYFTFNANHDLKSKEDLKGATSNNIAKMIYNWIIKNPQNNKIWSGEPRTQIYFENDLYHTNYNHECIKDFWDVSTSVGPCIFNDRSIWCTKCTSFYPFTNIISPNIFQ*	152
38885	OR371529	Ghana2021-95(OR371529)	A151R	MMALLHKKKLIECIENEVLSGGTVLLLVKNIVVSEISYIDNSYKYFTFNANHDLKSKEDLKGATSNNIAKMIYNWIIKNPQNNKIWSGEPRTQIYFENDLYHTNYNHECIKDFWDVSTSVGPCIFNDRSIWCTKCTSFYPFTNIMSPNIFQ*	152
39241	OX376250	2020ASP02805(OX376250)	A151R	MMALLHKEKLIECIYHELENGGTILLLTKNIVVSEISYIGNTYKYFTFNDNHDLISKEDLKGATSKNIAKMIYNWIIKNPQNNKIWSGEPRTQIYFENDLYHTNYNHKCIKDFWNVSTSVGPHIFNDRSIWCTKCTSFYPFTNIMSPNIFQ*	152
39433	OX376251	2021ASP01919 (OX376251)	A151R	MMALLHKEKLIECIYHELENGGTILLLTKNIVVSEISYIGNTYKYFTFNDNHDLISKEDLKGATSKNIAKMIYNWIIKNPQNNKIWSGEPRTQIYFENDLYHTNYNHKCIKDFWNVSTSVGPHIFNDRSIWCTKCTSFYPFTNIMSPNIFQ*	152
39624	OX376252	2021ASP00703 (OX376252)	A151R	MMALLHKEKLIECIYHELENGGTILLLTKNIVVSEISYIGNTYKYFTFNDNHDLISKEDLKGATSKNIAKMIYNWIIKNPQNNKIWSGEPRTQIYFENDLYHTNYNHKCIKDFWNVSTSVGPHIFNDRSIWCTKCTSFYPFTNIMSPNIFQ*	152
39815	OX376253	2021ASP01957 (OX376253)	A151R	MMALLHKEKLIECIYHELENGGTILLLTKNIVVSEISYIGNTYKYFTFNDNHDLISKEDLKGATSKNIAKMIYNWIIKNPQNNKIWSGEPRTQIYFENDLYHTNYNHKCIKDFWNVSTSVGPHIFNDRSIWCTKCTSFYPFTNIMSPNIFQ*	152
40009	OX376254	2021ASP00484 (OX376254)	A151R	MMALLHKEKLIECIYHELENGGTILLLTKNIVVSEISYIGNTYKYFTFNDNHDLISKEDLKGATSKNIAKMIYNWIIKNPQNNKIWSGEPRTQIYFENDLYHTNYNHKCIKDFWNVSTSVGPHIFNDRSIWCTKCTSFYPFTNIMSPNIFQ*	152
40201	OX376255	2021ASP00902 (OX376255)	A151R	MMALLHKEKLIECIYHELENGGTILLLTKNIVVSEISYIGNTYKYFTFNDNHDLISKEDLKGATSKNIAKMIYNWIIKNPQNNKIWSGEPRTQIYFENDLYHTNYNHKCIKDFWNVSTSVGPHIFNDRSIWCTKCTSFYPFTNIMSPNIFQ*	152
40394	OX376256	2020ASP01832 (OX376256)	A151R	MMALLHKEKLIECIYHELENGGTILLLTKNIVVSEISYIGNTYKYFTFNDNHDLISKEDLKGATSKNIAKMIYNWIIKNPQNNKIWSGEPRTQIYFENDLYHTNYNHKCIKDFWNVSTSVGPHIFNDRSIWCTKCTSFYPFTNIMSPNIFQ*	152
40588	OX376257	2021ASP02148 (OX376257)	A151R	MMALLHKEKLIECIYHELENGGTILLLTKNIVVSEISYIGNTYKYFTFNDNHDLISKEDLKGATSKNIAKMIYNWIIKNPQNNKIWSGEPRTQIYFENDLYHTNYNHKCIKDFWNVSTSVGPHIFNDRSIWCTKCTSFYPFTNIMSPNIFQ*	152
40782	OX376258	2020ASP02894 (OX376258)	A151R	MMALLHKEKLIECIYHELENGGTILLLTKNIVVSEISYIGNTYKYFTFNDNHDLISKEDLKGATSKNIAKMIYNWIIKNPQNNKIWSGEPRTQIYFENDLYHTNYNHKCIKDFWNVSTSVGPHIFNDRSIWCTKCTSFYPFTNIMSPNIFQ*	152
40973	OX376259	2021ASP02665 (OX376259)	A151R	MMALLHKEKLIECIYHELENGGTILLLTKNIVVSEISYIGNTYKYFTFNDNHDLISKEDLKGATSKNIAKMIYNWIIKNPQNNKIWSGEPRTQIYFENDLYHTNYNHKCIKDFWNVSTSVGPHIFNDRSIWCTKCTSFYPFTNIMSPNIFQ*	152
41165	OX376260	2021ASP01917 (OX376260)	A151R	MMALLHKEKLIECIYHELENGGTILLLTKNIVVSEISYIGNTYKYFTFNDNHDLISKEDLKGATSKNIAKMIYNWIIKNPQNNKIWSGEPRTQIYFENDLYHTNYNHKCIKDFWNVSTSVGPHIFNDRSIWCTKCTSFYPFTNIMSPNIFQ*	152
41358	OX376261	2020ASP02103 (OX376261)	A151R	MMALLHKEKLIECIYHELENGGTILLLTKNIVVSEISYIGNTYKYFTFNDNHDLISKEDLKGATSKNIAKMIYNWIIKNPQNNKIWSGEPRTQIYFENDLYHTNYNHKCIKDFWNVSTSVGPHIFNDRSIWCTKCTSFYPFTNIMSPNIFQ*	152
41549	OX376262	2021ASP00921 (OX376262)	A151R	MMALLHKEKLIECIYHELENGGTILLLTKNIVVSEISYIGNTYKYFTFNDNHDLISKEDLKGATSKNIAKMIYNWIIKNPQNNKIWSGEPRTQIYFENDLYHTNYNHKCIKDFWNVSTSVGPHIFNDRSIWCTKCTSFYPFTNIMSPNIFQ*	152
41741	OX376263	2021ASP02207 (OX376263)	A151R	MMALLHKEKLIECIYHELENGGTILLLTKNIVVSEISYIGNTYKYFTFNDNHDLISKEDLKGATSKNIAKMIYNWIIKNPQNNKIWSGEPRTQIYFENDLYHTNYNHKCIKDFWNVSTSVGPHIFNDRSIWCTKCTSFYPFTNIMSPNIFQ*	152
41933	OX376264	2021ASP03380 (OX376264)	A151R	MMALLHKEKLIECIYHELENGGTILLLTKNIVVSEISYIGNTYKYFTFNDNHDLISKEDLKGATSKNIAKMIYNWIIKNPQNNKIWSGEPRTQIYFENDLYHTNYNHKCIKDFWNVSTSVGPHIFNDRSIWCTKCTSFYPFTNIMSPNIFQ*	152
42124	OX376265	2021ASP03384 (OX376265)	A151R	MMALLHKEKLIECIYHELENGGTILLLTKNIVVSEISYIGNTYKYFTFNDNHDLISKEDLKGATSKNIAKMIYNWIIKNPQNNKIWSGEPRTQIYFENDLYHTNYNHKCIKDFWNVSTSVGPHIFNDRSIWCTKCTSFYPFTNIMSPNIFQ*	152
42316	OX376266	2021ASP03643 (OX376266)	A151R	MMALLHKEKLIECIYHELENGGTILLLTKNIVVSEISYIGNTYKYFTFNDNHDLISKEDLKGATSKNIAKMIYNWIIKNPQNNKIWSGEPRTQIYFENDLYHTNYNHKCIKDFWNVSTSVGPHIFNDRSIWCTKCTSFYPFTNIMSPNIFQ*	152
42507	OX376267	2021ASP03251 (OX376267)	A151R	MMALLHKEKLIECIYHELENGGTILLLTKNIVVSEISYIGNTYKYFTFNDNHDLISKEDLKGATSKNIAKMIYNWIIKNPQNNKIWSGEPRTQIYFENDLYHTNYNHKCIKDFWNVSTSVGPHIFNDRSIWCTKCTSFYPFTNIMSPNIFQ*	152
42699	OX376268	2021ASP03144 (OX376268)	A151R	MMALLHKEKLIECIYHELENGGTILLLTKNIVVSEISYIGNTYKYFTFNDNHDLISKEDLKGATSKNIAKMIYNWIIKNPQNNKIWSGEPRTQIYFENDLYHTNYNHKCIKDFWNVSTSVGPHIFNDRSIWCTKCTSFYPFTNIMSPNIFQ*	152
42890	OX376271	2021ASP03658 (OX376271)	A151R	MMALLHKEKLIECIYHELENGGTILLLTKNIVVSEISYIGNTYKYFTFNDNHDLISKEDLKGATSKNIAKMIYNWIIKNPQNNKIWSGEPRTQIYFENDLYHTNYNHKCIKDFWNVSTSVGPHIFNDRSIWCTKCTSFYPFTNIMSPNIFQ*	152
43082	OX376272	2021ASP03740 (OX376272)	A151R	MMALLHKEKLIECIYHELENGGTILLLTKNIVVSEISYIGNTYKYFTFNDNHDLISKEDLKGATSKNIAKMIYNWIIKNPQNNKIWSGEPRTQIYFENDLYHTNYNHKCIKDFWNVSTSVGPHIFNDRSIWCTKCTSFYPFTNIMSPNIFQ*	152
43273	OX376273	2021ASP03711 (OX376273)	A151R	MMALLHKEKLIECIYHELENGGTILLLTKNIVVSEISYIGNTYKYFTFNDNHDLISKEDLKGATSKNIAKMIYNWIIKNPQNNKIWSGEPRTQIYFENDLYHTNYNHKCIKDFWNVSTSVGPHIFNDRSIWCTKCTSFYPFTNIMSPNIFQ*	152
43281	UnPub001	Ken1033(UnPub001)	A151R	MALLHKEKLIECIDNELQNSGTLLLLTKNIVVSEISYNGNDYKYFTFNDNHDLIGQENLKGATSNNIAKMVYNWIAKNPQTNKIWVGEPRIRIYFKNNLYHTNNNHVCIKDFYKVSTSVGPNIFNDRSIWCTKCTSFYPFSSILSPNLFQ*	151
43437	UnPub002	Uganda(UnPub002)	A151R	MALLHKEKLIECIDNELQNSGTLLLLTKNIVVSEISYNGNDYKYFTFNDNHDLIGQENLKGATSNNIAKMVYNWIAKNPQTNKVWVGEPRIRIYFKNNLYHTNNNHVCIKDFYKVSTSVGPNIFNDRSIWCTKCTSFYPFSSILSPNLFQ*	151
165	AM712239	Benin 97/1(AM712239)	A179L	MEGEELIYHNIINEILVGYIKYYINDISEHELSPYQQQIKKILTYYDECLNKQVIITFSLTSVQEIKTQFTGVVTELFKDLINWGRICGFIVFSAKMAKYCKDANNHLESTVITTAYNFMKHNLLPWMISHGGQEEFLAFSLHSDMYSVIFNIKYFLSKFCNHMFFRSCVQLLRNCNLI*	180
326	AM712240	OURT 88/3(AM712240)	A179L	MEGEELIYHNIINEILVGYIKYYINDISEHELSPYQQQIKKILTYYDECLNKQVTITFSLTSVQEIKTQFTGVVTELFKDLINWGRICGFIVFSAKMAKYCKDANNHLESTVITTAYNFMKHNLLPWMISHGGQEEFLAFSLHSDMYSVIFNIKYFLSKFCNHMFFRSCVQLLRNCNLI*	180
478	ASU18466	BA71V(ASU18466)	A179L	MEGEELIYHNIINEILVGYIKYYINDISEHELSPYQQQIKKILTYYDECLNKQVTITFSLTSVQEIKTQFTGVVTELFKDLINWGRICGFIVFSAKMAKYCKDANNHLESTVITTAYNFMKHNLLPWMISHGGQEEFLAFSLHSDMYSVIFNIKYFLSKFCNHMFFRSCVQLLRNCNLI*	180
653	AY261360	Kenya 1950(AY261360)	A179L	MEGEELIYHNIINEILVGYIKYYMNDISEHELSPYQQQIKKILTYYDDCLNKQVTITFSLTSAQEIKTQFTEVVTELFKDLINWGRICGFIVFSARMAKYCKDANNHLESTVITTAYNFMKHNLLPWMISHGGQEEFLAFSLHSDIYSVIFNIKYFLSKFCNHMFLKSCVHLLRNCNLI*	180
819	AY261361	Malawi Lil-20/1 (1983)(AY261361)	A179L	MEGEELIYHNIINEILVGYIKYYMNDISEHELSPYQQQIKKILTYYDECLNKQVTITFSLTNAQEIKTQFTGVVTELFKDLINWGRICGFIVFSARMAKYCKDANNHLESTVITTAYNFMKHNLLPWMISHGGQEEFLAFSLHSDIYSVIFNIKYFLSKFCNHMFLRSCVQLLRNCNLI*	180
999	AY261362	Mkuzi 1979(AY261362)	A179L	MEGEELIYHNIINEILVGYIKYYINDISEHELSPYQQQIKKILTYYDECLNKQVTITFSLTSVQEIKTQFTGVVTELFKDLINWGRICGFIVFSAKMAKYCKDANNHLESTVITTAYNFMKHNLLPWMISHGGQEEFLAFSLHSDMYSVIFNIKYFLSKFCNHMFFRSCVQLLRNCNLI*	180
1173	AY261363	Pretoriuskop/96/4(AY261363)	A179L	MEGEELIYHNIINEILVGYIKYYINDISEHELSPYQQQIKKILTYYDECLNKQVTITFSLTSAQEIKTQFTGVVTELFKDLINWGRICGFIVFSAKMAKYCKDANNHLESTVITTAYNFMKHNLLPWMISHGGQEEFLAFSLHSDIYSVIFNIKYFLSKFCNHMFFRSCVQLLRNCNLI*	180
1343	AY261364	Tengani 62(AY261364)	A179L	MEGEELIYHNIINEILVGYIKYYINDISEHELSPYQQQIKKILTYYDECLNKQVTITFSLTSAQEIKTQFTGVVTELFKDLINWGRICGFIVFSAKMAKYCKDANNHLESTVITTAYNFMKHNLLPWMISHGGQEEFLAFSLHSDIYSVIFNIKYFLSKFCNHMFFRSCVQLLRNCNLI*	180
1523	AY261365	Warmbaths(AY261365)	A179L	MEGEELIYHNIINEILVGYIKYYINDISEHELSPYQQQIKKILTYYDECLNKQVTITFSLTSAQEIKTQFTGVVTELFKDLINWGRICGFIVFSAKMAKYCKDANNHLESTVITTAYNFMKHNLLPWMISHGGQEEFLAFSLHSDIYSVIFNIKYFLSKFCNHMFFRSCVQLLRNCNLI*	180
1700	AY261366	Warthog(AY261366)	A179L	MEGEELIYHNIINEILVGYIKYYINDISEHELSPYQQQIKKILTYYDECLNKQVTITFSLTSAQEIKTQFTGVVTELFKDLINWGRICGFIVFSAKMAKYCKDANNHLESTVITTAYNFMKHNLLPWMISHGGQEEFLAFSLHSDIYSVIFNIKYFLSKFCNHMFFRSCVQLLRNCNLI*	180
1875	FN557520	E75(FN557520)	A179L	MEGEELIYHNIINEILVGYIKYYINDISEHELSPYQQQIKKILTYYDECLNKQVTITFSLTSVQEIKTQFTGVVTELFKDLINWGRICGFIVFSAKMAKYCKDANNHLESTVITTAYNFMKHNLLPWMISHGGQEEFLAFSLHSDMYSVIFNIKYFLSKFCNHMFFRSCVQLLRNCNLI*	180
2067	FR682468	ASFV Georgia 2007/1(FR682468)	A179L	MEGEELIYHNIINEILVGYIKYYINDISEHELSPYQQQIKKILTYYDECLNKQVTITFSLTSVQEIKTQFTGVVTELFKDLINWGRICGFIVFSAKMAKYCKDANNHLESTVITTAYNFMKHNLLPWMISHGGQEEFLAFSLHSDMYSVIFNIKYFLSKFCNHMFFRSCVQLLRNCNLI*	180
2253	KJ747406	Kashino 04/13(KJ747406)	A179L	MEGEELIYHNIINEILVGYIKYYINDISEHELSPYQQQIKKILTYYDECLNKQVTITFSLTSVQEIKTQFTGVVTELFKDLINWGRICGFIVFSAKMAKYCKDANNHLESTVITTAYNFMKHNLLPWMISHGGQEEFLAFSLHSDMYSVIFNIKYFLSKFCNHMFFRSCVQLLRNCNLI*	180
2420	KM102979	26544/OG10(KM102979)	A179L	MEGEELIYHNIINEILVGYIKYYINDISEHELSPYQQQIKKILTYYDECLNKQVTITFSLTSVQEIKTQFTGVVTELFKDLINWGRICGFIVFSAKMAKYCKDANNHLESTVITTAYNFMKHNLLPWMISHGGQEEFLAFSLHSDMYSVIFNIKYFLSKFCNHMFFRSCVQLLRNCNLI*	180
2596	KM111294	Ken05/Tk1(KM111294)	A179L	MEGEELIYHNIINEILVGYIKYYMNDISEHELSPYQQQIKKILTYYDDCLNKQVTITFSLTSAQEIKTQFTEVVTELFKDLINWGRICGFIVFSARMAKYCKDANNHLESTVITTAYNFMKHNLLPWMISHGGQEEFLAFSLHSDIYSVIFNIKYFLSKFCNHMFLRSCVHLLRNCNLI*	180
2761	KM111295	Ken06.Bus(KM111295)	A179L	MEGEELIYHNIINEILVGYVKYYMNDISEHELSPYQQQIKKILTYYDDCLNKQVTITFSLTSAQEIKTQFTEVVTELFKDLINWGRICGFIVFSARMAKYCKDANNHLESTVITTAYNFMKHNLLPWMISHGGQEEFLAFSLHSDIYSVIFNIKYFLSKFCNHMFLKSCVHLLRNCNLI*	180
2930	KM262844	L60(KM262844)	A179L	MEGEELIYHNIINEILVGYIKYYINDISEHELSPYQQQIKKILTYYDECLNKQVTITFSLTSVQEIKTQFTGVVTELFKDLINWGRICGFIVFSAKMAKYCKDANNHLESTVITTAYNFMKHNLLPWMISHGGQEEFLAFSLHSDMYSVIFNIKYFLSKFCNHMFFRSCVQLLRNCNLI*	180
3089	KM262845	NHV(KM262845)	A179L	MEGEELIYHNIINEILVGYIKYYINDISEHELSPYQQQIKKILTYYDECLNKQVTITFSLTSVQEIKTQFTGVVTELFKDLINWGRICGFIVFSAKMAKYCKDANNHLESTVITTAYNFMKHNLLPWMISHGGQEEFLAFSLHSDMYSVIFNIKYFLSKFCNHMFFRSCVQLLRNCNLI*	180
3251	KP055815	BA71(KP055815)	A179L	MEGEELIYHNIINEILVGYIKYYINDISEHELSPYQQQIKKILTYYDECLNKQVTITFSLTSVQEIKTQFTGVVTELFKDLINWGRICGFIVFSAKMAKYCKDANNHLESTVITTAYNFMKHNLLPWMISHGGQEEFLAFSLHSDMYSVIFNIKYFLSKFCNHMFFRSCVQLLRNCNLI*	180
3598	KX354450	47/Ss/2008(KX354450)	A179L	MEGEELIYHNIINEILVGYIKYYINDISEHELSPYQQQIKKILTYYDECLNKQVTITFSLTSVQEIKTQFTGVVTELFKDLINWGRICGFIVFSAKMAKYCKDANNHLESTVITTAYNFMKHNLLPWMISHGGQEEFLAFSLHSDMYSVIFNIKYFLSKFCNHMFFRSCVQLLRNCNLI*	180
3785	LC659086	AQS-C-1-21(LC659086)	A179L	MEGEELIYHNIINEILVGYIKYYINDISEHELSPYQQQIKKILTYYDECLNKQVTITFSLTSVQEIKTQFTGVVTELFKDLINWGRICGFIVFSAKMAKYCKDANNHLESTVITTAYNFMKHNLLPWMISHGGQEEFLAFSLHSDMYSVIFNIKYFLSKFCNHMFFRSCVQLLRNCNLI*	180
3973	LC659087	AQS-C-1-22(LC659087)	A179L	MEGEELIYHNIINEILVGYIKYYINDISEHELSPYQQQIKKILTYYDECLNKQVTITFSLTSVQEIKTQFTGVVTELFKDLINWGRICGFIVFSAKMAKYCKDANNHLESTVITTAYNFMKHNLLPWMISHGGQEEFLAFSLHSDMYSVIFNIKYFLSKFCNHMFFRSCVQLLRNCNLI*	180
4161	LC659088	AQS-P-20901-1(LC659088)	A179L	MEGEELIYHNIINEILVGYIKYYINDISEHELSPYQQQIKKILTYYDECLNKQVTITFSLTSVQEIKTQFTGVVTELFKDLINWGRICGFIVFSAKMAKYCKDANNHLESTVITTAYNFMKHNLLPWMISHGGQEEFLAFSLHSDMYSVIFNIKYFLSKFCNHMFFRSCVQLLRNCNLI*	180
4348	LC659089	AQS-P-201202(LC659089)	A179L	MEGEELIYHNIINEILVGYIKYYINDISEHELSPYQQQIKKILTYYDECLNKQVTITFSLTSVQEIKTQFTGVVTELFKDLINWGRICGFIVFSAKMAKYCKDANNHLESTVITTAYNFMKHNLLPWMISHGGQEEFLAFSLHSDMYSVIFNIKYFLSKFCNHMFFRSCVQLLRNCNLI*	180
4702	LR536725	ASFV Belgium 2018/1(LR536725)	A179L	MEGEELIYHNIINEILVGYIKYYINDISEHELSPYQQQIKKILTYYDECLNKQVTITFSLTSVQEIKTQFTGVVTELFKDLINWGRICGFIVFSAKMAKYCKDANNHLESTVITTAYNFMKHNLLPWMISHGGQEEFLAFSLHSDMYSVIFNIKYFLSKFCNHMFFRSCVQLLRNCNLI*	180
4893	LR722600	ASFV CzechRepublic 2017/1(LR722600)	A179L	MEGEELIYHNIINEILVGYIKYYINDISEHELSPYQQQIKKILTYYDECLNKQVTITFSLTSVQEIKTQFTGVVTELFKDLINWGRICGFIVFSAKMAKYCKDANNHLESTVITTAYNFMKHNLLPWMISHGGQEEFLAFSLHSDMYSVIFNIKYFLSKFCNHMFFRSCVQLLRNCNLI*	180
5086	LR812933	Arm/07/CBM/c2(LR812933)	A179L	MEGEELIYHNIINEILVGYIKYYINDISEHELSPYQQQIKKILTYYDECLNKQVTITFSLTSVQEIKTQFTGVVTELFKDLINWGRICGFIVFSAKMAKYCKDANNHLESTVITTAYNFMKHNLLPWMISHGGQEEFLAFSLHSDMYSVIFNIKYFLSKFCNHMFFRSCVQLLRNCNLI*	180
5269	LR813622	Tanzania/Rukwa/2017/1(LR813622)	A179L	MEGEELIYHNIINEILVGYIKYYINDISEHELSPYQQQIKKILTYYDECLNKQVTITFSLTSVQEIKTQFTGVVTELFKDLINWGRICGFIVFSAKMAKYCKDANNHLESTVITTAYNFMKHNLLPWMISHGGQEEFLAFSLHSDMYSVIFNIKYFLSKFCNHMFFRSCVQLLRNCNLI*	180
5628	LR899131	ASFV Ken.rie1(LR899131)	A179L	MEGEELIYHNIINEILVGYIKYYMNDISEHELSPYQQQIKKILTYYDDCLNKQVTITFSLTSAQEIKTQFTEVVTELFKDLINWGRICGFIVFSARMAKYCKDANNHLESTVITTAYNFMKHNLLPWMISHGGQEEFLAFSLHSDIYSVIFNIKYFLSKFCNHMFLKSCVHLLRNCNLI*	180
5820	LR899193	ASFV Germany 2020/1(LR899193)	A179L	MEGEELIYHNIINEILVGYIKYYINDISEHELSPYQQQIKKILTYYDECLNKQVTITFSLTSVQEIKTQFTGVVTELFKDLINWGRICGFIVFSAKMAKYCKDANNHLESTVITTAYNFMKHNLLPWMISHGGQEEFLAFSLHSDMYSVIFNIKYFLSKFCNHMFFRSCVQLLRNCNLI*	180
5992	LS478113	Estonia 2014(LS478113)	A179L	MEGEELIYHNIINEILVGYIKYYINDISEHELSPYQQQIKKILTYYDECLNKQVTITFSLTSVQEIKTQFTGVVTELFKDLINWGRICGFIVFSAKMAKYCKDANNHLESTVITTAYNFMKHNLLPWMISHGGQEEFLAFSLHSDMYSVIFNIKYFLSKFCNHMFFRSCVQLLRNCNLI*	180
6180	MG939583	Pol16_20186_o7(MG939583)	A179L	MEGEELIYHNIINEILVGYIKYYINDISEHELSPYQQQIKKILTYYDECLNKQVTITFSLTSVQEIKTQFTGVVTELFKDLINWGRICGFIVFSAKMAKYCKDANNHLESTVITTAYNFMKHNLLPWMISHGGQEEFLAFSLHSDMYSVIFNIKYFLSKFCNHMFFRSCVQLLRNCNLI*	180
6369	MG939584	Pol16_20538_o9(MG939584)	A179L	MEGEELIYHNIINEILVGYIKYYINDISEHELSPYQQQIKKILTYYDECLNKQVTITFSLTSVQEIKTQFTGVVTELFKDLINWGRICGFIVFSAKMAKYCKDANNHLESTVITTAYNFMKHNLLPWMISHGGQEEFLAFSLHSDMYSVIFNIKYFLSKFCNHMFFRSCVQLLRNCNLI*	180
6558	MG939585	Pol16_20540_o10(MG939585)	A179L	MEGEELIYHNIINEILVGYIKYYINDISEHELSPYQQQIKKILTYYDECLNKQVTITFSLTSVQEIKTQFTGVVTELFKDLINWGRICGFIVFSAKMAKYCKDANNHLESTVITTAYNFMKHNLLPWMISHGGQEEFLAFSLHSDMYSVIFNIKYFLSKFCNHMFFRSCVQLLRNCNLI*	180
6746	MG939586	Pol16_29413_o23(MG939586)	A179L	MEGEELIYHNIINEILVGYIKYYINDISEHELSPYQQQIKKILTYYDECLNKQVTITFSLTSVQEIKTQFTGVVTELFKDLINWGRICGFIVFSAKMAKYCKDANNHLESTVITTAYNFMKHNLLPWMISHGGQEEFLAFSLHSDMYSVIFNIKYFLSKFCNHMFFRSCVQLLRNCNLI*	180
6934	MG939587	Pol17_03029_C201(MG939587)	A179L	MEGEELIYHNIINEILVGYIKYYINDISEHELSPYQQQIKKILTYYDECLNKQVTITFSLTSVQEIKTQFTGVVTELFKDLINWGRICGFIVFSAKMAKYCKDANNHLESTVITTAYNFMKHNLLPWMISHGGQEEFLAFSLHSDMYSVIFNIKYFLSKFCNHMFFRSCVQLLRNCNLI*	180
7122	MG939588	Pol17_04461_C210(MG939588)	A179L	MEGEELIYHNIINEILVGYIKYYINDISEHELSPYQQQIKKILTYYDECLNKQVTITFSLTSVQEIKTQFTGVVTELFKDLINWGRICGFIVFSAKMAKYCKDANNHLESTVITTAYNFMKHNLLPWMISHGGQEEFLAFSLHSDMYSVIFNIKYFLSKFCNHMFFRSCVQLLRNCNLI*	180
7312	MG939589	Pol17_05838_C220(MG939589)	A179L	MEGEELIYHNIINEILVGYIKYYINDISEHELSPYQQQIKKILTYYDECLNKQVTITFSLTSVQEIKTQFTGVVTELFKDLINWGRICGFIVFSAKMAKYCKDANNHLESTVITTAYNFMKHNLLPWMISHGGQEEFLAFSLHSDMYSVIFNIKYFLSKFCNHMFFRSCVQLLRNCNLI*	180
7482	MH025916	R8(MH025916)	A179L	MEGEELIYHNIINEILVGYVKYYMNDISEHELSPYQQQIKKILTYYDDCLNKQVTITFSLTSAQEIKTQFTEVVTELFKDLINWGRICGFIVFSARMAKYCKDANNHLESTVITTAYNFMKHNLLPWMISHGGQEEFLAFSLHSDIYSVIFNIKYFLSKFCNHMFLKSCVHLLRNCNLI*	180
7651	MH025917	R7(MH025917)	A179L	MEGEELIYHNIINEILVGYVKYYMNDISEHELSPYQQQIKKILTYYDDCLNKQVTITFSLTSAQEIKTQFTEVVTELFKDLINWGRICGFIVFSARMAKYCKDANNHLESTVITTAYNFMKHNLLPWMISHGGQEEFLAFSLHSDIYSVIFNIKYFLSKFCNHMFLKSCVHLLRNCNLI*	180
7818	MH025918	R25(MH025918)	A179L	MEGEELIYHNIINEILVGYVKYYMNDISEHELSPYQQQIKKILTYYDDCLNKQVTITFSLTSAQEIKTQFTEVVTELFKDLINWGRICGFIVFSARMAKYCKDANNHLESTVITTAYNFMKHNLLPWMISHGGQEEFLAFSLHSDIYSVIFNIKYFLSKFCNHMFLKSCVHLLRNCNLI*	180
7988	MH025919	N10(MH025919)	A179L	MEGEELIYHNIINEILVGYVKYYMNDISEHELSPYQQQIKKILTYYDDCLNKQVTITFSLTSAQEIKTQFTEVVTELFKDLINWGRICGFIVFSARMAKYCKDANNHLESTVITTAYNFMKHNLLPWMISHGGQEEFLAFSLHSDIYSVIFNIKYFLSKFCNHMFLKSCVHLLRNCNLI*	180
8156	MH025920	R35(MH025920)	A179L	MEGEELIYHNIINEILVGYVKYYMNDISEHELSPYQQQIKKILTYYDDCLNKQVTITFSLTSAQEIKTQFTEVVTELFKDLINWGRICGFIVFSARMAKYCKDANNHLESTVITTAYNFMKHNLLPWMISHGGQEEFLAFSLHSDIYSVIFNIKYFLSKFCNHMFLKSCVHLLRNCNLI*	180
8344	MH681419	ASFV/POL/2015/Podlaskie(MH681419)	A179L	MEGEELIYHNIINEILVGYIKYYINDISEHELSPYQQQIKKILTYYDECLNKQVTITFSLTSVQEIKTQFTGVVTELFKDLINWGRICGFIVFSAKMAKYCKDANNHLESTVITTAYNFMKHNLLPWMISHGGQEEFLAFSLHSDMYSVIFNIKYFLSKFCNHMFFRSCVQLLRNCNLI*	180
8529	MH766894	ASFV-SY18(MH766894)	A179L	MEGEELIYHNIINEILVGYIKYYINDISEHELSPYQQQIKKILTYYDECLNKQVTITFSLTSVQEIKTQFTGVVTELFKDLINWGRICGFIVFSAKMAKYCKDANNHLESTVITTAYNFMKHNLLPWMISHGGQEEFLAFSLHSDMYSVIFNIKYFLSKFCNHMFFRSCVQLLRNCNLI*	180
9093	MK333180	Pig/HLJ/2018(MK333180)	A179L	MEGEELIYHNIINEILVGYIKYYINDISEHELSPYQQQIKKILTYYDECLNKQVTITFSLTSVQEIKTQFTGVVTELFKDLINWGRICGFIVFSAKMAKYCKDANNHLESTVITTAYNFMKHNLLPWMISHGGQEEFLAFSLHSDMYSVIFNIKYFLSKFCNHMFFRSCVQLLRNCNLI*	180
9471	MK543947	Belgium/Etalle/wb/2018(MK543947)	A179L	MEGEELIYHNIINEILVGYIKYYINDISEHELSPYQQQIKKILTYYDECLNKQVTITFSLTSVQEIKTQFTGVVTELFKDLINWGRICGFIVFSAKMAKYCKDANNHLESTVITTAYNFMKHNLLPWMISHGGQEEFLAFSLHSDMYSVIFNIKYFLSKFCNHMFFRSCVQLLRNCNLI*	180
9661	MK628478	ASFV/LT14/1490(MK628478)	A179L	MEGEELIYHNIINEILVGYIKYYINDISEHELSPYQQQIKKILTYYDECLNKQVTITFSLTSVQEIKTQFTGVVTELFKDLINWGRICGFIVFSAKMAKYCKDANNHLESTVITTAYNFMKHNLLPWMISHGGQEEFLAFSLHSDMYSVIFNIKYFLSKFCNHMFFRSCVQLLRNCNLI*	180
9849	MK645909	ASFV-wbBS01(MK645909)	A179L	MEGEELIYHNIINEILVGYIKYYINDISEHELSPYQQQIKKILTYYDECLNKQVTITFSLTSVQEIKTQFTGVVTELFKDLINWGRICGFIVFSAKMAKYCKDANNHLESTVITTAYNFMKHNLLPWMISHGGQEEFLAFSLHSDMYSVIFNIKYFLSKFCNHMFFRSCVQLLRNCNLI*	180
10038	MK940252	CN/2019/InnerMongolia-AES01(MK940252)	A179L	MEGEELIYHNIINEILVGYIKYYINDISEHELSPYQQQIKKILTYYDECLNKQVTITFSLTSVQEIKTQFTGVVTELFKDLINWGRICGFIVFSAKMAKYCKDANNHLESTVITTAYNFMKHNLLPWMISHGGQEEFLAFSLHSDMYSVIFNIKYFLSKFCNHMFFRSCVQLLRNCNLI*	180
10227	MN172368	ASFV/pig/China/CAS19-01/2019(MN172368)	A179L	MEGEELIYHNIINEILVGYIKYYINDISEHELSPYQQQIKKILTYYDECLNKQVTITFSLTSVQEIKTQFTGVVTELFKDLINWGRICGFIVFSAKMAKYCKDANNHLESTVITTAYNFMKHNLLPWMISHGGQEEFLAFSLHSDMYSVIFNIKYFLSKFCNHMFFRSCVQLLRNCNLI*	180
10540	MN270969	56/Ca/1978(MN270969)	A179L	MEGEELIYHNIINEILVGYIKYYINDISEHELSPYQQQIKKILTYYDECLNKQVTITFSLTSVQEIKTQFTGVVTELFKDLINWGRICGFIVFSAKMAKYCKDANNHLESTVITTAYNFMKHNLLPWMISHGGQEEFLAFSLHSDMYSVIFNIKYFLSKFCNHMFFRSCVQLLRNCNLI*	180
10706	MN270970	57/Ca/1979(MN270970)	A179L	MEGEELIYHNIINEILVGYIKYYINDISEHELSPYQQQIKKILTYYDECLNKQVTITFSLTSVQEIKTQFTGVVTELFKDLINWGRICGFIVFSAKMAKYCKDANNHLESTVITTAYNFMKHNLLPWMISHGGQEEFLAFSLHSDMYSVIFNIKYFLSKFCNHMFFRSCVQLLRNCNLI*	180
10874	MN270971	139/Nu/1981(MN270971)	A179L	MEGEELIYHNIINEILVGYIKYYINDISEHELSPYQQQIKKILTYYDECLNKQVTITFSLTSVQEIKTQFTGVVTELFKDLINWGRICGFIVFSAKMAKYCKDANNHLESTVITTAYNFMKHNLLPWMISHGGQEEFLAFSLHSDMYSVIFNIKYFLSKFCNHMFFRSCVQLLRNCNLI*	180
11042	MN270972	140/Or/1985(MN270972)	A179L	MEGEELIYHNIINEILVGYIKYYINDISEHELSPYQQQIKKILTYYDECLNKQVTITFSLTSVQEIKTQFTGVVTELFKDLINWGRICGFIVFSAKMAKYCKDANNHLESTVITTAYNFMKHNLLPWMISHGGQEEFLAFSLHSDMYSVIFNIKYFLSKFCNHMFFRSCVQLLRNCNLI*	180
11209	MN270973	85/Ca/1985(MN270973)	A179L	MEGEELIYHNIINEILVGYIKYYINDISEHELSPYQQQIKKILTYYDECLNKQVTITFSLTSVQEIKTQFTGVVTELFKDLINWGRICGFIVFSAKMAKYCKDANNHLESTVITTAYNFMKHNLLPWMISHGGQEEFLAFSLHSDMYSVIFNIKYFLSKFCNHMFFRSCVQLLRNCNLI*	180
11376	MN270974	141/Nu/1990(MN270974)	A179L	MEGEELIYHNIINEILVGYIKYYINDISEHELSPYQQQIKKILTYYDECLNKQVTITFSLTSVQEIKTQFTGVVTELFKDLINWGRICGFIVFSAKMAKYCKDANNHLESTVITTAYNFMKHNLLPWMISHGGQEEFLAFSLHSDMYSVIFNIKYFLSKFCNHMFFRSCVQLLRNCNLI*	180
11544	MN270975	142/Nu/1995(MN270975)	A179L	MEGEELIYHNIINEILVGYIKYYINDISEHELSPYQQQIKKILTYYDECLNKQVTITFSLTSVQEIKTQFTGVVTELFKDLINWGRICGFIVFSAKMAKYCKDANNHLESTVITTAYNFMKHNLLPWMISHGGQEEFLAFSLHSDMYSVIFNIKYFLSKFCNHMFFRSCVQLLRNCNLI*	180
11712	MN270976	60/Nu/1997(MN270976)	A179L	MEGEELIYHNIINEILVGYIKYYINDISEHELSPYQQQIKKILTYYDECLNKQVTITFSLTSVQEIKTQFTGVVTELFKDLINWGRICGFIVFSAKMAKYCKDANNHLESTVITTAYNFMKHNLLPWMISHGGQEEFLAFSLHSDMYSVIFNIKYFLSKFCNHMFFRSCVQLLRNCNLI*	180
11881	MN270977	26/Ss/2004(MN270977)	A179L	MEGEELIYHNIINEILVGYIKYYINDISEHELSPYQQQIKKILTYYDECLNKQVTITFSLTSVQEIKTQFTGVVTELFKDLINWGRICGFIVFSAKMAKYCKDANNHLESTVITTAYNFMKHNLLPWMISHGGQEEFLAFSLHSDMYSVIFNIKYFLSKFCNHMFFRSCVQLLRNCNLI*	180
12048	MN270978	72407/Ss/2005(MN270978)	A179L	MEGEELIYHNIINEILVGYIKYYINDISEHELSPYQQQIKKILTYYDECLNKQVTITFSLTSVQEIKTQFTGVVTELFKDLINWGRICGFIVFSAKMAKYCKDANNHLESTVITTAYNFMKHNLLPWMISHGGQEEFLAFSLHSDMYSVIFNIKYFLSKFCNHMFFRSCVQLLRNCNLI*	180
12214	MN270979	97/Ot/2012(MN270979)	A179L	MEGEELIYHNIINEILVGYIKYYINDISEHELSPYQQQIKKILTYYDECLNKQVTITFSLTSVQEIKTQFTGVVTELFKDLINWGRICGFIVFSAKMAKYCKDANNHLESTVITTAYNFMKHNLLPWMISHGGQEEFLAFSLHSDMYSVIFNIKYFLSKFCNHMFFRSCVQLLRNCNLI*	180
12381	MN270980	22653/Ca/2014(MN270980)	A179L	MEGEELIYHNIINEILVGYIKYYINDISEHELSPYQQQIKKILTYYDECLNKQVTITFSLTSVQEIKTQFTGVVTELFKDLINWGRICGFIVFSAKMAKYCKDANNHLESTVITTAYNFMKHNLLPWMISHGGQEEFLAFSLHSDMYSVIFNIKYFLSKFCNHMFFRSCVQLLRNCNLI*	180
12719	MN336500	RSA_2_2008(MN336500)	A179L	MEGEELIYHNIINEILVGYIKYYINDISEHELSPYQQQIKKILTYYDECLNKQVTITFSLTSAQEIKTQFTGVVTELFKDLINWGRICGFIVFSAKMAKYCKDANNHLESTVITTAYNFMKHNLLPWMISHGGQEEFLAFSLHSDIYSVIFNIKYFLSKFCNHMFFRSCVQLLRNCNLI*	180
12909	MN393476	ASFV Wuhan 2019-1(MN393476)	A179L	MEGEELIYHNIINEILVGYIKYYINDISEHELSPYQQQIKKILTYYDECLNKQVTITFSLTSVQEIKTQFTGVVTELFKDLINWGRICGFIVFSAKMAKYCKDANNHLESTVITTAYNFMKHNLLPWMISHGGQEEFLAFSLHSDMYSVIFNIKYFLSKFCNHMFFRSCVQLLRNCNLI*	180
13277	MN394630	SPEC_57(MN394630)	A179L	MEGEELIYHNIINEILVGYIKYYINDISEHELSPYQQQIKKILTYYDECLNKQVTITFSLTSAQEIKTQFTGVVTELFKDLINWGRICGFIVFSAKMAKYCKDANNHLESTVITTAYNFMKHNLLPWMISHGGQEEFLAFSLHSDIYSVIFNIKYFLSKFCNHMFFRSCVQLLRNCNLI*	180
13445	MN630494	Zaire(MN630494)	A179L	MEGEELIYHNIINEILVGYIKYYINDISEHELSPYQQQIKKILTYYDECLNKQVTITFSLTSAQEIKTQFTGVVTELFKDLINWGRICGFIVFSAKMAKYCKDANNHLESTVITTAYNFMKHNLLPWMISHGGQEEFLAFSLHSDIYSVIFNIKYFLSKFCNHMFFRSCVQLLRNCNLI*	180
13621	MN641876	RSA_W1_1999(MN641876)	A179L	MEGEELIYHNIINEILVGYIKYYINDISEHELSPYQQQIKKILTYYDECLNKQVTITFSLTSAQEIKTQFTGVVTELFKDLINWGRICGFIVFSAKMAKYCKDANNHLESTVITTAYNFMKHNLLPWMISHGGQEEFLAFSLHSDIYSVIFNIKYFLSKFCNHMFFRSCVQLLRNCNLI*	180
13797	MN641877	RSA_2_2004(MN641877)	A179L	MEGEELIYHNIINEILVGYIKYYINDISEHELSPYQQQIKKILTYYDECLNKQVTITFSLTSAQEIKTQFTGVVTELFKDLINWGRICGFIVFSAKMAKYCKDANNHLESTVITTAYNFMKHNLLPWMISHGGQEEFLAFSLHSDIYSVIFNIKYFLSKFCNHMFFRSCVQLLRNCNLI*	180
13949	MT166692	ASFV_Hanoi_2019(MT166692)	A179L	MEGEELIYHNIINEILVGYIKYYINDISEHELSPYQQQIKKILTYYDECLNKQVTITFSLTSVQEIKTQFTGVVTELFKDLINWGRICGFIVFSAKMAKYCKDANNHLESTVITTAYNFMKHNLLPWMISHGGQEEFLAFSLHSDMYSVIFNIKYFLSKFCNHMFFRSCVQLLRNCNLI*	180
14136	MT180393	ASFV_NgheAn_2019(MT180393)	A179L	MEGEELIYHNIINEILVGYIKYYINDISEHELSPYQQQIKKILTYYDECLNKQVTITFSLTSVQEIKTQFTGVVTELFKDLINWGRICGFIVFSAKMAKYCKDANNHLESTVITTAYNFMKHNLLPWMISHGGQEEFLAFSLHSDMYSVIFNIKYFLSKFCNHMFFRSCVQLLRNCNLI*	180
14324	MT459800	ASFV/Kabardino-Balkaria 19/WB-964(MT459800)	A179L	MEGEELIYHNIINEILVGYIKYYINDISEHELSPYQQQIKKILTYYDECLNKQVTITFSLTSVQEIKTQFTGVVTELFKDLINWGRICGFIVFSAKMAKYCKDANNHLESTVITTAYNFMKHNLLPWMISHGGQEEFLAFSLHSDMYSVIFNIKYFLSKFCNHMFFRSCVQLLRNCNLI*	180
14513	MT496893	GZ201801(MT496893)	A179L	MEGEELIYHNIINEILVGYIKYYINDISEHELSPYQQQIKKILTYYDECLNKQVTITFSLTSVQEIKTQFTGVVTELFKDLINWGRICGFIVFSAKMAKYCKDANNHLESTVITTAYNFMKHNLLPWMISHGGQEEFLAFSLHSDMYSVIFNIKYFLSKFCNHMFFRSCVQLLRNCNLI*	180
14706	MT748042	ASFV/Korea/pig/PaJu1/2019(MT748042)	A179L	MEGEELIYHNIINEILVGYIKYYINDISEHELSPYQQQIKKILTYYDECLNKQVTITFSLTSVQEIKTQFTGVVTELFKDLINWGRICGFIVFSAKMAKYCKDANNHLESTVITTAYNFMKHNLLPWMISHGGQEEFLAFSLHSDMYSVIFNIKYFLSKFCNHMFFRSCVQLLRNCNLI*	180
14895	MT847620	Pol17_55892_C754(MT847620)	A179L	MEGEELIYHNIINEILVGYIKYYINDISEHELSPYQQQIKKILTYYDECLNKQVTITFSLTSVQEIKTQFTGVVTELFKDLINWGRICGFIVFSAKMAKYCKDANNHLESTVITTAYNFMKHNLLPWMISHGGQEEFLAFSLHSDMYSVIFNIKYFLSKFCNHMFFRSCVQLLRNCNLI*	180
15084	MT847621	Pol18_28298_O111(MT847621)	A179L	MEGEELIYHNIINEILVGYIKYYINDISEHELSPYQQQIKKILTYYDECLNKQVTITFSLTSVQEIKTQFTGVVTELFKDLINWGRICGFIVFSAKMAKYCKDANNHLESTVITTAYNFMKHNLLPWMISHGGQEEFLAFSLHSDMYSVIFNIKYFLSKFCNHMFFRSCVQLLRNCNLI*	180
15272	MT847622	Pol17_31177_O81(MT847622)	A179L	MEGEELIYHNIINEILVGYIKYYINDISEHELSPYQQQIKKILTYYDECLNKQVTITFSLTSVQEIKTQFTGVVTELFKDLINWGRICGFIVFSAKMAKYCKDANNHLESTVITTAYNFMKHNLLPWMISHGGQEEFLAFSLHSDMYSVIFNIKYFLSKFCNHMFFRSCVQLLRNCNLI*	180
15461	MT847623	Pol19_53050_C1959/19(MT847623)	A179L	MEGEELIYHNIINEILVGYIKYYINDISEHELSPYQQQIKKILTYYDECLNKQVTITFSLTSVQEIKTQFTGVVTELFKDLINWGRICGFIVFSAKMAKYCKDANNHLESTVITTAYNFMKHNLLPWMISHGGQEEFLAFSLHSDMYSVIFNIKYFLSKFCNHMFFRSCVQLLRNCNLI*	180
15651	MT872723	VN/HY-ASFV1(2019)(MT872723)	A179L	MEGEELIYHNIINEILVGYIKYYINDISEHELSPYQQQIKKILTYYDECLNKQVTITFSLTSVQEIKTQFTGVVTELFKDLINWGRICGFIVFSAKMAKYCKDANNHLESTVITTAYNFMKHNLLPWMISHGGQEEFLAFSLHSDMYSVIFNIKYFLSKFCNHMFFRSCVQLLRNCNLI*	180
15841	MT882025	VN/QP-ASFV1(2019)(MT882025)	A179L	MEGEELIYHNIINEILVGYIKYYINDISEHELSPYQQQIKKILTYYDECLNKQVTITFSLTSVQEIKTQFTGVVTELFKDLINWGRICGFIVFSAKMAKYCKDANNHLESTVITTAYNFMKHNLLPWMISHGGQEEFLAFSLHSDMYSVIFNIKYFLSKFCNHMFFRSCVQLLRNCNLI*	180
16008	MT932578	103917/18(MT932578)	A179L	MEGEELIYHNIINEILVGYIKYYINDISEHELSPYQQQIKKILTYYDECLNKQVTITFSLTSVQEIKTQFTGVVTELFKDLINWGRICGFIVFSAKMAKYCKDANNHLESTVITTAYNFMKHNLLPWMISHGGQEEFLAFSLHSDMYSVIFNIKYFLSKFCNHMFFRSCVQLLRNCNLI*	180
16173	MT932579	55234/18(MT932579)	A179L	MEGEELIYHNIINEILVGYIKYYINDISEHELSPYQQQIKKILTYYDECLNKQVTITFSLTSVQEIKTQFTGVVTELFKDLINWGRICGFIVFSAKMAKYCKDANNHLESTVITTAYNFMKHNLLPWMISHGGQEEFLAFSLHSDMYSVIFNIKYFLSKFCNHMFFRSCVQLLRNCNLI*	180
16331	MT956648	Uvira B53(MT956648)	A179L	MEGEELIYHNIINEILVGYIKYYMNDISEHELSPYQQQIKKILTYYDDCLNKQVTITFSLTSAQEIKTQFTEVVTELFKDLINWGRICGFIVFSARMAKYCKDANNHLESTVITTAYNFMKHNLLPWMISHGGQEEFLAFSLHSDIYSVIFNIKYFLSKFCNHMFLRSCVHLLRNCNLI*	180
16517	MW033528	ASFV-wbShX01(MW033528)	A179L	MEGEELIYHNIINEILVGYIKYYINDISEHELSPYQQQIKKILTYYDECLNKQVTITFSLTSVQEIKTQFTGVVTELFKDLINWGRICGFIVFSAKMAKYCKDANNHLESTVITTAYNFMKHNLLPWMISHGGQEEFLAFSLHSDMYSVIFNIKYFLSKFCNHMFFRSCVQLLRNCNLI*	180
16710	MW049116	ASFV Korea/pig/Yeoncheon1/2019(MW049116)	A179L	MEGEELIYHNIINEILVGYIKYYINDISEHELSPYQQQIKKILTYYDECLNKQVTITFSLTSVQEIKTQFTGVVTELFKDLINWGRICGFIVFSAKMAKYCKDANNHLESTVITTAYNFMKHNLLPWMISHGGQEEFLAFSLHSDMYSVIFNIKYFLSKFCNHMFFRSCVQLLRNCNLI*	180
16899	MW306190	ASFV/Amur 19/WB-6905(MW306190)	A179L	MEGEELIYHNIINEILVGYIKYYINDISEHELSPYQQQIKKILTYYDECLNKQVTITFSLTSVQEIKTQFTGVVTELFKDLINWGRICGFIVFSAKMAKYCKDANNHLESTVITTAYNFMKHNLLPWMISHGGQEEFLAFSLHSDMYSVIFNIKYFLSKFCNHMFFRSCVQLLRNCNLI*	180
17088	MW306191	ASFV/Primorsky 19/WB-6723(MW306191)	A179L	MEGEELIYHNIINEILVGYIKYYINDISEHELSPYQQQIKKILTYYDECLNKQVTITFSLTSVQEIKTQFTGVVTELFKDLINWGRICGFIVFSAKMAKYCKDANNHLESTVITTAYNFMKHNLLPWMISHGGQEEFLAFSLHSDMYSVIFNIKYFLSKFCNHMFFRSCVQLLRNCNLI*	180
17277	MW306192	ASFV/Ulyanovsk 19/WB-5699(MW306192)	A179L	MEGEELIYHNIINEILVGYIKYYINDISEHELSPYQQQIKKILTYYDECLNKQVTITFSLTSVQEIKTQFTGVVTELFKDLINWGRICGFIVFSAKMAKYCKDANNHLESTVITTAYNFMKHNLLPWMISHGGQEEFLAFSLHSDMYSVIFNIKYFLSKFCNHMFFRSCVQLLRNCNLI*	180
17459	MW361944	China/GD/2019(MW361944)	A179L	MEGEELIYHNIINEILVGYIKYYINDISEHELSPYQQQIKKILTYYDECLNKQVTITFSLTSVQEIKTQFTGVVTELFKDLINWGRICGFIVFSAKMAKYCKDANNHLESTVITTAYNFMKHNLLPWMISHGGQEEFLAFSLHSDMYSVIFNIKYFLSKFCNHMFFRSCVQLLRNCNLI*	180
17649	MW396979	ASFV/Timor-Leste/2019/1(MW396979)	A179L	MEGEELIYHNIINEILVGYIKYYINDISEHELSPYQQQIKKILTYYDECLNKQVTITFSLTSVQEIKTQFTGVVTELFKDLINWGRICGFIVFSAKMAKYCKDANNHLESTVITTAYNFMKHNLLPWMISHGGQEEFLAFSLHSDMYSVIFNIKYFLSKFCNHMFFRSCVQLLRNCNLI*	180
17835	MW465755	VNUA-ASFV-05L1/HaNam/VN/2020(MW465755)	A179L	MEGEELIYHNIINEILVGYIKYYINDISEHELSPYQQQIKKILTYYDECLNKQVTITFSLTSVQEIKTQFTGVVTELFKDLINWGRICGFIVFSAKMAKYCKDANNHLESTVITTAYNFMKHNLLPWMISHGGQEEFLAFSLHSDMYSVIFNIKYFLSKFCNHMFFRSCVQLLRNCNLI*	180
18019	MW521382	HuB20(MW521382)	A179L	MEGEELIYHNIINEILVGYIKYYINDISEHELSPYQQQIKKILTYYDECLNKQVTITFSLTSVQEIKTQFTGVVTELFKDLINWGRICGFIVFSAKMAKYCKDANNHLESTVITTAYNFMKHNLLPWMISHGGQEEFLAFSLHSDMYSVIFNIKYFLSKFCNHMFFRSCVQLLRNCNLI*	180
18201	MW528217	ASFV/ARRIAH/CV-1/30(MW528217)	A179L	MEGEELIYHNIINEILVGYIKYYINDISEHELSPYQQQIKKILTYYDECLNKQVTITFSLTSVQEIKTQFTGVVTELFKDLINWGRICGFIVFSAKMAKYCKDANNHLESTVITTAYNFMKHNLLPWMISHGGQEEFLAFSLHSDMYSVIFNIKYFLSKFCNHMFFRSCVQLLRNCNLI*	180
18382	MW528218	ASFV/ARRIAH/CV-1/50(MW528218)	A179L	MEGEELIYHNIINEILVGYIKYYINDISEHELSPYQQQIKKILTYYDECLNKQVTITFSLTSVQEIKTQFTGVVTELFKDLINWGRICGFIVFSAKMAKYCKDANNHLESTVITTAYNFMKHNLLPWMISHGGQEEFLAFSLHSDMYSVIFNIKYFLSKFCNHMFFRSCVQLLRNCNLI*	180
18549	MW647171	LO2018 major(MW647171)	A179L	MEGEELIYHNIINEILVGYIKYYINDISEHELSPYQQQIKKILTYYDECLNKQVTITFSLTSVQEIKTQFTGVVTELFKDLINWGRICGFIVFSAKMAKYCKDANNHLESTVITTAYNFMKHNLLPWMISHGGQEEFLAFSLHSDMYSVIFNIKYFLSKFCNHMFFRSCVQLLRNCNLI*	180
18715	MW647172	LO2018 minor(MW647172)	A179L	MEGEELIYHNIINEILVGYIKYYINDISEHELSPYQQQIKKILTYYDECLNKQVTITFSLTSVQEIKTQFTGVVTELFKDLINWGRICGFIVFSAKMAKYCKDANNHLESTVITTAYNFMKHNLLPWMISHGGQEEFLAFSLHSDMYSVIFNIKYFLSKFCNHMFFRSCVQLLRNCNLI*	180
18901	MW656282	Pig/Heilongjiang/HRB1/2020(MW656282)	A179L	MEGEELIYHNIINEILVGYIKYYINDISEHELSPYQQQIKKILTYYDECLNKQVTITFSLTSVQEIKTQFTGVVTELFKDLINWGRICGFIVFSAKMAKYCKDANNHLESTVITTAYNFMKHNLLPWMISHGGQEEFLAFSLHSDMYSVIFNIKYFLSKFCNHMFFRSCVQLLRNCNLI*	180
19068	MW723480	Ca1978_2(MW723480)	A179L	MEGEELIYHNIINEILVGYIKYYINDISEHELSPYQQQIKKILTYYDECLNKQVTITFSLTSVQEIKTQFTGVVTELFKDLINWGRICGFIVFSAKMAKYCKDANNHLESTVITTAYNFMKHNLLPWMISHGGQEEFLAFSLHSDMYSVIFNIKYFLSKFCNHMFFRSCVQLLRNCNLI*	180
19234	MW723481	Nu1979(MW723481)	A179L	MEGEELIYHNIINEILVGYIKYYINDISEHELSPYQQQIKKILTYYDECLNKQVTITFSLTSVQEIKTQFTGVVTELFKDLINWGRICGFIVFSAKMAKYCKDANNHLESTVITTAYNFMKHNLLPWMISHGGQEEFLAFSLHSDMYSVIFNIKYFLSKFCNHMFFRSCVQLLRNCNLI*	180
19401	MW723482	Nu1986(MW723482)	A179L	MEGEELIYHNIINEILVGYIKYYINDISEHELSPYQQQIKKILTYYDECLNKQVTITFSLTSVQEIKTQFTGVVTELFKDLINWGRICGFIVFSAKMAKYCKDANNHLESTVITTAYNFMKHNLLPWMISHGGQEEFLAFSLHSDMYSVIFNIKYFLSKFCNHMFFRSCVQLLRNCNLI*	180
19567	MW723483	Nu1990_1(MW723483)	A179L	MEGEELIYHNIINEILVGYIKYYINDISEHELSPYQQQIKKILTYYDECLNKQVTITFSLTSVQEIKTQFTGVVTELFKDLINWGRICGFIVFSAKMAKYCKDANNHLESTVITTAYNFMKHNLLPWMISHGGQEEFLAFSLHSDMYSVIFNIKYFLSKFCNHMFFRSCVQLLRNCNLI*	180
19733	MW723484	Nu1991_2(MW723484)	A179L	MEGEELIYHNIINEILVGYIKYYINDISEHELSPYQQQIKKILTYYDECLNKQVTITFSLTSVQEIKTQFTGVVTELFKDLINWGRICGFIVFSAKMAKYCKDANNHLESTVITTAYNFMKHNLLPWMISHGGQEEFLAFSLHSDMYSVIFNIKYFLSKFCNHMFFRSCVQLLRNCNLI*	180
19899	MW723485	Nu1991_3(MW723485)	A179L	MEGEELIYHNIINEILVGYIKYYINDISEHELSPYQQQIKKILTYYDECLNKQVTITFSLTSVQEIKTQFTGVVTELFKDLINWGRICGFIVFSAKMAKYCKDANNHLESTVITTAYNFMKHNLLPWMISHGGQEEFLAFSLHSDMYSVIFNIKYFLSKFCNHMFFRSCVQLLRNCNLI*	180
20065	MW723486	Nu1991_7(MW723486)	A179L	MEGEELIYHNIINEILVGYIKYYINDISEHELSPYQQQIKKILTYYDECLNKQVTITFSLTSVQEIKTQFTGVVTELFKDLINWGRICGFIVFSAKMAKYCKDANNHLESTVITTAYNFMKHNLLPWMISHGGQEEFLAFSLHSDMYSVIFNIKYFLSKFCNHMFFRSCVQLLRNCNLI*	180
20233	MW723487	Or1993_1(MW723487)	A179L	MEGEELIYHNIINEILVGYIKYYINDISEHELSPYQQQIKKILTYYDECLNKQVTITFSLTSVQEIKTQFTGVVTELFKDLINWGRICGFIVFSAKMAKYCKDANNHLESTVITTAYNFMKHNLLPWMISHGGQEEFLAFSLHSDMYSVIFNIKYFLSKFCNHMFFRSCVQLLRNCNLI*	180
20399	MW723488	Nu1993_2(MW723488)	A179L	MEGEELIYHNIINEILVGYIKYYINDISEHELSPYQQQIKKILTYYDECLNKQVTITFSLTSVQEIKTQFTGVVTELFKDLINWGRICGFIVFSAKMAKYCKDANNHLESTVITTAYNFMKHNLLPWMISHGGQEEFLAFSLHSDMYSVIFNIKYFLSKFCNHMFFRSCVQLLRNCNLI*	180
20732	MW723490	Nu1995_3(MW723490)	A179L	MEGEELIYHNIINEILVGYIKYYINDISEHELSPYQQQIKKILTYYDECLNKQVTITFSLTSVQEIKTQFTGVVTELFKDLINWGRICGFIVFSAKMAKYCKDANNHLESTVITTAYNFMKHNLLPWMISHGGQEEFLAFSLHSDMYSVIFNIKYFLSKFCNHMFFRSCVQLLRNCNLI*	180
21064	MW723492	4996 WB(MW723492)	A179L	MEGEELIYHNIINEILVGYIKYYINDISEHELSPYQQQIKKILTYYDECLNKQVTITFSLTSVQEIKTQFTGVVTELFKDLINWGRICGFIVFSAKMAKYCKDANNHLESTVITTAYNFMKHNLLPWMISHGGQEEFLAFSLHSDMYSVIFNIKYFLSKFCNHMFFRSCVQLLRNCNLI*	180
21230	MW723493	46830(MW723493)	A179L	MEGEELIYHNIINEILVGYIKYYINDISEHELSPYQQQIKKILTYYDECLNKQVTITFSLTSVQEIKTQFTGVVTELFKDLINWGRICGFIVFSAKMAKYCKDANNHLESTVITTAYNFMKHNLLPWMISHGGQEEFLAFSLHSDMYSVIFNIKYFLSKFCNHMFFRSCVQLLRNCNLI*	180
21396	MW723494	23221(MW723494)	A179L	MEGEELIYHNIINEILVGYIKYYINDISEHELSPYQQQIKKILTYYDECLNKQVTITFSLTSVQEIKTQFTGVVTELFKDLINWGRICGFIVFSAKMAKYCKDANNHLESTVITTAYNFMKHNLLPWMISHGGQEEFLAFSLHSDMYSVIFNIKYFLSKFCNHMFFRSCVQLLRNCNLI*	180
21562	MW723495	72398 WB(MW723495)	A179L	MEGEELIYHNIINEILVGYIKYYINDISEHELSPYQQQIKKILTYYDECLNKQVTITFSLTSVQEIKTQFTGVVTELFKDLINWGRICGFIVFSAKMAKYCKDANNHLESTVITTAYNFMKHNLLPWMISHGGQEEFLAFSLHSDMYSVIFNIKYFLSKFCNHMFFRSCVQLLRNCNLI*	180
21728	MW723496	74377(MW723496)	A179L	MEGEELIYHNIINEILVGYIKYYINDISEHELSPYQQQIKKILTYYDECLNKQVTITFSLTSVQEIKTQFTGVVTELFKDLINWGRICGFIVFSAKMAKYCKDANNHLESTVITTAYNFMKHNLLPWMISHGGQEEFLAFSLHSDMYSVIFNIKYFLSKFCNHMFFRSCVQLLRNCNLI*	180
21894	MW723497	22649(MW723497)	A179L	MEGEELIYHNIINEILVGYIKYYINDISEHELSPYQQQIKKILTYYDECLNKQVTITFSLTSVQEIKTQFTGVVTELFKDLINWGRICGFIVFSAKMAKYCKDANNHLESTVITTAYNFMKHNLLPWMISHGGQEEFLAFSLHSDMYSVIFNIKYFLSKFCNHMFFRSCVQLLRNCNLI*	180
22060	MW723498	72912 WB(MW723498)	A179L	MEGEELIYHNIINEILVGYIKYYINDISEHELSPYQQQIKKILTYYDECLNKQVTITFSLTSVQEIKTQFTGVVTELFKDLINWGRICGFIVFSAKMAKYCKDANNHLESTVITTAYNFMKHNLLPWMISHGGQEEFLAFSLHSDMYSVIFNIKYFLSKFCNHMFFRSCVQLLRNCNLI*	180
22395	MW723500	44076(MW723500)	A179L	MEGEELIYHNIINEILVGYIKYYINDISEHELSPYQQQIKKILTYYDECLNKQVTITFSLTSVQEIKTQFTGVVTELFKDLINWGRICGFIVFSAKMAKYCKDANNHLESTVITTAYNFMKHNLLPWMISHGGQEEFLAFSLHSDMYSVIFNIKYFLSKFCNHMFFRSCVQLLRNCNLI*	180
22561	MW736597	47039(MW736597)	A179L	MEGEELIYHNIINEILVGYIKYYINDISEHELSPYQQQIKKILTYYDECLNKQVTITFSLTSVQEIKTQFTGVVTELFKDLINWGRICGFIVFSAKMAKYCKDANNHLESTVITTAYNFMKHNLLPWMISHGGQEEFLAFSLHSDMYSVIFNIKYFLSKFCNHMFFRSCVQLLRNCNLI*	180
22728	MW736598	2019 WB(MW736598)	A179L	MEGEELIYHNIINEILVGYIKYYINDISEHELSPYQQQIKKILTYYDECLNKQVTITFSLTSVQEIKTQFTGVVTELFKDLINWGRICGFIVFSAKMAKYCKDANNHLESTVITTAYNFMKHNLLPWMISHGGQEEFLAFSLHSDMYSVIFNIKYFLSKFCNHMFFRSCVQLLRNCNLI*	180
22893	MW736599	98039(MW736599)	A179L	MEGEELIYHNIINEILVGYIKYYINDISEHELSPYQQQIKKILTYYDECLNKQVTITFSLTSVQEIKTQFTGVVTELFKDLINWGRICGFIVFSAKMAKYCKDANNHLESTVITTAYNFMKHNLLPWMISHGGQEEFLAFSLHSDMYSVIFNIKYFLSKFCNHMFFRSCVQLLRNCNLI*	180
23059	MW736600	30322(MW736600)	A179L	MEGEELIYHNIINEILVGYIKYYINDISEHELSPYQQQIKKILTYYDECLNKQVTITFSLTSVQEIKTQFTGVVTELFKDLINWGRICGFIVFSAKMAKYCKDANNHLESTVITTAYNFMKHNLLPWMISHGGQEEFLAFSLHSDMYSVIFNIKYFLSKFCNHMFFRSCVQLLRNCNLI*	180
23225	MW736601	49179 WB(MW736601)	A179L	MEGEELIYHNIINEILVGYIKYYINDISEHELSPYQQQIKKILTYYDECLNKQVTITFSLTSVQEIKTQFTGVVTELFKDLINWGRICGFIVFSAKMAKYCKDANNHLESTVITTAYNFMKHNLLPWMISHGGQEEFLAFSLHSDMYSVIFNIKYFLSKFCNHMFFRSCVQLLRNCNLI*	180
23391	MW736602	53706(MW736602)	A179L	MEGEELIYHNIINEILVGYIKYYINDISEHELSPYQQQIKKILTYYDECLNKQVTITFSLTSVQEIKTQFTGVVTELFKDLINWGRICGFIVFSAKMAKYCKDANNHLESTVITTAYNFMKHNLLPWMISHGGQEEFLAFSLHSDMYSVIFNIKYFLSKFCNHMFFRSCVQLLRNCNLI*	180
23557	MW736603	63525 WB(MW736603)	A179L	MEGEELIYHNIINEILVGYIKYYINDISEHELSPYQQQIKKILTYYDECLNKQVTITFSLTSVQEIKTQFTGVVTELFKDLINWGRICGFIVFSAKMAKYCKDANNHLESTVITTAYNFMKHNLLPWMISHGGQEEFLAFSLHSDMYSVIFNIKYFLSKFCNHMFFRSCVQLLRNCNLI*	180
23723	MW736604	15998(MW736604)	A179L	MEGEELIYHNIINEILVGYIKYYINDISEHELSPYQQQIKKILTYYDECLNKQVTITFSLTSVQEIKTQFTGVVTELFKDLINWGRICGFIVFSAKMAKYCKDANNHLESTVITTAYNFMKHNLLPWMISHGGQEEFLAFSLHSDMYSVIFNIKYFLSKFCNHMFFRSCVQLLRNCNLI*	180
23889	MW736605	51268(MW736605)	A179L	MEGEELIYHNIINEILVGYIKYYINDISEHELSPYQQQIKKILTYYDECLNKQVTITFSLTSVQEIKTQFTGVVTELFKDLINWGRICGFIVFSAKMAKYCKDANNHLESTVITTAYNFMKHNLLPWMISHGGQEEFLAFSLHSDMYSVIFNIKYFLSKFCNHMFFRSCVQLLRNCNLI*	180
24055	MW736606	34403(MW736606)	A179L	MEGEELIYHNIINEILVGYIKYYINDISEHELSPYQQQIKKILTYYDECLNKQVTITFSLTSVQEIKTQFTGVVTELFKDLINWGRICGFIVFSAKMAKYCKDANNHLESTVITTAYNFMKHNLLPWMISHGGQEEFLAFSLHSDMYSVIFNIKYFLSKFCNHMFFRSCVQLLRNCNLI*	180
24885	MW736611	56140(MW736611)	A179L	MEGEELIYHNIINEILVGYIKYYINDISEHELSPYQQQIKKILTYYDECLNKQVTITFSLTSVQEIKTQFTGVVTELFKDLINWGRICGFIVFSAKMAKYCKDANNHLESTVITTAYNFMKHNLLPWMISHGGQEEFLAFSLHSDMYSVIFNIKYFLSKFCNHMFFRSCVQLLRNCNLI*	180
25053	MW736612	31208(MW736612)	A179L	MEGEELIYHNIINEILVGYIKYYINDISEHELSPYQQQIKKILTYYDECLNKQVTITFSLTSVQEIKTQFTGVVTELFKDLINWGRICGFIVFSAKMAKYCKDANNHLESTVITTAYNFMKHNLLPWMISHGGQEEFLAFSLHSDMYSVIFNIKYFLSKFCNHMFFRSCVQLLRNCNLI*	180
25219	MW736613	33747 WB(MW736613)	A179L	MEGEELIYHNIINEILVGYIKYYINDISEHELSPYQQQIKKILTYYDECLNKQVTITFSLTSVQEIKTQFTGVVTELFKDLINWGRICGFIVFSAKMAKYCKDANNHLESTVITTAYNFMKHNLLPWMISHGGQEEFLAFSLHSDMYSVIFNIKYFLSKFCNHMFFRSCVQLLRNCNLI*	180
25552	MW788406	22943_2008(MW788406)	A179L	MEGEELIYHNIINEILVGYIKYYINDISEHELSPYQQQIKKILTYYDECLNKQVTITFSLTSVQEIKTQFTGVVTELFKDLINWGRICGFIVFSAKMAKYCKDANNHLESTVITTAYNFMKHNLLPWMISHGGQEEFLAFSLHSDMYSVIFNIKYFLSKFCNHMFFRSCVQLLRNCNLI*	180
26540	MW800838	Or_1984(MW800838)	A179L	MEGEELIYHNIINEILVGYIKYYINDISEHELSPYQQQIKKILTYYDECLNKQVTITFSLTSVQEIKTQFTGVVTELFKDLINWGRICGFIVFSAKMAKYCKDANNHLESTVITTAYNFMKHNLLPWMISHGGQEEFLAFSLHSDMYSVIFNIKYFLSKFCNHMFFRSCVQLLRNCNLI*	180
26705	MW856067	BUR/18/Rutana(MW856067)	A179L	MEGEELIYHNIINEILVGYIKYYMNDISEHELSPYQQQIKKILTYYDDCLNKQVTITFSLTSAQEIKTQFTEVVTELFKDLINWGRICGFIVFSARMAKYCKDANNHLESTVITTAYNFMKHNLLPWMISHGGQEEFLAFSLHSDIYSVIFNIKYFLSKFCNHMFLRSCVHLLRNCNLI*	180
26885	MW856068	MAL/19/Karonga(MW856068)	A179L	MEGEELIYHNIINEILVGYIKYYINDISEHELSPYQQQIKKILTYYDECLNKQVTITFSLTSVQEIKTQFTGVVTELFKDLINWGRICGFIVFSAKMAKYCKDANNHLESTVITTAYNFMKHNLLPWMISHGGQEEFLAFSLHSDMYSVIFNIKYFLSKFCNHMFFRSCVQLLRNCNLI*	180
27062	MZ202520	K49(MZ202520)	A179L	MEGEELIYHNIINEILVGYIKYYINDISEHELSPYQQQIKKILTYYDECLNKQVTITFSLTSVQEIKTQFTGVVTELFKDLINWGRICGFIVFSAKMAKYCKDANNHLESTVITTAYNFMKHNLLPWMISHGGQEEFLAFSLHSDMYSVIFNIKYFLSKFCNHMFFRSCVQLLRNCNLI*	180
27250	MZ325862	ASFV/Zabaykali/WB-5314/2020(MZ325862)	A179L	MEGEELIYHNIINEILVGYIKYYINDISEHELSPYQQQIKKILTYYDECLNKQVTITFSLTSVQEIKTQFTGVVTELFKDLINWGRICGFIVFSAKMAKYCKDANNHLESTVITTAYNFMKHNLLPWMISHGGQEEFLAFSLHSDMYSVIFNIKYFLSKFCNHMFFRSCVQLLRNCNLI*	180
27442	MZ614662	CADC_HN09(MZ614662)	A179L	MEGEELIYHNIINEILVGYIKYYINDISEHELSPYQQQIKKILTYYDECLNKQVTITFSLTSVQEIKTQFTGVVTELFKDLINWGRICGFIVFSAKMAKYCKDANNHLESTVITTAYNFMKHNLLPWMISHGGQEEFLAFSLHSDMYSVIFNIKYFLSKFCNHMFFRSCVQLLRNCNLI*	180
27604	MZ945536	Pig/HeN/ZZ-P1/2021(MZ945536)	A179L	MEGEELIYHNIINEILVGYIKYYINDISEHELSPYQQQIKKILTYYDECLNKQVTITFSLTSVQEIKTQFTGVVTELFKDLINWGRICGFIVFSAKMAKYCKDANNHLESTVITTAYNFMKHNLLPWMISHGGQEEFLAFSLHSDMYSVIFNIKYFLSKFCNHMFFRSCVQLLRNCNLI*	180
27764	MZ945537	Pig/SD/DY-I/2021(MZ945537)	A179L	MEGEELIYHNIINEILVGYIKYYINDISEHELSPYQQQIKKILTYYDECLNKQVTITFSLTSVQEIKTQFTGVVTELFKDLINWGRICGFIVFSAKMAKYCKDANNHLESTVITTAYNFMKHNLLPWMISHGGQEEFLAFSLHSDMYSVIFNIKYFLSKFCNHMFFRSCVQLLRNCNLI*	180
28486	OL322096	Vietnam/Pig/RG-1/01(OL322096)	A179L	MEGEELIYHNIINEILVGYIKYYINDISEHELSPYQQQIKKILTYYDECLNKQVTITFSLTSVQEIKTQFTGVVTELFKDLINWGRICGFIVFSAKMAKYCKDANNHLESTVITTAYNFMKHNLLPWMISHGGQEEFLAFSLHSDMYSVIFNIKYFLSKFCNHMFFRSCVQLLRNCNLI*	180
28677	OL322097	Vietnam/Pig/RG-2/01(OL322097)	A179L	MEGEELIYHNIINEILVGYIKYYINDISEHELSPYQQQIKKILTYYDECLNKQVTITFSLTSVQEIKTQFTGVVTELFKDLINWGRICGFIVFSAKMAKYCKDANNHLESTVITTAYNFMKHNLLPWMISHGGQEEFLAFSLHSDMYSVIFNIKYFLSKFCNHMIFRSCVQLLRNCNLI*	180
28869	OL322098	Vietnam/Pig/RG-3/01(OL322098)	A179L	MEGEELIYHNIINEILVGYIKYYINDISEHELSPYQQQIKKILTYYDECLNKQVTITFSLTSVQEIKTQFTGVVTELFKDLINWGRICGFIVFSAKMAKYCKDANNHLESTVITTAYNFMKHNLLPWMISHGGQEEFLAFSLHSDMYSVIFNIKYFLSKFCNHMFFRSCVQLLRNCNLI*	180
29060	OL322099	Vietnam/Pig/RG-4/01(OL322099)	A179L	MEGEELIYHNIINEILVGYIKYYINDISEHELSPYQQQIKKILTYYDECLNKQVTITFSLTSVQEIKTQFTGVVTELFKDLINWGRICGFIVFSAKMAKYCKDANNHLESTVITTAYNFMKHNLLPWMISHGGQEEFLAFSLHSDMYSVIFNIKYFLSKFCNHMFFRSCVQLLRNCNLI*	180
29248	OL322100	Vietnam/Pig/RG-5/01(OL322100)	A179L	MEGEELIYHNIINEILVGYIKYYINDISEHELSPYQQQIKKILTYYDECLNKQVTITFSLTSVQEIKTQFTGVVTELFKDLINWGRICGFIVFSAKMAKYCKDANNHLESTVITTAYNFMKHNLLPWMISHGGQEEFLAFSLHSDMYSVIFNIKYFLSKFCNHMFFRSCVQLLRNCNLI*	180
29436	OL322101	Vietnam/Pig/RG-6/01(OL322101)	A179L	MEGEELIYHNIINEILVGYIKYYINDISEHELSPYQQQIKKILTYYDECLNKQVTITFSLTSVQEIKTQFTGVVTELFKDLINWGRICGFIVFSAKMAKYCKDANNHLESTVITTAYNFMKHNLLPWMISHGGQEEFLAFSLHSDMYSVIFNIKYFLSKFCNHMFFRSCVQLLRNCNLI*	180
29625	OL322102	Vietnam/Pig/RG-7/01(OL322102)	A179L	MEGEELIYHNIINEILVGYIKYYINDISEHELSPYQQQIKKILTYYDECLNKQVTITFSLTSVQEIKTQFTGVVTELFKDLINWGRICGFIVFSAKMAKYCKDANNHLESTVITTAYNFMKHNLLPWMISHGGQEEFLAFSLHSDMYSVIFNIKYFLSKFCNHMFFRSCVQLLRNCNLI*	180
29814	OL622042	wild boar/SNJ/2020(OL622042)	A179L	MEGEELIYHNIINEILVGYIKYYINDISEHELSPYQQQIKKILTYYDECLNKQVTITFSLTSVQEIKTQFTGVVTELFKDLINWGRICGFIVFSAKMAKYCKDANNHLESTVITTAYNFMKHNLLPWMISHGGQEEFLAFSLHSDMYSVIFNIKYFLSKFCNHMFFRSCVQLLRNCNLI*	180
30007	OL692743	IND/AS/SD-02/2020(OL692743)	A179L	MEGEELIYHNIINEILVGYIKYYINDISEHELSPYQQQIKKILTYYDECLNKQVTITFSLTSVQEIKTQFTGVVTELFKDLINWGRICGFIVFSAKMAKYCKDANNHLESTVITTAYNFMKHNLLPWMISHGGQEEFLAFSLHSDMYSVIFNIKYFLSKFCNHMFFRSCVQLLRNCNLI*	180
30200	OL692744	IND/AR/SD-61/2020(OL692744)	A179L	MEGEELIYHNIINEILVGYIKYYINDISEHELSPYQQQIKKILTYYDECLNKQVTITFSLTSVQEIKTQFTGVVTELFKDLINWGRICGFIVFSAKMAKYCKDANNHLESTVITTAYNFMKHNLLPWMISHGGQEEFLAFSLHSDMYSVIFNIKYFLSKFCNHMFFRSCVQLLRNCNLI*	180
30388	OM105586	LYG18(OM105586)	A179L	MEGEELIYHNIINEILVGYIKYYINDISEHELSPYQQQIKKILTYYDECLNKQVTITFSLTSVQEIKTQFTGVVTELFKDLINWGRICGFIVFSAKMAKYCKDANNHLESTVITTAYNFMKHNLLPWMISHGGQEEFLAFSLHSDMYSVIFNIKYFLSKFCNHMFFRSCVQLLRNCNLI*	180
30563	OM105587	JX21(OM105587)	A179L	MEGEELIYHNIINEILVGYIKYYINDISEHELSPYQQQIKKILTYYDECLNKQVTITFSLTSVQEIKTQFTGVVTELFKDLINWGRICGFIVFSAKMAKYCKDANNHLESTVITTAYNFMKHNLLPWMISHGGQEEFLAFSLHSDMYSVIFNIKYFLSKFCNHMFFRSCVQLLRNCNLI*	180
30751	OM161110	SY-1(OM161110)	A179L	MEGEELIYHNIINEILVGYIKYYINDISEHELSPYQQQIKKILTYYDECLNKQVTITFSLTSVQEIKTQFTGVVTELFKDLINWGRICGFIVFSAKMAKYCKDANNHLESTVITTAYNFMKHNLLPWMISHGGQEEFLAFSLHSDMYSVIFNIKYFLSKFCNHMFFRSCVQLLRNCNLI*	180
30921	OM249788	KK262(OM249788)	A179L	MEGEELIYHNIINEILVGYIKYYINDISEHELSPYQQQIKKILTYYDECLNKQVTITFSLTSVQEIKTQFTGVVTELFKDLINWGRICGFIVFSAKMAKYCKDANNHLESTVITTAYNFMKHNLLPWMISHGGQEEFLAFSLHSDMYSVIFNIKYFLSKFCNHMFFRSCVQLLRNCNLI*	180
31075	OM333166	VNUA-LAVL2(OM333166)	A179L	MEGEELIYHNIINEILVGYIKYYINDISEHELSPYQQQIKKILTYYDECLNKQVTITFSLTSVQEIKTQFTGVVTELFKDLINWGRICGFIVFSAKMAKYCKDANNHLESTVITTAYNFMKHNLLPWMISHGGQEEFLAFSLHSDMYSVIFNIKYFLSKFCNHTFFRSCVQLLRNCNLI*	180
31266	OM481275	ABTCVSCK_ASF001(OM481275)	A179L	MEGEELIYHNIINEILVGYIKYYINDISEHELSPYQQQIKKILTYYDECLNKQVTITFSLTSVQEIKTQFTGVVTELFKDLINWGRICGFIVFSAKMAKYCKDANNHLESTVITTAYNFMKHNLLPWMISHGGQEEFLAFSLHSDMYSVIFNIKYFLSKFCNHMFFRSCVQLLRNCNLI*	180
31459	OM481276	ABTCVSCK_ASF007(OM481276)	A179L	MEGEELIYHNIINEILVGYIKYYINDISEHELSPYQQQIKKILTYYDECLNKQVTITFSLTSVQEIKTQFTGVVTELFKDLINWGRICGFIVFSAKMAKYCKDANNHLESTVITTAYNFMKHNLLPWMISHGGQEEFLAFSLHSDMYSVIFNIKYFLSKFCNHMFFRSCVQLLRNCNLI*	180
31648	OM799941	ASFV/Kaliningrad_17/WB-13869(OM799941)	A179L	MEGEELIYHNIINEILVGYIKYYINDISEHELSPYQQQIKKILTYYDECLNKQVTITFSLTSVQEIKTQFTGVVTELFKDLINWGRICGFIVFSAKMAKYCKDANNHLESTVITTAYNFMKHNLLPWMISHGGQEEFLAFSLHSDMYSVIFNIKYFLSKFCNHMFFRSCVQLLRNCNLI*	180
31838	OM966714	ASFV/Kaliningrad_18/WB-12523(OM966714)	A179L	MEGEELIYHNIINEILVGYIKYYINDISEHELSPYQQQIKKILTYYDECLNKQVTITFSLTSVQEIKTQFTGVVTELFKDLINWGRICGFIVFSAKMAKYCKDANNHLESTVITTAYNFMKHNLLPWMISHGGQEEFLAFSLHSDMYSVIFNIKYFLSKFCNHMFFRSCVQLLRNCNLI*	180
32026	OM966715	ASFV/Kaliningrad_18/WB-12524(OM966715)	A179L	MEGEELIYHNIINEILVGYIKYYINDISEHELSPYQQQIKKILTYYDECLNKQVTITFSLTSVQEIKTQFTGVVTELFKDLINWGRICGFIVFSAKMAKYCKDANNHLESTVITTAYNFMKHNLLPWMISHGGQEEFLAFSLHSDMYSVIFNIKYFLSKFCNHMFFRSCVQLLRNCNLI*	180
32214	OM966716	ASFV/Kaliningrad_18/WB-9735(OM966716)	A179L	MEGEELIYHNIINEILVGYIKYYINDISEHELSPYQQQIKKILTYYDECLNKQVTITFSLTSVQEIKTQFTGVVTELFKDLINWGRICGFIVFSAKMAKYCKDANNHLESTVITTAYNFMKHNLLPWMISHGGQEEFLAFSLHSDMYSVIFNIKYFLSKFCNHMFFRSCVQLLRNCNLI*	180
32404	OM966719	ASFV/Kaliningrad_19/WB-10168(OM966719)	A179L	MEGEELIYHNIINEILVGYIKYYINDISEHELSPYQQQIKKILTYYDECLNKQVTITFSLTSVQEIKTQFTGVVTELFKDLINWGRICGFIVFSAKMAKYCKDANNHLESTVITTAYNFMKHNLLPWMISHGGQEEFLAFSLHSDMYSVIFNIKYFLSKFCNHMFFRSCVQLLRNCNLI*	180
32593	OM966720	ASFV/Kaliningrad_18/WB-12516(OM966720)	A179L	MEGEELIYHNIINEILVGYIKYYINDISEHELSPYQQQIKKILTYYDECLNKQVTITFSLTSVQEIKTQFTGVVTELFKDLINWGRICGFIVFSAKMAKYCKDANNHLESTVITTAYNFMKHNLLPWMISHGGQEEFLAFSLHSDMYSVIFNIKYFLSKFCNHMFFRSCVQLLRNCNLI*	180
32783	OM966721	ASFV/Kaliningrad_18/WB-9734(OM966721)	A179L	MEGEELIYHNIINEILVGYIKYYINDISEHELSPYQQQIKKILTYYDECLNKQVTITFSLTSVQEIKTQFTGVVTELFKDLINWGRICGFIVFSAKMAKYCKDANNHLESTVITTAYNFMKHNLLPWMISHGGQEEFLAFSLHSDMYSVIFNIKYFLSKFCNHMFFRSCVQLLRNCNLI*	180
32972	ON075797	Korea/YC1/2019(ON075797)	A179L	MEGEELIYHNIINEILVGYIKYYINDISEHELSPYQQQIKKILTYYDECLNKQVTITFSLTSVQEIKTQFTGVVTELFKDLINWGRICGFIVFSAKMAKYCKDANNHLESTVITTAYNFMKHNLLPWMISHGGQEEFLAFSLHSDMYSVIFNIKYFLSKFCNHMFFRSCVQLLRNCNLI*	180
33164	ON108571	2802/AL/2022 Italy(ON108571)	A179L	MEGEELIYHNIINEILVGYIKYYINDISEHELSPYQQQIKKILTYYDECLNKQVTITFSLTSVQEIKTQFTGVVTELFKDLINWGRICGFIVFSAKMAKYCKDANNHLESTVITTAYNFMKHNLLPWMISHGGQEEFLAFSLHSDMYSVIFNIKYFLSKFCNHMFFRSCVQLLRNCNLI*	180
33333	ON185726	Dr-1980(ON185726)	A179L	MEGEELIYHNIINEILVGYIKYYINDISEHELSPYQQQIKKILTYYDECLNKQVTITFSLTSVQEIKTQFTGVVTELFKDLINWGRICGFIVFSAKMAKYCKDANNHLESTVITTAYNFMKHNLLPWMISHGGQEEFLAFSLHSDMYSVIFNIKYFLSKFCNHMFFRSCVQLLRNCNLI*	180
33496	ON260838	7212WB(ON260838)	A179L	MEGEELIYHNIINEILVGYIKYYINDISEHELSPYQQQIKKILTYYDECLNKQVTITFSLTSVQEIKTQFTGVVTELFKDLINWGRICGFIVFSAKMAKYCKDANNHLESTVITTAYNFMKHNLLPWMISHGGQEEFLAFSLHSDMYSVIFNIKYFLSKFCNHMFFRSCVQLLRNCNLI*	180
33825	ON260840	28784WB(ON260840)	A179L	MEGEELIYHNIINEILVGYIKYYINDISEHELSPYQQQIKKILTYYDECLNKQVTITFSLTSVQEIKTQFTGVVTELFKDLINWGRICGFIVFSAKMAKYCKDANNHLESTVITTAYNFMKHNLLPWMISHGGQEEFLAFSLHSDMYSVIFNIKYFLSKFCNHMFFRSCVQLLRNCNLI*	180
33991	ON260841	33262WB(ON260841)	A179L	MEGEELIYHNIINEILVGYIKYYINDISEHELSPYQQQIKKILTYYDECLNKQVTITFSLTSVQEIKTQFTGVVTELFKDLINWGRICGFIVFSAKMAKYCKDANNHLESTVITTAYNFMKHNLLPWMISHGGQEEFLAFSLHSDMYSVIFNIKYFLSKFCNHMFFRSCVQLLRNCNLI*	180
34180	ON263123	GZ201801_2(ON263123)	A179L	MEGEELIYHNIINEILVGYIKYYINDISEHELSPYQQQIKKILTYYDECLNKQVTITFSLTSVQEIKTQFTGVVTELFKDLINWGRICGFIVFSAKMAKYCKDANNHLESTVITTAYNFMKHNLLPWMISHGGQEEFLAFSLHSDMYSVIFNIKYFLSKFCNHMFFRSCVQLLRNCNLI*	180
34368	ON380539	HB03A(ON380539)	A179L	MEGEELIYHNIINEILVGYIKYYINDISEHELSPYQQQIKKILTYYDECLNKQVTITFSLTSVQEIKTQFTGVVTELFKDLINWGRICGFIVFSAKMAKYCKDANNHLESTVITTAYNFMKHNLLPWMISHGGQEEFLAFSLHSDMYSVIFNIKYFLSKFCNHMFFRSCVQLLRNCNLI*	180
34556	ON380540	HB31A(ON380540)	A179L	MEGEELIYHNIINEILVGYIKYYINDISEHELSPYQQQIKKILTYYDECLNKQVTITFSLTSVQEIKTQFTGVVTELFKDLINWGRICGFIVFSAKMAKYCKDANNHLESTVITTAYNFMKHNLLPWMISHGGQEEFLAFSLHSDMYSVIFNIKYFLSKFCNHMFFRSCVQLLRNCNLI*	180
34727	ON400500	YNFN202103(ON400500)	A179L	MEGEELIYHNIINEILVGYIKYYINDISEHELSPYQQQIKKILTYYDECLNKQVTITFSLTSVQEIKTQFTGVVTELFKDLINWGRICGFIVFSAKMAKYCKDANNHLESTVITTAYNFMKHNLLPWMISHGGQEEFLAFSLHSDMYSVIFNIKYFLSKFCNHMFFRSCVQLLRNCNLI*	180
35100	ON409979	TAN/17/Kibaha(ON409979)	A179L	MEGEELIYHNIINEILVGYIKYYINDISEHELSPYQQQIKKILTYYDECLNKQVTITFSLTSVQEIKTQFTGVVTELFKDLINWGRICGFIVFSAKMAKYCKDANNHLESTVITTAYNFMKHNLLPWMISHGGQEEFLAFSLHSDMYSVIFNIKYFLSKFCNHMFFRSCVQLLRNCNLI*	180
35261	ON409980	TAN/16/Magu(ON409980)	A179L	MEGEELIYHNIINEILVGYVKYYMNDISEHELSPYQQQIKKILTYYDDCLNKQVTITFSLTSAQEIKTQFTEVVTELFKDLINWGRICGFIVFSARMAKYCKDANNHLESTVITTAYNFMKHNLLPWMISHGGQEEFLAFSLHSDIYSVTFNIKYFLSKFCNHMFLKSCVHLLRNCNLI*	180
35417	ON409981	TAN/08/Mazimbu(ON409981)	A179L	MEGDELIYHNIINEILVGYIKYYMNDISEHELSPYQQQIKKILTYYDECLNKQVTITFSLTSAQEIKTQFTEVVTELFKDLINWGRICGFIVFSARMAKYCKDANNHLESTVITTAYNFMKHNLLPWMISHGGQEEFLAFSLHSDIYSVIFNIKYFLSKFCNHMFLRSCVQLLRNCNLI*	180
35578	ON409982	TAN/17/Mbagala(ON409982)	A179L	MEGEELIYHNIINEILVGYIKYYINDISEHELSPYQQQIKKILTYYDECLNKQVTITFSLTSVQEIKTQFTGVVTELFKDLINWGRICGFIVFSAKMAKYCKDANNHLESTVITTAYNFMKHNLLPWMISHGGQEEFLAFSLHSDMYSVIFNIKYFLSKFCNHMFFRSCVQLLRNCNLI*	180
35759	ON409983	TAN/20/Morogoro(ON409983)	A179L	MEGEELIYHNIINEILVGYIKYYINDISEHELSPYQQQIKKILTYYDECLNKQVTITFSLTSVQEIKTQFTGVVTELFKDLINWGRICGFIVFSAKMAKYCKDANNHLESTVITTAYNFMKHNLLPWMISHGGQEEFLAFSLHSDMYSVIFNIKYFLSKFCNHMFFRSCVQLLRNCNLI*	180
35947	ON456300	Yangzhou(ON456300)	A179L	MEGEELIYHNIINEILVGYIKYYINDISEHELSPYQQQIKKILTYYDECLNKQVTITFSLTSVQEIKTQFTGVVTELFKDLINWGRICGFIVFSAKMAKYCKDANNHLESTVITTAYNFMKHNLLPWMISHGGQEEFLAFSLHSDMYSVIFNIKYFLSKFCNHMFFRSCVQLLRNCNLI*	180
36126	ON963982	A4(ON963982)	A179L	MEGEELIYHNIINEILVGYIKYYINDISEHELSPYQQQIKKILTYYDECLNKQVTITFSLTSVQEIKTQFTGVVTELFKDLINWGRICGFIVFSAKMAKYCKDANNHLESTVITTAYNFMKHNLLPWMISHGGQEEFLAFSLHSDMYSVIFNIKYFLSKFCNHMFFRSCVQLLRNCNLI*	180
36292	OP312970	19155_WB(OP312970)	A179L	MEGEELIYHNIINEILVGYIKYYINDISEHELSPYQQQIKKILTYYDECLNKQVTITFSLTSVQEIKTQFTGVVTELFKDLINWGRICGFIVFSAKMAKYCKDANNHLESTVITTAYNFMKHNLLPWMISHGGQEEFLAFSLHSDMYSVIFNIKYFLSKFCNHMFFRSCVQLLRNCNLI*	180
36481	OP467597	ASF-MNG19(OP467597)	A179L	MEGEELIYHNIINEILVGYIKYYINDISEHELSPYQQQIKKILTYYDECLNKQVTITFSLTSVQEIKTQFTGVVTELFKDLINWGRICGFIVFSAKMAKYCKDANNHLESTVITTAYNFMKHNLLPWMISHGGQEEFLAFSLHSDMYSVIFNIKYFLSKFCNHMFFRSCVQLLRNCNLI*	180
36492	OP479889	Ghana2022-35(OP479889)	A179L	MEGEELIYHNIINEILVGYIKYYINDISEHELSPYQQQIKKILTYYDECLNKQVTITFSLTSVQEIKTQFTGVVTELFKDLINWGRICGFIVFSAKMAKYCKDANNHLESTVITTAYNFMKHNLLPWMISHGGQEEFLAFSLHSDMYSVIFNIKYFLSKFCNHMFFRSCVQLLRNCNLI*	180
36850	OP510032	ASFV/Primorsky_19/DP-8235(OP510032)	A179L	MEGEELIYHNIINEILVGYIKYYINDISEHELSPYQQQIKKILTYYDECLNKQVTITFSLTSVQEIKTQFTGVVTELFKDLINWGRICGFIVFSAKMAKYCKDANNHLESTVITTAYNFMKHNLLPWMISHGGQEEFLAFSLHSDMYSVIFNIKYFLSKFCNHMFFRSCVQLLRNCNLI*	180
37043	OP510033	ASFV/Zabaykali_20/DP-4905(OP510033)	A179L	MEGEELIYHNIINEILVGYIKYYINDISEHELSPYQQQIKKILTYYDECLNKQVTITFSLTSVQEIKTQFTGVVTELFKDLINWGRICGFIVFSAKMAKYCKDANNHLESTVITTAYNFMKHNLLPWMISHGGQEEFLAFSLHSDMYSVIFNIKYFLSKFCNHMFFRSCVQLLRNCNLI*	180
37236	OP605386	20355/RM/2022_Italy(OP605386)	A179L	MEGEELIYHNIINEILVGYIKYYINDISEHELSPYQQQIKKILTYYDECLNKQVTITFSLTSVQEIKTQFTGVVTELFKDLINWGRICGFIVFSAKMAKYCKDANNHLESTVITTAYNFMKHNLLPWMISHGGQEEFLAFSLHSDMYSVIFNIKYFLSKFCNHMFFRSCVQLLRNCNLI*	180
37425	OP612151	SY-2(OP612151)	A179L	MEGEELIYHNIINEILVGYIKYYINDISEHELSPYQQQIKKILTYYDECLNKQVTITFSLTSVQEIKTQFTGVVTELFKDLINWGRICGFIVFSAKMAKYCKDANNHLESTVITTAYNFMKHNLLPWMISHGGQEEFLAFSLHSDMYSVIFNIKYFLSKFCNHMFFRSCVQLLRNCNLI*	180
37613	OP628183	Korea/HC224/2020(OP628183)	A179L	MEGEELIYHNIINEILVGYIKYYINDISEHELSPYQQQIKKILTYYDECLNKQVTITFSLTSVQEIKTQFTGVVTELFKDLINWGRICGFIVFSAKMAKYCKDANNHLESTVITTAYNFMKHNLLPWMISHGGQEEFLAFSLHSDMYSVIFNIKYFLSKFCNHMFFRSCVQLLRNCNLI*	180
37789	OP672342	Nigeria-RV502(OP672342)	A179L	MEGEELIYHNIINEILVGYIKYYINDISEHELSPYQQQIKKILTYYDECLNKQVTITFSLTSVQEIKTQFTGVVTELFKDLINWGRICGFIVFSAKMAKYCKDANNHLESTVITTAYNFMKHNLLPWMISHGGQEEFLAFSLHSDMYSVIFNIKYFLSKFCNHMFFRSCVQLLRNCNLI*	180
37976	OP823268	OP823268(OP823268)	A179L	MEGEELIYHNIINEILVGYIKYYINDISEHELSPYQQQIKKILTYYDECLNKQVTITFSLTSVQEIKTQFTGVVTELFKDLINWGRICGFIVFSAKMAKYCKDANNHLESTVITTAYNFMKHNLLPWMISHGGQEEFLAFSLHSDMYSVIFNIKYFLSKFCNHMFFRSCVQLLRNCNLI*	180
38163	OP823269	OP823269(OP823269)	A179L	MEGEELIYHNIINEILVGYIKYYINDISEHELSPYQQQIKKILTYYDECLNKQVTITFSLTSVQEIKTQFTGVVTELFKDLINWGRICGFIVFSAKMAKYCKDANNHLESTVITTAYNFMKHNLLPWMISHGGQEEFLAFSLHSDMYSVIFNIKYFLSKFCNHMFFRSCVQLLRNCNLI*	180
38351	OP856591	China/LN/2018/1(OP856591)	A179L	MEGEELIYHNIINEILVGYIKYYINDISEHELSPYQQQIKKILTYYDECLNKQVTITFSLTSVQEIKTQFTGVVTELFKDLINWGRICGFIVFSAKMAKYCKDANNHLESTVITTAYNFMKHNLLPWMISHGGQEEFLAFSLHSDMYSVIFNIKYFLSKFCNHMFFRSCVQLLRNCNLI*	180
38526	OQ504954	Pig/Henan/123014/2022(OQ504954)	A179L	MEGEELIYHNIINEILVGYIKYYINDISEHELSPYQQQIKKILTYYDECLNKQVTITFSLTSVQEIKTQFTGVVTELFKDLINWGRICGFIVFSAKMAKYCKDANNHLESTVITTAYNFMKHNLLPWMISHGGQEEFLAFSLHSDMYSVIFNIKYFLSKFCNHMFFRSCVQLLRNCNLI*	180
38701	OQ504955	Pig/Inner Mongolia/DQDM/2022(OQ504955)	A179L	MEGEELIYHNIINEILVGYIKYYINDISEHELSPYQQQIKKILTYYDECLNKQVTITFSLTSVQEIKTQFTGVVTELFKDLINWGRICGFIVFSAKMAKYCKDANNHLESTVITTAYNFMKHNLLPWMISHGGQEEFLAFSLHSDMYSVIFNIKYFLSKFCNHMFFRSCVQLLRNCNLI*	180
38876	OQ504956	Pig/Jiangsu/LG/2021, (OQ504956)	A179L	MEGEELIYHNIINEILVGYIKYYINDISEHELSPYQQQIKKILTYYDECLNKQVTITFSLTSVQEIKTQFTGVVTELFKDLINWGRICGFIVFSAKMAKYCKDANNHLESTVITTAYNFMKHNLLPWMISHGGQEEFLAFSLHSDMYSVIFNIKYFLSKFCNHMFFRSCVQLLRNCNLI*	180
38886	OR371529	Ghana2021-95(OR371529)	A179L	MEGEELIYHNIINEILVGYIKYYINDISEHELSPYQQQIKKILTYYDECLNKQVIITFSLTSVQEIKTQFTGVVTELFKDLINWGRICGFIVFSAKMAKYCKDANNHLESTVITTAYNFMKHNLLPWMISHGGQEEFLAFSLHSDMYSVIFNIKYFLSKFCNHMFFRSCVQLLRNCNLI*	180
39240	OX376250	2020ASP02805(OX376250)	A179L	MEGEELIYHNIINEILVGYIKYYINDISEHELSPYQQQIKKILTYYDECLNKQVTITFSLTSVQEIKTQFTGVVTELFKDLINWGRICGFIVFSAKMAKYCKDANNHLESTVITTAYNFMKHNLLPWMISHGGQEEFLAFSLHSDMYSVIFNIKYFLSKFCNHMFFRSCVQLLRNCNLI*	180
39432	OX376251	2021ASP01919 (OX376251)	A179L	MEGEELIYHNIINEILVGYIKYYINDISEHELSPYQQQIKKILTYYDECLNKQVTITFSLTSVQEIKTQFTGVVTELFKDLINWGRICGFIVFSAKMAKYCKDANNHLESTVITTAYNFMKHNLLPWMISHGGQEEFLAFSLHSDMYSVIFNIKYFLSKFCNHMFFRSCVQLLRNCNLI*	180
39623	OX376252	2021ASP00703 (OX376252)	A179L	MEGEELIYHNIINEILVGYIKYYINDISEHELSPYQQQIKKILTYYDECLNKQVTITFSLTSVQEIKTQFTGVVTELFKDLINWGRICGFIVFSAKMAKYCKDANNHLESTVITTAYNFMKHNLLPWMISHGGQEEFLAFSLHSDMYSVIFNIKYFLSKFCNHMFFRSCVQLLRNCNLI*	180
39814	OX376253	2021ASP01957 (OX376253)	A179L	MEGEELIYHNIINEILVGYIKYYINDISEHELSPYQQQIKKILTYYDECLNKQVTITFSLTSVQEIKTQFTGVVTELFKDLINWGRICGFIVFSAKMAKYCKDANNHLESTVITTAYNFMKHNLLPWMISHGGQEEFLAFSLHSDMYSVIFNIKYFLSKFCNHMFFRSCVQLLRNCNLI*	180
40008	OX376254	2021ASP00484 (OX376254)	A179L	MEGEELIYHNIINEILVGYIKYYINDISEHELSPYQQQIKKILTYYDECLNKQVTITFSLTSVQEIKTQFTGVVTELFKDLINWGRICGFIVFSAKMAKYCKDANNHLESTVITTAYNFMKHNLLPWMISHGGQEEFLAFSLHSDMYSVIFNIKYFLSKFCNHMFFRSCVQLLRNCNLI*	180
40200	OX376255	2021ASP00902 (OX376255)	A179L	MEGEELIYHNIINEILVGYIKYYINDISEHELSPYQQQIKKILTYYDECLNKQVTITFSLTSVQEIKTQFTGVVTELFKDLINWGRICGFIVFSAKMAKYCKDANNHLESTVITTAYNFMKHNLLPWMISHGGQEEFLAFSLHSDMYSVIFNIKYFLSKFCNHMFFRSCVQLLRNCNLI*	180
40393	OX376256	2020ASP01832 (OX376256)	A179L	MEGEELIYHNIINEILVGYIKYYINDISEHELSPYQQQIKKILTYYDECLNKQVTITFSLTSVQEIKTQFTGVVTELFKDLINWGRICGFIVFSAKMAKYCKDANNHLESTVITTAYNFMKHNLLPWMISHGGQEEFLAFSLHSDMYSVIFNIKYFLSKFCNHMFFRSCVQLLRNCNLI*	180
40587	OX376257	2021ASP02148 (OX376257)	A179L	MEGEELIYHNIINEILVGYIKYYINDISEHELSPYQQQIKKILTYYDECLNKQVTITFSLTSVQEIKTQFTGVVTELFKDLINWGRICGFIVFSAKMAKYCKDANNHLESTVITTAYNFMKHNLLPWMISHGGQEEFLAFSLHSDMYSVIFNIKYFLSKFCNHMFFRSCVQLLRNCNLI*	180
40781	OX376258	2020ASP02894 (OX376258)	A179L	MEGEELIYHNIINEILVGYIKYYINDISEHELSPYQQQIKKILTYYDECLNKQVTITFSLTSVQEIKTQFTGVVTELFKDLINWGRICGFIVFSAKMAKYCKDANNHLESTVITTAYNFMKHNLLPWMISHGGQEEFLAFSLHSDMYSVIFNIKYFLSKFCNHMFFRSCVQLLRNCNLI*	180
40972	OX376259	2021ASP02665 (OX376259)	A179L	MEGEELIYHNIINEILVGYIKYYINDISEHELSPYQQQIKKILTYYDECLNKQVTITFSLTSVQEIKTQFTGVVTELFKDLINWGRICGFIVFSAKMAKYCKDANNHLESTVITTAYNFMKHNLLPWMISHGGQEEFLAFSLHSDMYSVIFNIKYFLSKFCNHMFFRSCVQLLRNCNLI*	180
41164	OX376260	2021ASP01917 (OX376260)	A179L	MEGEELIYHNIINEILVGYIKYYINDISEHELSPYQQQIKKILTYYDECLNKQVTITFSLTSVQEIKTQFTGVVTELFKDLINWGRICGFIVFSAKMAKYCKDANNHLESTVITTAYNFMKHNLLPWMISHGGQEEFLAFSLHSDMYSVIFNIKYFLSKFCNHMFFRSCVQLLRNCNLI*	180
41357	OX376261	2020ASP02103 (OX376261)	A179L	MEGEELIYHNIINEILVGYIKYYINDISEHELSPYQQQIKKILTYYDECLNKQVTITFSLTSVQEIKTQFTGVVTELFKDLINWGRICGFIVFSAKMAKYCKDANNHLESTVITTAYNFMKHNLLPWMISHGGQEEFLAFSLHSDMYSVIFNIKYFLSKFCNHMFFRSCVQLLRNCNLI*	180
41548	OX376262	2021ASP00921 (OX376262)	A179L	MEGEELIYHNIINEILVGYIKYYINDISEHELSPYQQQIKKILTYYDECLNKQVTITFSLTSVQEIKTQFTGVVTELFKDLINWGRICGFIVFSAKMAKYCKDANNHLESTVITTAYNFMKHNLLPWMISHGGQEEFLAFSLHSDMYSVIFNIKYFLSKFCNHMFFRSCVQLLRNCNLI*	180
41740	OX376263	2021ASP02207 (OX376263)	A179L	MEGEELIYHNIINEILVGYIKYYINDISEHELSPYQQQIKKILTYYDECLNKQVTITFSLTSVQEIKTQFTGVVTELFKDLINWGRICGFIVFSAKMAKYCKDANNHLESTVITTAYNFMKHNLLPWMISHGGQEEFLAFSLHSDMYSVIFNIKYFLSKFCNHMFFRSCVQLLRNCNLI*	180
41932	OX376264	2021ASP03380 (OX376264)	A179L	MEGEELIYHNIINEILVGYIKYYINDISEHELSPYQQQIKKILTYYDECLNKQVTITFSLTSVQEIKTQFTGVVTELFKDLINWGRICGFIVFSAKMAKYCKDANNHLESTVITTAYNFMKHNLLPWMISHGGQEEFLAFSLHSDMYSVIFNIKYFLSKFCNHMFFRSCVQLLRNCNLI*	180
42123	OX376265	2021ASP03384 (OX376265)	A179L	MEGEELIYHNIINEILVGYIKYYINDISEHELSPYQQQIKKILTYYDECLNKQVTITFSLTSVQEIKTQFTGVVTELFKDLINWGRICGFIVFSAKMAKYCKDANNHLESTVITTAYNFMKHNLLPWMISHGGQEEFLAFSLHSDMYSVIFNIKYFLSKFCNHMFFRSCVQLLRNCNLI*	180
42315	OX376266	2021ASP03643 (OX376266)	A179L	MEGEELIYHNIINEILVGYIKYYINDISEHELSPYQQQIKKILTYYDECLNKQVTITFSLTSVQEIKTQFTGVVTELFKDLINWGRICGFIVFSAKMAKYCKDANNHLESTVITTAYNFMKHNLLPWMISHGGQEEFLAFSLHSDMYSVIFNIKYFLSKFCNHMFFRSCVQLLRNCNLI*	180
42506	OX376267	2021ASP03251 (OX376267)	A179L	MEGEELIYHNIINEILVGYIKYYINDISEHELSPYQQQIKKILTYYDECLNKQVTITFSLTSVQEIKTQFTGVVTELFKDLINWGRICGFIVFSAKMAKYCKDANNHLESTVITTAYNFMKHNLLPWMISHGGQEEFLAFSLHSDMYSVIFNIKYFLSKFCNHMFFRSCVQLLRNCNLI*	180
42698	OX376268	2021ASP03144 (OX376268)	A179L	MEGEELIYHNIINEILVGYIKYYINDISEHELSPYQQQIKKILTYYDECLNKQVTITFSLTSVQEIKTQFTGVVTELFKDLINWGRICGFIVFSAKMAKYCKDANNHLESTVITTAYNFMKHNLLPWMISHGGQEEFLAFSLHSDMYSVIFNIKYFLSKFCNHMFFRSCVQLLRNCNLI*	180
42889	OX376271	2021ASP03658 (OX376271)	A179L	MEGEELIYHNIINEILVGYIKYYINDISEHELSPYQQQIKKILTYYDECLNKQVTITFSLTSVQEIKTQFTGVVTELFKDLINWGRICGFIVFSAKMAKYCKDANNHLESTVITTAYNFMKHNLLPWMISHGGQEEFLAFSLHSDMYSVIFNIKYFLSKFCNHMFFRSCVQLLRNCNLI*	180
43081	OX376272	2021ASP03740 (OX376272)	A179L	MEGEELIYHNIINEILVGYIKYYINDISEHELSPYQQQIKKILTYYDECLNKQVTITFSLTSVQEIKTQFTGVVTELFKDLINWGRICGFIVFSAKMAKYCKDANNHLESTVITTAYNFMKHNLLPWMISHGGQEEFLAFSLHSDMYSVIFNIKYFLSKFCNHMFFRSCVQLLRNCNLI*	180
43272	OX376273	2021ASP03711 (OX376273)	A179L	MEGEELIYHNIINEILVGYIKYYINDISEHELSPYQQQIKKILTYYDECLNKQVTITFSLTSVQEIKTQFTGVVTELFKDLINWGRICGFIVFSAKMAKYCKDANNHLESTVITTAYNFMKHNLLPWMISHGGQEEFLAFSLHSDMYSVIFNIKYFLSKFCNHMFFRSCVQLLRNCNLI*	180
43282	UnPub001	Ken1033(UnPub001)	A179L	MEGEELIYHNIINEILVGYVKYYMNDISEHELSPYQQQIKKILTYYDDCLNKQVTITFSLTSAQEIKTQFTEVVTELFKDLINWGRICGFIVFSARMAKYCKDANNHLESTVITTAYNFMKHNLLPWMISHGGQEEFLAFSLHSDIYSVIFNIKYFLSKFCNHMFLKSCVHLLRNCNLI*	180
43438	UnPub002	Uganda(UnPub002)	A179L	MEGEELIYHNIINEILVGYIKYYMNDISEHELSPYQQQIKKILTYYDDCLNKQVTITFSLTSAQEIKTQFTEVVTELFKDLINWGRICGFIVFSARMAKYCKDANNHLESTVITTAYNFMKHNLLPWMISHGGQEEFLAFSLHSDIYSVIFNIKYFLSKFCNHMFLRSCVHLLRNCNLI*	180
164	AM712239	Benin 97/1(AM712239)	A224L	MFPKINTIDPYISLRLFEVKPKYVGYSSIDARNQSFAIHGIKNYEKFSNAGFFYTSPTEITCYCCGMKFCNWLYEKHPLQVHGFWSRNCGFMRATLGIIGLKKMIDSYNDYYNNEVFVKHKNRVYTHKRLEDMGFSKPFMRFILANAFIPPYRKYIHKIILNERYFTFKFAAHLLSFHKVNLDNQTTYCMTCGIEPIKKDENFCNACKTLNYKHYKTLNFSVKL*	225
325	AM712240	OURT 88/3(AM712240)	A224L	MFPKINTIDPYISLRLFEVKPKYVGYSSIDARNQSFAIHGIKNYEKFSNAGFFYTSPTEITCYCCGMKFCNWLYEKHPLQVHGFWSRNCGFMRATLGIIGLKKMIDSYNDYYNNEVFVKHKNRVYTHKRLEDMGFSKPFMRFILANAFIPPYRKYIHKIILNERYFTFKFAAHLLSFHKVNLDNQTTYCMTCGIEPIKKDENFCNACKTLNYKHYKTLNFSVKL*	225
477	ASU18466	BA71V(ASU18466)	A224L	MFPKINTIDPYISLRLFEVKPKYVGYSSIDARNQSFAIHGIKNYEKFSNAGFFYTSPTEITCYCCGMKFCNWLYEKHPLQVHGFWSRNCGFMRATLGIIGLKKMIDSYNDYYNNEVFVKHKNRVYTHKRLEDMGFSKPFMRFILANAFIPPYRKYIHKIILNERYFTFKFAAHLLSFHKVNLDNQTTYCMTCGIEPIKKDENFCNACKTLNYKHYKTLNFSVKL*	225
652	AY261360	Kenya 1950(AY261360)	A224L	MYPKINTIDTYISLRLFEVKPKYAGYSSVDARNKSFAIHDIKNYEKFSNAGLFYTSPTEITCYCCGMKFCNWLYEKHPLQVHGFWSRNCGFMRATLGIIGLKKMIDSYNDYFTHEVSVKHKNRVYTHKRLEDMGFSKCFMRFILANAFMPPYRKYIHKIILNERYFTFKFVAYLLSFHKVNLDNQTTYCMTCGIEQINKDENFCSACKTLNYKYYKMLNFSIKL*	225
818	AY261361	Malawi Lil-20/1 (1983)(AY261361)	A224L	MYPKINTIDTYISLRLFEVKPKYVGYSSVDARNKSFAIHDIKNYEKFSNAGLFYTSPTEITCYCCGMKFCNWIYEKHPLQVHGFWSRNCGFMRATLGIIGLKKMIDSYNDYFTNEVSVKHKNRVYTHKRLEDMGFSKSFMRFILANAFMPPYRKYIHKIILNERYFTFKFVAYLLSFHKVNLDNQITYCMTCGIEQINKDENFCNACKPLNYKHYKILNFSVKL*	225
998	AY261362	Mkuzi 1979(AY261362)	A224L	MFPKINTIDPYISLRLFEVKPKYVGYSSIDARNQSFAIHDIKNYEKFSNAGLFYTSPTEITCYCCGMKFCNWLYEKHPLQVHGFWSRNCGFMRATLGIIGLKKMIDSYNDYYNNEVFVKHKNRVYTHKRLEDMGFSKPFMRFILANAFIPPYRKYIHKIILNERYFTFKFAAHLLSFHKVNLDNQTTYCMTCGIEPIKKDENFCNACKTLNYKHYKTLNFSVKL*	225
1172	AY261363	Pretoriuskop/96/4(AY261363)	A224L	MFPKINTIDPYISLRLFEVKPKYVGYSSVDARNQSFAIHDIKNYEKFSNAGLFYTSPTEITCYCCGMKFCNWLYEKHPLQVHGFWSRNCGFMRATLGIIGLKKMIDSYNDYYNNEVFVKHKNRVYTHKKLEDMGFSKPFMQFILANAFIPPYRKYIHKIILNDRYFTFKFAAHLLSFHKVNLDNQTTYCMTCGIEPIKKDENFCNACKTLNYKHYKTLNFSVKL*	225
1342	AY261364	Tengani 62(AY261364)	A224L	MFPKINTIDPYISLRLFEVKPKYVDYSSVDARNQSFAIHDIKNYEKFSNAGLFYTSPTEITCYCCGMKFCNWLYEKYPLQVHGFWSRNCGFMRATLGIIGLKKMIDSYNDYYNNEVFVKHKNRVYTHKRLEDMGFSKPFMQFILANAFIPPYRKYIHKIILNDRYFTFKFAAYLLSFHKVNLDNQTTYCMTCGIEPIKKDENFCNACKTLNYKHYKTLNFSVKL*	225
1522	AY261365	Warmbaths(AY261365)	A224L	MFPKINTIDPYISLRLFEVKPKYVGYSSVDARNQSFAIHDIKNYEKFSNAGLFYTSPTEITCYCCGMKFCNWLYEKHPLQVHAFWSRNCGFMRATLGIIGLKKMIDSYNDYYNNEVFVKHKNRVYTHKRLEDMGFSKPFMQFILANAFIPPYRKYIHKIILNDRYFTFKFAAHLLSFHKVNLDNQTTYCMTCGIEPIKKDENFCNACKTLNYKHYKTLNFSVKL*	225
1699	AY261366	Warthog(AY261366)	A224L	MFPKINTIDPYISLRLFEVKPKYVGYSSVDARNQSFAIHDIKNYEKFSNAGLFYTSPTEITCYCCGMKFCNWLYEKHPLQVHGFWSRNCGFMRATLGIIGLKKMIDSYNDYYNNEVFVKHKNRVYTHKKLEDMGFSKPFMQFILANAFIPPYRKYIHKIILNDRYFTFKFAAHLLSFHKVNLDNQTTYCMTCGIEPIKKDENFCNACKTLNYKHYKTLNFSVKL*	225
1874	FN557520	E75(FN557520)	A224L	MFPKINTIDPYISLRLFEVKPKYVGYSSIDARNQSFAIHGIKNYEKFSNAGFFYTSPTEITCYCCGMKFCNWLYEKHPLQVHGFWSRNCGFMRATLGIIGLKKMIDSYNDYYNNEVFVKHKNRVYTHKRLEDMGFSKPFMRFILANAFIPPYRKYIHKIILNERYFTFKFAAHLLSFHKVNLDNQTTYCMTCGIEPIKKDENFCNACKTLNYKHYKTLNFSVKL*	225
2066	FR682468	ASFV Georgia 2007/1(FR682468)	A224L	MFPKINTIDPYISLRLFEVKPKYVGYSSIDARNQSFAIHDIKNYEKFSNAGLFYTSPTEITCYCCGMKFCNWLYEKHPLQVHAFWSRNCGFMRATLGIIGLKKMIDSYNDYYNNEVFVKHQNRVYTHKRLEDMGFSKPFMRFILANAFIPPYRKYIHKIILNERYFTFKFAAHLLSFHKVNLDNQTTYCMTCGIEPIKKDENFCNACKTLNYKHYKTLNFSVKL*	225
2252	KJ747406	Kashino 04/13(KJ747406)	A224L	MFPKINTIDPYISLRLFEVKPKYVGYSSIDARNQSFAIHDIKNYEKFSNAGLFYTSPTEITCYCCGMKFCNWLYEKHPLQVHAFWSRNCGFMRATLGIIGFKKMIDSYNDYYNNEVFVKHQNRVYTHKRLEDMGFSKPFMRFILANAFIPPYRKYIHKIILNERYFTFKFAAHLLSFHKVNLDNQTTYCMTCGIEPIKKDENFCNACKTLNYKHYKTLNFSVKL*	225
2419	KM102979	26544/OG10(KM102979)	A224L	MFPKINTIDPYISLRLFEVKPKYVGYSSIDARNQSFAIHGIKNYEKFSNAGFFYTSPTEITCYCCGMKFCNWLYEKHPLQVHGFWSRNCGFMRATLGIIGLKKMIDSYNDYYNNEVFVKHKNRVYTHKRLEDMGFSKPFMRFILANAFIPPYRKYIHKIILNERYFTFKFAAHLLSFHKVNLDNQTTYCMTCGIEPIKKDENFCNACKTLNYKHYKTLNFSVKL*	225
2595	KM111294	Ken05/Tk1(KM111294)	A224L	MYPKINTIDTYISLRLFEVKPKYAGYSSVDARNKSFAIHDIKNYEKFSNAGLFYTSPTEITCYCCGMKFCNWLYEKHPLQVHGFWSRNCGFMRATLGIIGLKKMIDSYNDYFTHEVSVKHKNRVYTHKRLEDMGFSKCFMRFILANAFMPPYRKYIHKIILNERYFTFKFVAYLLSFHKVKLDNQTTYCMTCGIEQINKDENFCSACKTLNYKYYKMLNFSIKL*	225
2760	KM111295	Ken06.Bus(KM111295)	A224L	MYPKINTIDTYISLRLFEVKPKYAGYSSVDARNKSFAIHDIKNYEKFSNAGLFYTSPTEITCYCCGMKFCNWLYEKHPLQVHGFWSRNCGFMRATLGIIGLKKMIDSYNDYFTHEVSVKHKNRVYTHKRLEDMGFSKCFMRFILANAFMPPYRKYIHKIILNERYFTFKFVAYLLSFHKVNLDNQTTYCMTCGIEQINKDENFCSACKTLNYKYYKMLNFSIKL*	225
2929	KM262844	L60(KM262844)	A224L	MFPKINTIDPYISLRLFEVKPKYVGYSSIDARNQSFAIHGIKNYEKFSNAGFFYTSPTEITCYCCGMKFCNWLYEKHPLQVHGFWSRNCGFMRATLGIIGLKKMIDSYNDYYNNEVFVKHKNRVYTHKRLEDMGFSKPFMRFILANAFIPPYRKYIHKIILNERYFTFKFAAHLLSFHKVNLDNQTTYCMTCGIEPIKKDENFCNACKTLNYKHYKTLNFSVKL*	225
3088	KM262845	NHV(KM262845)	A224L	MFPKINTIDPYISLRLFEVKPKYVGYSSIDARNQSFAIHGIKNYEKFSNAGFFYTSPTEITCYCCGMKFCNWLYEKHPLQVHGFWSRNCGFMRATLGIIGLKKMIDSYNDYYNNEVFVKHKNRVYTHKRLEDMGFSKPFMRFILANAFIPPYRKYIHKIILNERYFTFKFAAHLLSFHKVNLDNQTTYCMTCGIEPIKKDENFCNACKTLNYKHYKTLNFSVKL*	225
3250	KP055815	BA71(KP055815)	A224L	MFPKINTIDPYISLRLFEVKPKYVGYSSIDARNQSFAIHGIKNYEKFSNAGFFYTSPTEITCYCCGMKFCNWLYEKHPLQVHGFWSRNCGFMRATLGIIGLKKMIDSYNDYYNNEVFVKHKNRVYTHKRLEDMGFSKPFMRFILANAFIPPYRKYIHKIILNERYFTFKFAAHLLSFHKVNLDNQTTYCMTCGIEPIKKDENFCNACKTLNYKHYKTLNFSVKL*	225
3431	KP843857	Odintsovo_02/14(KP843857)	A224L	MFPKINTIDPYISLRLFEVKPKYVGYSSIDARNQSFAIHDIKNYEKFSNAGLFYTSPTEITCYCCGMKFCNWLYEKHPLQVHAFWSRNCGFMRATLGIIGLKKMIDSYNDYYNNEVFVKHQNRVYTHKRLEDMGFSKPFMRFILANAFIPPYRKYIHKIILNERYFTFKFAAHLLSFHKVNLDNQTTYCMTCGIEPIKKDENFCNACKTLNYKHYKTLNFSVKL*	225
3597	KX354450	47/Ss/2008(KX354450)	A224L	MFPKINTIDPYISLRLFEVKPKYVGYSSIDARNQSFAIHGIKNYEKFSNAGFFYTSPTEITCYCCGMKFCNWLYEKHPLQVHGFWSRNCGFMRATLGIIGLKKMIDSYNDYYNNEVFVKHKNRVYTHKRLEDMGFSKPFMRFILANAFIPPYRKYIHKIILNERYFTFKFAAHLLSFHKVNLDNQTTYCMTCGIEPIKKDENFCNACKTLNYKHYKTLNFSVKL*	225
3784	LC659086	AQS-C-1-21(LC659086)	A224L	MFPKINTIDPYISLRLFEVKPKYVGYSSIDARNQSFAIHDIKNYEKFSNAGLFYTSPTEITCYCCGMKFCNWLYEKHPLQVHAFWSRNCGFMRATLGIIGLKKMIDSYNDYYNNEVFVKHQNRVYTHKRLEDMGFSKPFMRFILANAFIPPYRKYIHKIILNERYFTFKFAAHLLSFHKVNLDNQTTYCMTCGIEPIKKDENFCNACKTLNYKHYKTLNFSVKL*	225
3972	LC659087	AQS-C-1-22(LC659087)	A224L	MFPKINTIDPYISLRLFEVKPKYVGYSSIDARNQSFAIHDIKNYEKFSNAGLFYTSPTEITCYCCGMKFCNWLYEKHPLQVHAFWSRNCGFMRATLGIIGLKKMIDSYNDYYNNEVFVKHQNRVYTHKRLEDMGFSKPFMRFILANAFIPPYRKYIHKIILNERYFTFKFAAHLLSFHKVNLDNQTTYCMTCGIEPIKKDENFCNACKTLNYKHYKTLNFSVKL*	225
4160	LC659088	AQS-P-20901-1(LC659088)	A224L	MFPKINTIDPYISLRLFEVKPKYVGYSSIDARNQSFAIHDIKNYEKFSNAGLFYTSPTEITCYCCGMKFCNWLYEKHPLQVHAFWSRNCGFMRATLGIIGLKKMIDSYNDYYNNEVFVKHQNRVYTHKRLEDMGFSKPFMRFILANAFIPPYRKYIHKIILNERYFTFKFAAHLLSFHKVNLDNQTTYCMTCGIEPIKKDENFCNACKTLNYKHYKTLNFSVKL*	225
4347	LC659089	AQS-P-201202(LC659089)	A224L	MFPKINTIDPYISLRLFEVKPKYVGYSSIDARNQSFAIHDIKNYEKFSNAGLFYTSPTEITCYCCGMKFCNWLYEKHPLQVHAFWSRNCGFMRATLGIIGLKKMIDSYNDYYNNEVFVKHQNRVYTHKRLEDMGFSKPFMRFILANAFIPPYRKYIHKIILNERYFTFKFAAHLLSFHKVNLDNQTTYCMTCGIEPIKKDENFCNACKTLNYKHYKTLNFSVKL*	225
4701	LR536725	ASFV Belgium 2018/1(LR536725)	A224L	MFPKINTIDPYISLRLFEVKPKYVGYSSIDARNQSFAIHDIKNYEKFSNAGLFYTSPTEITCYCCGMKFCNWLYEKHPLQVHAFWSRNCGFMRATLGIIGLKKMIDSYNDYYNNEVFVKHQNRVYTHKRLEDMGFSKPFMRFILANAFIPPYRKYIHKIILNERYFTFKFAAHLLSFHKVNLDNQTTYCMTCGIEPIKKDENFCNACKTLNYKHYKTLNFSVKL*	225
4892	LR722600	ASFV CzechRepublic 2017/1(LR722600)	A224L	MFPKINTIDPYISLRLFEVKPKYVGYSSIDARNQSFAIHDIKNYEKFSNAGLFYTSPTEITCYCCGMKFCNWLYEKHPLQVHAFWSRNCGFMRATLGIIGLKKMIDSYNDYYNNEVFVKHQNRVYTHKRLEDMGFSKPFMRFILANAFIPPYRKYIHKIILNERYFTFKFAAHLLSFHKVNLDNQTTYCMTCGIEPIKKDENFCNACKTLNYKHYKTLNFSVKL*	225
5085	LR812933	Arm/07/CBM/c2(LR812933)	A224L	MFPKINTIDPYISLRLFEVKPKYVGYSSIDARNQSFAIHDIKNYEKFSNAGLFYTSPTEITCYCCGMKFCNWLYEKHPLQVHAFWSRNCGFMRATLGIIGLKKMIDSYNDYYNNEVFVKHQNRVYTHKRLEDMGFSKPFMRFILANAFIPPYRKYIHKIILNERYFTFKFAAHLLSFHKVNLDNQTTYCMTCGIEPIKKDENFCNACKTLNYKHYKTLNFSVKL*	225
5268	LR813622	Tanzania/Rukwa/2017/1(LR813622)	A224L	MFPKINTIDPYISLRLFEVKPKYVGYSSIDARNQSFAIHDIKNYEKFSNAGLFYTSPTEITCYCCGMKFCNWLYEKHPLQVHAFWSRNCGFMRATLGIIGLKKMIDSYNDYYNNEVFVKHQNRVYTHKRLEDMGFSKPFMRFILANAFIPPYRKYIHKIILNERYFTFKFAAHLLSFHKVNLDNQTTYCMTCGIEPIKKDENFCNACKTLNYKHYKTLNFSVKL*	225
5627	LR899131	ASFV Ken.rie1(LR899131)	A224L	MYPKINTIDTYISLRLFEVKPKYAGYSSVDARNKSFAIHDIKNYEKFSNAGLFYTSPTEITCYCCGMKFCNWLYEKHPLQVHGFWSRNCGFMRATLGIIGLKKMIDSYNDYFTHEVSVKHKNRVYTHKRLEDMGFSKCFMRFILANAFMPPYRKYIHKIILNERYFTFKFVAYLLSFHKVNLDNQTTYCMTCGIEQINKDENFCSACKTLNYKYYKMLNFSIKL*	225
5819	LR899193	ASFV Germany 2020/1(LR899193)	A224L	MFPKINTIDPYISLRLFEVKPKYVGYSSIDARNQSFAIHDIKNYEKFSNAGLFYTSPTEITCYCCGMKFCNWLYEKHPLQVHAFWSRNCGFMRATLGIIGLKKMIDSYNDYYNNEVFVKHQNRVYTHKRLEDMGFSKPFMRFILANAFIPPYRKYIHKIILNERYFTFKFAAHLLSFHKVNLDNQTTYCMTCGIEPIKKDENFCNACKTLNYKHYKTLNFSVKL*	225
5991	LS478113	Estonia 2014(LS478113)	A224L	MFPKINTIDPYISLRLFEVKPKYVGYSSIDARNQSFAIHDIKNYEKFSNAGLFYTSPTEITCYCCGMKFCNWLYEKHPLQVHAFWSRNCGFMRATLGIIGLKKMIDSYNDYYNNEVFVKHQNRVYTHKRLEDMGFSKPFMRFILANAFIPPYRKYIHKIILNERYFTFKFAAHLLSFHKVNLDNQTTYCMTCGIEPIKKDENFCNACKTLNYKHYKTLNFSVKL*	225
6179	MG939583	Pol16_20186_o7(MG939583)	A224L	MFPKINTIDPYISLRLFEVKPKYVGYSSIDARNQSFAIHDIKNYEKFSNAGLFYTSPTEITCYCCGMKFCNWLYEKHPLQVHAFWSRNCGFMRATLGIIGLKKMIDSYNDYYNNEVFVKHQNRVYTHKRLEDMGFSKPFMRFILANAFIPPYRKYIHKIILNERYFTFKFAAHLLSFHKVNLDNQTTYCMTCGIEPIKKDENFCNACKTLNYKHYKTLNFSVKL*	225
6368	MG939584	Pol16_20538_o9(MG939584)	A224L	MFPKINTIDPYISLRLFEVKPKYVGYSSIDARNQSFAIHDIKNYEKFSNAGLFYTSPTEITCYCCGMKFCNWLYEKHPLQVHAFWSRNCGFMRATLGIIGLKKMIDSYNDYYNNEVFVKHQNRVYTHKRLEDMGFSKPFMRFILANAFIPPYRKYIHKIILNERYFTFKFAAHLLSFHKVNLDNQTTYCMTCGIEPIKKDENFCNACKTLNYKHYKTLNFSVKL*	225
6557	MG939585	Pol16_20540_o10(MG939585)	A224L	MFPKINTIDPYISLRLFEVKPKYVGYSSIDARNQSFAIHDIKNYEKFSNAGLFYTSPTEITCYCCGMKFCNWLYEKHPLQVHAFWSRNCGFMRATLGIIGLKKMIDSYNDYYNNEVFVKHQNRVYTHKRLEDMGFSKPFMRFILANAFIPPYRKYIHKIILNERYFTFKFAAHLLSFHKVNLDNQTTYCMTCGIEPIKKDENFCNACKTLNYKHYKTLNFSVKL*	225
6745	MG939586	Pol16_29413_o23(MG939586)	A224L	MFPKINTIDPYISLRLFEVKPKYVGYSSIDARNQSFAIHDIKNYEKFSNAGLFYTSPTEITCYCCGMKFCNWLYEKHPLQVHAFWSRNCGFMRATLGIIGLKKMIDSYNDYYNNEVFVKHQNRVYTHKRLEDMGFSKPFMRFILANAFIPPYRKYIHKIILNERYFTFKFAAHLLSFHKVNLDNQTTYCMTCGIEPIKKDENFCNACKTLNYKHYKTLNFSVKL*	225
6933	MG939587	Pol17_03029_C201(MG939587)	A224L	MFPKINTIDPYISLRLFEVKPKYVGYSSIDARNQSFAIHDIKNYEKFSNAGLFYTSPTEITCYCCGMKFCNWLYEKHPLQVHAFWSRNCGFMRATLGIIGLKKMIDSYNDYYNNEVFVKHQNRVYTHKRLEDMGFSKPFMRFILANAFIPPYRKYIHKIILNERYFTFKFAAHLLSFHKVNLDNQTTYCMTCGIEPIKKDENFCNACKTLNYKHYKTLNFSVKL*	225
7121	MG939588	Pol17_04461_C210(MG939588)	A224L	MFPKINTIDPYISLRLFEVKPKYVGYSSIDARNQSFAIHDIKNYEKFSNAGLFYTSPTEITCYCCGMKFCNWLYEKHPLQVHAFWSRNCGFMRATLGIIGLKKMIDSYNDYYNNEVFVKHQNRVYTHKRLEDMGFSKPFMRFILANAFIPPYRKYIHKIILNERYFTFKFAAHLLSFHKVNLDNQTTYCMTCGIEPIKKDENFCNACKTLNYKHYKTLNFSVKL*	225
7311	MG939589	Pol17_05838_C220(MG939589)	A224L	MFPKINTIDPYISLRLFEVKPKYVGYSSIDARNQSFAIHDIKNYEKFSNAGLFYTSPTEITCYCCGMKFCNWLYEKHPLQVHAFWSRNCGFMRATLGIIGLKKMIDSYNDYYNNEVFVKHQNRVYTHKRLEDMGFSKPFMRFILANAFIPPYRKYIHKIILNERYFTFKFAAHLLSFHKVNLDNQTTYCMTCGIEPIKKDENFCNACKTLNYKHYKTLNFSVKL*	225
7481	MH025916	R8(MH025916)	A224L	MYPKINTIDTYISLRLFEVKPKYAGYSSVDARNKSFAIHDIKNYEKFSNAGLFYTSPTEITCYCCGMKFCNWLYEKHPLQVHGFWSRNCGFMRATLGIIGLKKMIDSYNDYFTHEVSVKHKNRVYTHKRLEDMGFSKCFMRFILANAFMPPYRKYIHKIILNERYFTFKFVAYLLSFHKVNLDNQTTYCMTCGIEQINKDENFCSACKTLNYKYYKMLNFSIKL*	225
7650	MH025917	R7(MH025917)	A224L	MYPKINTIDTYISLRLFEVKPKYAGYSSVDARNKSFAIHDIKNYEKFSNAGLFYTSPTEITCYCCGMKFCNWLYEKHPLQVHGFWSRNCGFMRATLGIIGLKKMIDSYNDYFTHEVSVKHKNRVYTHKRLEDMGFSKCFMRFILANAFMPPYRKYIHKIILNERYFTFKFVAYLLSFHKVNLDNQTTYCMTCGIEQINKDENFCSACKTLNYKYYKMLNFSIKL*	225
7817	MH025918	R25(MH025918)	A224L	MYPKINTIDTYISLRLFEVKPKYAGYSSVDARNKSFAIHDIKNYEKFSNAGLFYTSPTEITCYCCGMKFCNWLYEKHPLQVHGFWSRNCGFMRATLGIIGLKKMIDSYNDYFTHEVSVKHKNRVYTHKRLEDMGFSKCFMRFILANAFMPPYRKYIHKIILNERYFTFKFVAYLLSFHKVNLDNQTTYCMTCGIEQINKDENFCSACKTLNYKYYKMLNFSIKL*	225
7987	MH025919	N10(MH025919)	A224L	MYPKINTIDTYISLRLFEVKPKYAGYSSVDARNKSFAIHDIKNYEKFSNAGLFYTSPTEITCYCCGMKFCNWLYEKHPLQVHGFWSRNCGFMRATLGIIGLKKMIDSYNDYFTHEVSVKHKNRVYTHKRLEDMGFSKCFMRFILANAFMPPYRKYIHKIILNERYFTFKFVAYLLSFHKVNLDNQTTYCMTCGIEQINKDENFCSACKTLNYKYYKMLNFSIKL*	225
8155	MH025920	R35(MH025920)	A224L	MYPKINTIDTYISLRLFEVKPKYAGYSSVDARNKSFAIHDIKNYEKFSNAGLFYTSPTEITCYCCGMKFCNWLYEKHPLQVHGFWSRNCGFMRATLGIIGLKKMIDSYNDYFTHEVSVKHKNRVYTHKRLEDMGFSKCFMRFILANAFMPPYRKYIHKIILNERYFTFKFVAYLLSFHKVNLDNQTTYCMTCGIEQINKDENFCSACKTLNYKYYKMLNFSIKL*	225
8343	MH681419	ASFV/POL/2015/Podlaskie(MH681419)	A224L	MFPKINTIDPYISLRLFEVKPKYVGYSSIDARNQSFAIHDIKNYEKFSNAGLFYTSPTEITCYCCGMKFCNWLYEKHPLQVHAFWSRNCGFMRATLGIIGLKKMIDSYNDYYNNEVFVKHQNRVYTHKRLEDMGFSKPFMRFILANAFIPPYRKYIHKIILNERYFTFKFAAHLLSFHKVNLDNQTTYCMTCGIEPIKKDENFCNACKTLNYKHYKTLNFSVKL*	225
8528	MH766894	ASFV-SY18(MH766894)	A224L	MFPKINTIDPYISLRLFEVKPKYVGYSSIDARNQSFAIHDIKNYEKFSNAGLFYTSPTEITCYCCGMKFCNWLYEKHPLQVHAFWSRNCGFMRATLGIIGLKKMIDSYNDYYNNEVFVKHQNRVYTHKRLEDMGFSKPFMRFILANAFIPPYRKYIHKIILNERYFTFKFAAHLLSFHKVNLDNQTTYCMTCGIEPIKKDENFCNACKTLNYKHYKTLNFSVKL*	225
9092	MK333180	Pig/HLJ/2018(MK333180)	A224L	MFPKINTIDPYISLRLFEVKPKYVGYSSIDARNQSFAIHDIKNYEKFSNAGLFYTSPTEITCYCCGMKFCNWLYEKHPLQVHAFWSRNCGFMRATLGIIGLKKMIDSYNDYYNNEVFVKHQNRVYTHKRLEDMGFSKPFMRFILANAFIPPYRKYIHKIILNERYFTFKFAAHLLSFHKVNLDNQTTYCMTCGIEPIKKDENFCNACKTLNYKHYKTLNFSVKL*	225
9470	MK543947	Belgium/Etalle/wb/2018(MK543947)	A224L	MFPKINTIDPYISLRLFEVKPKYVGYSSIDARNQSFAIHDIKNYEKFSNAGLFYTSPTEITCYCCGMKFCNWLYEKHPLQVHAFWSRNCGFMRATLGIIGLKKMIDSYNDYYNNEVFVKHQNRVYTHKRLEDMGFSKPFMRFILANAFIPPYRKYIHKIILNERYFTFKFAAHLLSFHKVNLDNQTTYCMTCGIEPIKKDENFCNACKTLNYKHYKTLNFSVKL*	225
9660	MK628478	ASFV/LT14/1490(MK628478)	A224L	MFPKINTIDPYISLRLFEVKPKYVGYSSIDARNQSFAIHDIKNYEKFSNAGLFYTSPTEITCYCCGMKFCNWLYEKHPLQVHAFWSRNCGFMRATLGIIGLKKMIDSYNDYYNNEVFVKHQNRVYTHKRLEDMGFSKPFMRFILANAFIPPYRKYIHKIILNERYFTFKFAAHLLSFHKVNLDNQTTYCMTCGIEPIKKDENFCNACKTLNYKHYKTLNFSVKL*	225
9848	MK645909	ASFV-wbBS01(MK645909)	A224L	MFPKINTIDPYISLRLFEVKPKYVGYSSIDARNQSFAIHDIKNYEKFSNAGLFYTSPTEITCYCCGMKFCNWLYEKHPLQVHAFWSRNCGFMRATLGIIGLKKMIDSYNDYYNNEVFVKHQNRVYTHKRLEDMGFSKPFMRFILANAFIPPYRKYIHKIILNERYFTFKFAAHLLSFHKVNLDNQTTYCMTCGIEPIKKDENFCNACKTLNYKHYKTLNFSVKL*	225
10037	MK940252	CN/2019/InnerMongolia-AES01(MK940252)	A224L	MFPKINTIDPYISLRLFEVKPKYVGYSSIDARNQSFAIHDIKNYEKFSNAGLFYTSPTEITCYCCGMKFCNWLYEKHPLQVHAFWSRNCGFMRATLGIIGLKKMIDSYNDYYNNEVFVKHQNRVYTHKRLEDMGFSKPFMRFILANAFIPPYRKYIHKIILNERYFTFKFAAHLLSFHKVNLDNQTTYCMTCGIEPIKKDENFCNACKTLNYKHYKTLNFSVKL*	225
10226	MN172368	ASFV/pig/China/CAS19-01/2019(MN172368)	A224L	MFPKINTIDPYISLRLFEVKPKYVGYSSIDARNQSFAIHDIKNYEKFSNAGLFYTSPTEITCYCCGMKFCNWLYEKHPLQVHAFWSRNCGFMRATLGIIGLKKMIDSYNDYYNNEVFVKHQNRVYTHKRLEDMGFSKPFMRFILANAFIPPYRKYIHKIILNERYFTFKFAAHLLSFHKVNLDNQTTYCMTCGIEPIKKDENFCNACKTLNYKHYKTLNFSVKL*	225
10539	MN270969	56/Ca/1978(MN270969)	A224L	MFPKINTIDPYISLRLFEVKPKYVGYSSIDARNQSFAIHGIKNYEKFSNAGFFYTSPTEITCYCCGMKFCNWLYEKHPLQVHGFWSRNCGFMRATLGIIGLKKMIDSYNDYYNNEVFVKHKNRVYTHKRLEDMGFSKPFMRFILANAFIPPYRKYIHKIILNERYFTFKFAAHLLSFHKVNLDNQTTYCMTCGIEPIKKDENFCNACKTLNYKHYKTLNFSVKL*	225
10705	MN270970	57/Ca/1979(MN270970)	A224L	MFPKINTIDPYISLRLFEVKPKYVGYSSIDARNQSFAIHGIKNYEKFSNAGFFYTSPTEITCYCCGMKFCNWLYEKHPLQVHGFWSRNCGFMRATLGIIGLKKMIDSYNDYYNNEVFVKHKNRVYTHKRLEDMGFSKPFMRFILANAFIPPYRKYIHKIILNERYFTFKFAAHLLSFHKVNLDNQTTYCMTCGIEPIKKDENFCNACKTLNYKHYKTLNFSVKL*	225
10873	MN270971	139/Nu/1981(MN270971)	A224L	MFPKINTIDPYISLRLFEVKPKYVGYSSIDARNQSFAIHGIKNYEKFSNAGFFYTSPTEITCYCCGMKFCNWLYEKHPLQVHGFWSRNCGFMRATLGIIGLKKMIDSYNDYYNNEVFVKHKNRVYTHKRLEDMGFSKPFMRFILANAFIPPYRKYIHKIILNERYFTFKFAAHLLSFHKVNLDNQTTYCMTCGIEPIKKDENFCNACKTLNYKHYKTLNFSVKL*	225
11041	MN270972	140/Or/1985(MN270972)	A224L	MFPKINTIDPYISLRLFEVKPKYVGYSSIDARNQSFAIHGIKNYEKFSNAGFFYTSPTEITCYCCGMKFCNWLYEKHPLQVHGFWSRNCGFMRATLGIIGLKKMIDSYNDYYNNEVFVKHKNRVYTHKRLEDMGFSKPFMRFILANAFIPPYRKYIHKIILNERYFTFKFAAHLLSFHKVNLDNQTTYCMTCGIEPIKKDENFCNACKTLNYKHYKTLNFSVKL*	225
11208	MN270973	85/Ca/1985(MN270973)	A224L	MFPKINTIDPYISLRLFEVKPKYVGYSSIDARNQSFAIHGIKNYEKFSNAGFFYTSPTEITCYCCGMKFCNWLYEKHPLQVHGFWSRNCGFMRATLGIIGLKKMIDSYNDYYNNEVFVKHKNRVYTHKRLEDMGFSKPFMRFILANAFIPPYRKYIHKIILNERYFTFKFAAHLLSFHKVNLDNQTTYCMTCGIEPIKKDENFCNACKTLNYKHYKTLNFSVKL*	225
11375	MN270974	141/Nu/1990(MN270974)	A224L	MFPKINTIDPYISLRLFEVKPKYVGYSSIDARNQSFAIHGIKNYEKFSNAGFFYTSPTEITCYCCGMKFCNWLYEKHPLQVHGFWSRNCGFMRATLGIIGLKKMIDSYNDYYNNEVFVKHKNRVYTHKRLEDMGFSKPFMRFILANAFIPPYRKYIHKIILNERYFTFKFAAHLLSFHKVNLDNQTTYCMTCGIEPIKKDENFCNACKTLNYKHYKTLNFSVKL*	225
11543	MN270975	142/Nu/1995(MN270975)	A224L	MFPKINTIDPYISLRLFEVKPKYVGYSSIDARNQSFAIHGIKNYEKFSNAGFFYTSPTEITCYCCGMKFCNWLYEKHPLQVHGFWSRNCGFMRATLGIIGLKKMIDSYNDYYNNEVFVKHKNRVYTHKRLEDMGFSKPFMRFILANAFIPPYRKYIHKIILNERYFTFKFAAHLLSFHKVNLDNQTTYCMTCGIEPIKKDENFCNACKTLNYKHYKTLNFSVKL*	225
11711	MN270976	60/Nu/1997(MN270976)	A224L	MFPKINTIDPYISLRLFEVKPKYVGYSSIDARNQSFAIHGIKNYEKFSNAGFFYTSPTEITCYCCGMKFCNWLYEKHPLQVHGFWSRNCGFMRATLGIIGLKKMIDSYNDYYNNEVFVKHKNRVYTHKRLEDMGFSKPFMRFILANAFIPPYRKYIHKIILNERYFTFKFAAHLLSFHKVNLDNQTTYCMTCGIEPIKKDENFCNACKTLNYKHYKTLNFSVKL*	225
11880	MN270977	26/Ss/2004(MN270977)	A224L	MFPKINTIDPYISLRLFEVKPKYVGYSSIDARNQSFAIHGIKNYEKFSNAGFFYTSPTEITCYCCGMKFCNWLYEKHPLQVHGFWSRNCGFMRATLGIIGLKKMIDSYNDYYNNEVFVKHKNRVYTHKRLEDMGFSKPFMRFILANAFIPPYRKYIHKIILNERYFTFKFAAHLLSFHKVNLDNQTTYCMTCGIEPIKKDENFCNACKTLNYKHYKTLNFSVKL*	225
12047	MN270978	72407/Ss/2005(MN270978)	A224L	MFPKINTIDPYISLRLFEVKPKYVGYSSIDARNQSFAIHGIKNYEKFSNAGFFYTSPTEITCYCCGMKFCNWLYEKHPLQVHGFWSRNCGFMRATLGIIGLKKMIDSYNDYYNNEVFVKHKNRVYTHKRLEDMGFSKPFMRFILANAFIPPYRKYIHKIILNERYFTFKFAAHLLSFHKVNLDNQTTYCMTCGIEPIKKDENFCNACKTLNYKHYKTLNFSVKL*	225
12213	MN270979	97/Ot/2012(MN270979)	A224L	MFPKINTIDPYISLRLFEVKPKYVGYSSIDARNQSFAIHGIKNYEKFSNAGFFYTSPTEITCYCCGMKFCNWLYEKHPLQVHGFWSRNCGFMRATLGIIGLKKMIDSYNDYYNNEVFVKHKNRVYTHKRLEDMGFSKPFMRFILANAFIPPYRKYIHKIILNERYFTFKFAAHLLSFHKVNLDNQTTYCMTCGIEPIKKDENFCNACKTLNYKHYKTLNFSVKL*	225
12380	MN270980	22653/Ca/2014(MN270980)	A224L	MFPKINTIDPYISLRLFEVKPKYVGYSSIDARNQSFAIHGIKNYEKFSNAGFFYTSPTEITCYCCGMKFCNWLYEKHPLQVHGFWSRNCGFMRATLGIIGLKKMIDSYNDYYNNEVFVKHKNRVYTHKRLEDMGFSKPFMRFILANAFIPPYRKYIHKIILNERYFTFKFAAHLLSFHKVNLDNQTTYCMTCGIEPIKKDENFCNACKTLNYKHYKTLNFSVKL*	225
12540	MN318203	LIV_5_40(MN318203)	A224L	MFPKINTIDPYISLRLFEVKPKYVGYSSIDARNQSFAIHDIKNYEKFSNAGLFYTSPTEITCYCCGMKFCNWLYEKHPLQVHAFWSRNCGFMRATLGIIGLKKMIDSYNDYYNNEVFVKHKNRVYTHKRLEDMGFSKPFMRFILANAFIPPYRKYIHKIILNERYFTFKFAAHLLSFHKVNLDNQTTYCMTCGIEPIKKDENFCNACKTLNYKHYKTLNFSVKL*	225
12718	MN336500	RSA_2_2008(MN336500)	A224L	MFPKINTIDPYISLRLFEVKPKYVGYSSVDARNQSFAIHDIKNYEKFSNAGLFYTSPTEITCYCCGMKFCNWLYEKHPLQVHAFWSRNCGFMRATLGIIGLKKMIDSYNDYYNNEVFVKHKNRVYTHKRLEDMGFSKPFMQFILANAFIPPYRKYIHKIILNDRYFTFKFAAHLLSFHKVNLDNQTTYCMTCGIEPIKKDENFCNACKTLNYKHYKTLNFSVKL*	225
12908	MN393476	ASFV Wuhan 2019-1(MN393476)	A224L	MFPKINTIDPYISLRLFEVKPKYVGYSSIDARNQSFAIHDIKNYEKFSNAGLFYTSPTEITCYCCGMKFCNWLYEKHPLQVHAFWSRNCGFMRATLGIIGLKKMIDSYNDYYNNEVFVKHQNRVYTHKRLEDMGFSKPFMRFILANAFIPPYRKYIHKIILNERYFTFKFAAHLLSFHKVNLDNQTTYCMTCGIEPIKKDENFCNACKTLNYKHYKTLNFSVKL*	225
13276	MN394630	SPEC_57(MN394630)	A224L	MFPKINTIDPYISLRLFEVKPKYVGYSSVDARNQSFAIHDIKNYEKFSNAGLFYTSPTEITCYCCGMKFCNWLYEKHPLQVHAFWSRNCGFMRATLGIIGLKKMIDSYNDYYNNEVFVKHKNRVYTHKRLEDMGFSKPFMQFILANAFIPPYRKYIHKIILNDRYFTFKFAAHLLSFHKVNLDNQTTYCMTCGIEPIKKDENFCNACKTLNYKHYKTLNFSVKL*	225
13444	MN630494	Zaire(MN630494)	A224L	MFPKINTIDPYISLRLFEVKPKYVGYSSVDARNQSFAIHDIKNYEKFSNAGLFYTSPTEITCYCYGMKFCNWLYEKHPLQVHGFWSRNCGFMRATLGIIGLKKMIDSYNNYYNNEVFVKHKNRVYTHKKLEDMGFSKPFMQFILANAFIPPYRKYIHKIILNDRYFTFKFAAHLLSFHKVNLDNQTTYCMTCGIEPIKKDENFCNACKTLNYKHYKTLNFSVKL*	225
13620	MN641876	RSA_W1_1999(MN641876)	A224L	MFPKINTIDPYISLRLFEVKPKYVGYSSVDARNQSFAIHDIKNYEKFSNAGLFYTSPTEITCYCCGMKFCNWLYEKHPLQVHGFWSRNCGFMRATLGIIGLKKMIDSYNDYYNNEVFVKHKNRVYTHKKLEDMGFSKPFMQFILANAFIPPYRKYIHKIILNDRYFTFKFAAHLLSFHKVNLDNQTTYCMTCGIEPIKKDENFCNACKTLNYKHYKTLNFSVKL*	225
13796	MN641877	RSA_2_2004(MN641877)	A224L	MFPKINTIDPYISLRLFEVKPKYVGYSSVDARNQSFAIHDIKNYEKFSNAGLFYTSPTEITCYCCGMKFCNWLYEKHPLQVHGFWSRNCGFMRATLGIIGLKKMIDSYNDYYNNEVFVKHKNRVYTHKKLEDMGFSKPFMQFILANAFIPPYRKYIHKIILNDRYFTFKFAAHLLSFHKVNLDNQTTYCMTCGIEPIKKDENFCNACKTLNYKHYKTLNFSVKL*	225
13948	MT166692	ASFV_Hanoi_2019(MT166692)	A224L	MFPKINTIDPYISLRLFEVKPKYVGYSSIDARNQSFAIHDIKNYEKFSNAGLFYTSPTEITCYCCGMKFCNWLYEKHPLQVHAFWSRNCGFMRATLGIIGLKKMIDSYNDYYNNEVFVKHQNRVYTHKRLEDMGFSKPFMRFILANAFIPPYRKYIHKIILNERYFTFKFAAHLLSFHKVNLDNQTTYCMTCGIEPIKKDENFCNACKTLNYKHYKTLNFSVKL*	225
14135	MT180393	ASFV_NgheAn_2019(MT180393)	A224L	MFPKINTIDPYISLRLFEVKPKYVGYSSIDARNQSFAIHDIKNYEKFSNAGLFYTSPTEITCYCCGMKFCNWLYEKHPLQVHAFWSRNCGFMRATLGIIGLKKMIDSYNDYYNNEVFVKHQNRVYTHKRLEDMGFSKPFMRFILANAFIPPYRKYIHKIILNERYFTFKFAAHLLSFHKVNLDNQTTYCMTCGIEPIKKDENFCNACKTLNYKHYKTLNFSVKL*	225
14323	MT459800	ASFV/Kabardino-Balkaria 19/WB-964(MT459800)	A224L	MFPKINTIDPYISLRLFEVKPKYVGYSSIDARNQSFAIHDIKNYEKFSNAGLFYTSPTEITCYCCGMKFCNWLYEKHPLQVHAFWSRNCGFMRATLGIIGLKKMIDSYNDYYNNEVFVKHQNRVYTHKRLEDMGFSKPFMRFILANAFIPPYRKYIHKIILNERYFTFKFAAHLLSFHKVNLDNQTTYCMTCGIEPIKKDENFCNACKTLNYKHYKTLNFSVKL*	225
14512	MT496893	GZ201801(MT496893)	A224L	MFPKINTIDPYISLRLFEVKPKYVGYSSIDARNQSFAIHDIKNYEKFSNAGLFYTSPTEITCYCCGMKFCNWLYEKHPLQVHAFWSRNCGFMRATLGIIGLKKMIDSYNDYYNNEVFVKHQNRVYTHKRLEDMGFSKPFMRFILANAFIPPYRKYIHKIILNERYFTFKFAAHLLSFHKVNLDNQTTYCMTCGIEPIKKDENFCNACKTLNYKHYKTLNFSVKL*	225
14705	MT748042	ASFV/Korea/pig/PaJu1/2019(MT748042)	A224L	MFPKINTIDPYISLRLFEVKPKYVGYSSIDARNQSFAIHDIKNYEKFSNAGLFYTSPTEITCYCCGMKFCNWLYEKHPLQVHAFWSRNCGFMRATLGIIGLKKMIDSYNDYYNNEVFVKHQNRVYTHKRLEDMGFSKPFMRFILANAFIPPYRKYIHKIILNERYFTFKFAAHLLSFHKVNLDNQTTYCMTCGIEPIKKDENFCNACKTLNYKHYKTLNFSVKL*	225
14894	MT847620	Pol17_55892_C754(MT847620)	A224L	MFPKINTIDPYISLRLFEVKPKYVGYSSIDARNQSFAIHDIKNYEKFSNAGLFYTSPTEITCYCCGMKFCNWLYEKHPLQVHAFWSRNCGFMRATLGIIGLKKMIDSYNDYYNNEVFVKHQNRVYTHKRLEDMGFSKPFMRFILANAFIPPYRKYIHKIILNERYFTFKFAAHLLSFHKVNLDNQTTYCMTCGIEPIKKDENFCNACKTLNYKHYKTLNFSVKL*	225
15083	MT847621	Pol18_28298_O111(MT847621)	A224L	MFPKINTIDPYISLRLFEVKPKYVGYSSIDARNQSFAIHDIKNYEKFSNAGLFYTSPTEITCYCCGMKFCNWLYEKHPLQVHAFWSRNCGFMRATLGIIGLKKMIDSYNDYYNNEVFVKHQNRVYTHKRLEDMGFSKPFMRFILANAFIPPYRKYIHKIILNERYFTFKFAAHLLSFHKVNLDNQTTYCMTCGIEPIKKDENFCNACKTLNYKHYKTLNFSVKL*	225
15271	MT847622	Pol17_31177_O81(MT847622)	A224L	MFPKINTIDPYISLRLFEVKPKYVGYSSIDARNQSFAIHDIKNYEKFSNAGLFYTSPTEITCYCCGMKFCNWLYEKHPLQVHAFWSRNCGFMRATLGIIGLKKMIDSYNDYYNNEVFVKHQNRVYTHKRLEDMGFSKPFMRFILANAFIPPYRKYIHKIILNERYFTFKFAAHLLSFHKVNLDNQTTYCMTCGIEPIKKDENFCNACKTLNYKHYKTLNFSVKL*	225
15460	MT847623	Pol19_53050_C1959/19(MT847623)	A224L	MFPKINTIDPYISLRLFEVKPKYVGYSSIDARNQSFAIHDIKNYEKFSNAGLFYTSPTEITCYCCGMKFCNWLYEKHPLQVHAFWSRNCGFMRATLGIIGLKKMIDSYNDYYNNEVFVKHQNRVYTHKRLEDMGFSKPFMRFILANAFIPPYRKYIHKIILNERYFTFKFAAHLLSFHKVNLDNQTTYCMTCGIEPIKKDENFCNACKTLNYKHYKTLNFSVKL*	225
15650	MT872723	VN/HY-ASFV1(2019)(MT872723)	A224L	MFPKINTIDPYISLRLFEVKPKYVGYSSIDARNQSFAIHDIKNYEKFSNAGLFYTSPTEITCYCCGMKFCNWLYEKHPLQVHAFWSRNCGFMRATLGIIGLKKMIDSYNDYYNNEVFVKHQNRVYTHKRLEDMGFSKPFMRFILANAFIPPYRKYIHKIILNERYFTFKFAAHLLSFHKVNLDNQTTYCMTCGIEPIKKDENFCNACKTLNYKHYKTLNFSVKL*	225
15840	MT882025	VN/QP-ASFV1(2019)(MT882025)	A224L	MFPKINTIDPYISLRLFEVKPKYVGYSSIDARNQSFAIHDIKNYEKFSNAGLFYTSPTEITCYCCGMKFCNWLYEKHPLQVHAFWSRNCGFMRATLGIIGLKKMIDSYNDYYNNEVFVKHQNRVYTHKRLEDMGFSKPFMRFILANAFIPPYRKYIHKIILNERYFTFKFAAHLLSFHKVNLDNQTTYCMTCGIEPIKKDENFCNACKTLNYKHYKTLNFSVKL*	225
16007	MT932578	103917/18(MT932578)	A224L	MFPKINTIDPYISLRLFEVKPKYVGYSSIDARNQSFAIHGIKNYEKFSNAGFFYTSPTEITCYCCGMKFCNWLYEKHPLQVHGFWSRNCGFMRATLGIIGLKKMIDSYNDYYNNEVFVKHKNRVYTHKRLEDMGFSKPFMRFILANAFIPPYRKYIHKIILNERYFTFKFAAHLLSFHKVNLDNQTTYCMTCGIEPIKKDENFCNACKTLNYKHYKTLNFSVKL*	225
16172	MT932579	55234/18(MT932579)	A224L	MFPKINTIDPYISLRLFEVKPKYVGYSSIDARNQSFAIHGIKNYEKFSNAGFFYTSPTEITCYCCGMKFCNWLYEKHPLQVHGFWSRNCGFMRATLGIIGLKKMIDSYNDYYNNEVFVKHKNRVYTHKRLEDMGFSKPFMRFILANAFIPPYRKYIHKIILNERYFTFKFAAHLLSFHKVNLDNQTTYCMTCGIEPIKKDENFCNACKTLNYKHYKTLNFSVKL*	225
16330	MT956648	Uvira B53(MT956648)	A224L	MYPKINTIDTYISLRLFEVKPKYTGYSSVDARNKSFAIHDIKNYEKFSNAGLFYTSPTEITCYCCGMKFCNWLYEKHPLQVHGFWSRNCGFMRATLGIIGLKKMIDSYNDYFTHEVSVKHKNRVYTHKRLEDMGFSKCFMRFILANAFMPPYRKYIHKIILNERYFTFKFVAYLLSFHKVNLDNQTTYCMTCGIEQINKDENFCSACKTLNYKYYKMLNFSIKL*	225
16516	MW033528	ASFV-wbShX01(MW033528)	A224L	MFPKINTIDPYISLRLFEVKPKYVGYSSIDARNQSFAIHDIKNYEKFSNAGLFYTSPTEITCYCCGMKFCNWLYEKHPLQVHAFWSRNCGFMRATLGIIGLKKMIDSYNDYYNNEVFVKHQNRVYTHKRLEDMGFSKPFMRFILANAFIPPYRKYIHKIILNERYFTFKFAAHLLSFHKVNLDNQTTYCMTCGIEPIKKDENFCNACKTLNYKHYKTLNFSVKL*	225
16709	MW049116	ASFV Korea/pig/Yeoncheon1/2019(MW049116)	A224L	MFPKINTIDPYISLRLFEVKPKYVGYSSIDARNQSFAIHDIKNYEKFSNAGLFYTSPTEITCYCCGMKFCNWLYEKHPLQVHAFWSRNCGFMRATLGIIGLKKMIDSYNDYYNNEVFVKHQNRVYTHKRLEDMGFSKPFMRFILANAFIPPYRKYIHKIILNERYFTFKFAAHLLSFHKVNLDNQTTYCMTCGIEPIKKDENFCNACKTLNYKHYKTLNFSVKL*	225
16898	MW306190	ASFV/Amur 19/WB-6905(MW306190)	A224L	MFPKINTIDPYISLRLFEVKPKYVGYSSIDARNQSFAIHDIKNYEKFSNAGLFYTSPTEITCYCCGMKFCNWLYEKHPLQVHAFWSRNCGFMRATLGIIGLKKMIDSYNDYYNNEVFVKHQNRVYTHKRLEDMGFSKPFMRFILANAFIPPYRKYIHKIILNERYFTFKFAAHLLSFHKVNLDNQTTYCMTCGIEPIKKDENFCNACKTLNYKHYKTLNFSVKL*	225
17087	MW306191	ASFV/Primorsky 19/WB-6723(MW306191)	A224L	MFPKINTIDPYISLRLFEVKPKYVGYSSIDARNQSFAIHDIKNYEKFSNAGLFYTSPTEITCYCCGMKFCNWLYEKHPLQVHAFWSRNCGFMRATLGIIGLKKMIDSYNDYYNNEVFVKHQNRVYTHKRLEDMGFSKPFMRFILANAFIPPYRKYIHKIILNERYFTFKFAAHLLSFHKVNLDNQTTYCMTCGIEPIKKDENFCNACKTLNYKHYKTLNFSVKL*	225
17276	MW306192	ASFV/Ulyanovsk 19/WB-5699(MW306192)	A224L	MFPKINTIDPYISLRLFEVKPKYVGYSSIDARNQSFAIHDIKNYEKFSNAGLFYTSPTEITCYCCGMKFCNWLYEKHPLQVHAFWSRNCGFMRATLGIIGLKKMIDSYNDYYNNEVFVKHQNRVYTHKRLEDMGFSKPFMRFILANAFIPPYRKYIHKIILNERYFTFKFAAHLLSFHKVNLDNQTTYCMTCGIEPIKKDENFCNACKTLNYKHYKTLNFSVKL*	225
17458	MW361944	China/GD/2019(MW361944)	A224L	MFPKINTIDPYISLRLFEVKPKYVGYSSIDARNQSFAIHDIKNYEKFSNAGLFYTSPTEITCYCCGMKFCNWLYEKHPLQVHAFWSRNCGFMRATLGIIGLKKMIDSYNDYYNNEVFVKHQNRVYTHKRLEDMGFSKPFMRFILANAFIPPYRKYIHKIILNERYFTFKFAAHLLSFHKVNLDNQTTYCMTCGIEPIKKDENFCNACKTLNYKHYKTLNFSVKL*	225
17648	MW396979	ASFV/Timor-Leste/2019/1(MW396979)	A224L	MFPKINTIDPYISLRLFEVKPKYVGYSSIDARNQSFAIHDIKNYEKFSNAGLFYTSPTEITCYCCGMKFCNWLYEKHPLQVHAFWSRNCGFMRATLGIIGLKKMIDSYNDYYNNEVFVKHQNRVYTHKRLEDMGFSKPFMRFILANAFIPPYRKYIHKIILNERYFTFKFAAHLLSFHKVNLDNQTTYCMTCGIEPIKKDENFCNACKTLNYKHYKTLNFSVKL*	225
17834	MW465755	VNUA-ASFV-05L1/HaNam/VN/2020(MW465755)	A224L	MFPKINTIDPYISLRLFEVKPKYVGYSSIDARNQSFAIHDIKNYEKFSNAGLFYTSPTEITCYCCGMKFCNWLYEKHPLQVHAFWSRNCGFMRATLGIIGLKKMIDSYNDYYNNEVFVKHQNRVYTHKRLEDMGFSKPFMRFILANAFIPPYRKYIHKIILNERYFTFKFAAHLLSFHKVNLDNQTTYCMTCGIEPIKKDENFCNACKTLNYKHYKTLNFSVKL*	225
18018	MW521382	HuB20(MW521382)	A224L	MFPKINTIDPYISLRLFEVKPKYVGYSSIDARNQSFAIHDIKNYEKFSNAGLFYTSPTEITCYCCGMKFCNWLYEKHPLQVHAFWSRNCGFMRATLGIIGLKKMIDSYNDYYNNEVFVKHQNRVYTHKRLEDMGFSKPFMRFILANAFIPPYRKYIHKIILNERYFTFKFAAHLLSFHKVNLDNQTTYCMTCGIEPIKKDENFCNACKTLNYKHYKTLNFSVKL*	225
18200	MW528217	ASFV/ARRIAH/CV-1/30(MW528217)	A224L	MFPKINTIDPYISLRLFEVKPKYVGYSSIDARNQSFAIHDIKNYEKFSNAGLFYTSPTEITCYCCGMKFCNWLYEKHPLQVHAFWSRNCGFMRATLGIIGLKKMIDSYNDYYNNEVFVKHQNRVYTHKRLEDMGFSKPFMRFILANAFIPPYRKYIHKIILNERYFTFKFAAHLLSFHKVNLDNQTTYCMTCGIEPIKKDENFCNACKTLNYKHYKTLNFSVKL*	225
18381	MW528218	ASFV/ARRIAH/CV-1/50(MW528218)	A224L	MFPKINTIDPYISLRLFEVKPKYVGYSSIDARNQSFAIHDIKNYEKFSNAGLFYTSPTEITCYCCGMKFCNWLYEKHPLQVHAFWSRNCGFMRATLGIIGLKKMIDSYNDYYNNEVFVKHQNRVYTHKRLEDMGFSKPFMRFILANAFIPPYRKYIHKIILNERYFTFKFAAHLLSFHKVNLDNQTTYCMTCGIEPIKKDENFCNACKTLNYKHYKTLNFSVKL*	225
18548	MW647171	LO2018 major(MW647171)	A224L	MFPKINTIDPYISLRLFEVKPKYVGYSSIDARNQSFAIHGIKNYEKFSNAGFFYTSPTEITCYCCGMKFCNWLYEKHPLQVHGFWSRNCGFMRATLGIIGLKKMIDSYNDYYNNEVFVKHKNRVYTHKRLEDMGFSKPFMRFILANAFIPPYRKYIHKIILNERYFTFKFAAHLLSFHKVNLDNQTTYCMTCGIEPIKKDENFCNACKTLNYKHYKTLNFSVKL*	225
18714	MW647172	LO2018 minor(MW647172)	A224L	MFPKINTIDPYISLRLFEVKPKYVGYSSIDARNQSFAIHGIKNYEKFSNAGFFYTSPTEITCYCCGMKFCNWLYEKHPLQVHGFWSRNCGFMRATLGIIGLKKMIDSYNDYYNNEVFVKHKNRVYTHKRLEDMGFSKPFMRFILANAFIPPYRKYIHKIILNERYFTFKFAAHLLSFHKVNLDNQTTYCMTCGIEPIKKDENFCNACKTLNYKHYKTLNFSVKL*	225
18900	MW656282	Pig/Heilongjiang/HRB1/2020(MW656282)	A224L	MFPKINTIDPYISLRLFEVKPKYVGYSSIDARNQSFAIHDIKNYEKFSNAGLFYTSPTEITCYCCGMKFCNWLYEKHPLQVHAFWSRNCGFMRATLGIIGLKKMIDSYNDYYNNEVFVKHQNRVYTHKRLEDMGFSKPFMRFILANAFIPPYRKYIHKIILNERYFTFKFAAHLLSFHKVNLDNQTTYCMTCGIEPIKKDENFCNACKTLNYKHYKTLNFSVKL*	225
19067	MW723480	Ca1978_2(MW723480)	A224L	MFPKINTIDPYISLRLFEVKPKYVGYSSIDARNQSFAIHGIKNYEKFSNAGFFYTSPTEITCYCCGMKFCNWLYEKHPLQVHGFWSRNCGFMRATLGIIGLKKMIDSYNDYYNNEVFVKHKNRVYTHKRLEDMGFSKPFMRFILANAFIPPYRKYIHKIILNERYFTFKFAAHLLSFHKVNLDNQTTYCMTCGIEPIKKDENFCNACKTLNYKHYKTLNFSVKL*	225
19233	MW723481	Nu1979(MW723481)	A224L	MFPKINTIDPYISLRLFEVKPKYVGYSSIDARNQSFAIHGIKNYEKFSNAGFFYTSPTEITCYCCGMKFCNWLYEKHPLQVHGFWSRNCGFMRATLGIIGLKKMIDSYNDYYNNEVFVKHKNRVYTHKRLEDMGFSKPFMRFILANAFIPPYRKYIHKIILNERYFTFKFAAHLLSFHKVNLDNQTTYCMTCGIEPIKKDENFCNACKTLNYKHYKTLNFSVKL*	225
19400	MW723482	Nu1986(MW723482)	A224L	MFPKINTIDPYISLRLFEVKPKYVGYSSIDARNQSFAIHGIKNYEKFSNAGFFYTSPTEITCYCCGMKFCNWLYEKHPLQVHGFWSRNCGFMRATLGIIGLKKMIDSYNDYYNNEVFVKHKNRVYTHKRLEDMGFSKPFMRFILANAFIPPYRKYIHKIILNERYFTFKFAAHLLSFHKVNLDNQTTYCMTCGIEPIKKDENFCNACKTLNYKHYKTLNFSVKL*	225
19566	MW723483	Nu1990_1(MW723483)	A224L	MFPKINTIDPYISLRLFEVKPKYVGYSSIDARNQSFAIHGIKNYEKFSNAGFFYTSPTEITCYCCGMKFCNWLYEKHPLQVHGFWSRNCGFMRATLGIIGLKKMIDSYNDYYNNEVFVKHKNRVYTHKRLEDMGFSKPFMRFILANAFIPPYRKYIHKIILNERYFTFKFAAHLLSFHKVNLDNQTTYCMTCGIEPIKKDENFCNACKTLNYKHYKTLNFSVKL*	225
19732	MW723484	Nu1991_2(MW723484)	A224L	MFPKINTIDPYISLRLFEVKPKYVGYSSIDARNQSFAIHGIKNYEKFSNAGFFYTSPTEITCYCCGMKFCNWLYEKHPLQVHGFWSRNCGFMRATLGIIGLKKMIDSYNDYYNNEVFVKHKNRVYTHKRLEDMGFSKPFMRFILANAFIPPYRKYIHKIILNERYFTFKFAAHLLSFHKVNLDNQTTYCMTCGIEPIKKDENFCNACKTLNYKHYKTLNFSVKL*	225
19898	MW723485	Nu1991_3(MW723485)	A224L	MFPKINTIDPYISLRLFEVKPKYVGYSSIDARNQSFAIHGIKNYEKFSNAGFFYTSPTEITCYCCGMKFCNWLYEKHPLQVHGFWSRNCGFMRATLGIIGLKKMIDSYNDYYNNEVFVKHKNRVYTHKRLEDMGFSKPFMRFILANAFIPPYRKYIHKIILNERYFTFKFAAHLLSFHKVNLDNQTTYCMTCGIEPIKKDENFCNACKTLNYKHYKTLNFSVKL*	225
20064	MW723486	Nu1991_7(MW723486)	A224L	MFPKINTIDPYISLRLFEVKPKYVGYSSIDARNQSFAIHGIKNYEKFSNAGFFYTSPTEITCYCCGMKFCNWLYEKHPLQVHGFWSRNCGFMRATLGIIGLKKMIDSYNDYYNNEVFVKHKNRVYTHKRLEDMGFSKPFMRFILANAFIPPYRKYIHKIILNERYFTFKFAAHLLSFHKVNLDNQTTYCMTCGIEPIKKDENFCNACKTLNYKHYKTLNFSVKL*	225
20232	MW723487	Or1993_1(MW723487)	A224L	MFPKINTIDPYISLRLFEVKPKYVGYSSIDARNQSFAIHGIKNYEKFSNAGFFYTSPTEITCYCCGMKFCNWLYEKHPLQVHGFWSRNCGFMRATLGIIGLKKMIDSYNDYYNNEVFVKHKNRVYTHKRLEDMGFSKPFMRFILANAFIPPYRKYIHKIILNERYFTFKFAAHLLSFHKVNLDNQTTYCMTCGIEPIKKDENFCNACKTLNYKHYKTLNFSVKL*	225
20398	MW723488	Nu1993_2(MW723488)	A224L	MFPKINTIDPYISLRLFEVKPKYVGYSSIDARNQSFAIHGIKNYEKFSNAGFFYTSPTEITCYCCGMKFCNWLYEKHPLQVHGFWSRNCGFMRATLGIIGLKKMIDSYNDYYNNEVFVKHKNRVYTHKRLEDMGFSKPFMRFILANAFIPPYRKYIHKIILNERYFTFKFAAHLLSFHKVNLDNQTTYCMTCGIEPIKKDENFCNACKTLNYKHYKTLNFSVKL*	225
20731	MW723490	Nu1995_3(MW723490)	A224L	MFPKINTIDPYISLRLFEVKPKYVGYSSIDARNQSFAIHGIKNYEKFSNAGFFYTSPTEITCYCCGMKFCNWLYEKHPLQVHGFWSRNCGFMRATLGIIGLKKMIDSYNDYYNNEVFVKHKNRVYTHKRLEDMGFSKPFMRFILANAFIPPYRKYIHKIILNERYFTFKFAAHLLSFHKVNLDNQTTYCMTCGIEPIKKDENFCNACKTLNYKHYKTLNFSVKL*	225
21063	MW723492	4996 WB(MW723492)	A224L	MFPKINTIDPYISLRLFEVKPKYVGYSSIDARNQSFAIHGIKNYEKFSNAGFFYTSPTEITCYCCGMKFCNWLYEKHPLQVHGFWSRNCGFMRATLGIIGLKKMIDSYNDYYNNEVFVKHKNRVYTHKRLEDMGFSKPFMRFILANAFIPPYRKYIHKIILNERYFTFKFAAHLLSFHKVNLDNQTTYCMTCGIEPIKKDENFCNACKTLNYKHYKTLNFSVKL*	225
21229	MW723493	46830(MW723493)	A224L	MFPKINTIDPYISLRLFEVKPKYVGYSSIDARNQSFAIHGIKNYEKFSNAGFFYTSPTEITCYCCGMKFCNWLYEKHPLQVHGFWSRNCGFMRATLGIIGLKKMIDSYNDYYNNEVFVKHKNRVYTHKRLEDMGFSKPFMRFILANAFIPPYRKYIHKIILNERYFTFKFAAHLLSFHKVNLDNQTTYCMTCGIEPIKKDENFCNACKTLNYKHYKTLNFSVKL*	225
21395	MW723494	23221(MW723494)	A224L	MFPKINTIDPYISLRLFEVKPKYVGYSSIDARNQSFAIHGIKNYEKFSNAGFFYTSPTEITCYCCGMKFCNWLYEKHPLQVHGFWSRNCGFMRATLGIIGLKKMIDSYNDYYNNEVFVKHKNRVYTHKRLEDMGFSKPFMRFILANAFIPPYRKYIHKIILNERYFTFKFAAHLLSFHKVNLDNQTTYCMTCGIEPIKKDENFCNACKTLNYKHYKTLNFSVKL*	225
21561	MW723495	72398 WB(MW723495)	A224L	MFPKINTIDPYISLRLFEVKPKYVGYSSIDARNQSFAIHGIKNYEKFSNAGFFYTSPTEITCYCCGMKFCNWLYEKHPLQVHGFWSRNCGFMRATLGIIGLKKMIDSYNDYYNNEVFVKHKNRVYTHKRLEDMGFSKPFMRFILANAFIPPYRKYIHKIILNERYFTFKFAAHLLSFHKVNLDNQTTYCMTCGIEPIKKDENFCNACKTLNYKHYKTLNFSVKL*	225
21727	MW723496	74377(MW723496)	A224L	MFPKINTIDPYISLRLFEVKPKYVGYSSIDARNQSFAIHGIKNYEKFSNAGFFYTSPTEITCYCCGMKFCNWLYEKHPLQVHGFWSRNCGFMRATLGIIGLKKMIDSYNDYYNNEVFVKHKNRVYTHKRLEDMGFSKPFMRFILANAFIPPYRKYIHKIILNERYFTFKFAAHLLSFHKVNLDNQTTYCMTCGIEPIKKDENFCNACKTLNYKHYKTLNFSVKL*	225
21893	MW723497	22649(MW723497)	A224L	MFPKINTIDPYISLRLFEVKPKYVGYSSIDARNQSFAIHGIKNYEKFSNAGFFYTSPTEITCYCCGMKFCNWLYEKHPLQVHGFWSRNCGFMRATLGIIGLKKMIDSYNDYYNNEVFVKHKNRVYTHKRLEDMGFSKPFMRFILANAFIPPYRKYIHKIILNERYFTFKFAAHLLSFHKVNLDNQTTYCMTCGIEPIKKDENFCNACKTLNYKHYKTLNFSVKL*	225
22059	MW723498	72912 WB(MW723498)	A224L	MFPKINTIDPYISLRLFEVKPKYVGYSSIDARNQSFAIHGIKNYEKFSNAGFFYTSPTEITCYCCGMKFCNWLYEKHPLQVHGFWSRNCGFMRATLGIIGLKKMIDSYNDYYNNEVFVKHKNRVYTHKRLEDMGFSKPFMRFILANAFIPPYRKYIHKIILNERYFTFKFAAHLLSFHKVNLDNQTTYCMTCGIEPIKKDENFCNACKTLNYKHYKTLNFSVKL*	225
22394	MW723500	44076(MW723500)	A224L	MFPKINTIDPYISLRLFEVKPKYVGYSSIDARNQSFAIHGIKNYEKFSNAGFFYTSPTEITCYCCGMKFCNWLYEKHPLQVHGFWSRNCGFMRATLGIIGLKKMIDSYNDYYNNEVFVKHKNRVYTHKRLEDMGFSKPFMRFILANAFIPPYRKYIHKIILNERYFTFKFAAHLLSFHKVNLDNQTTYCMTCGIEPIKKDENFCNACKTLNYKHYKTLNFSVKL*	225
22560	MW736597	47039(MW736597)	A224L	MFPKINTIDPYISLRLFEVKPKYVGYSSIDARNQSFAIHGIKNYEKFSNAGFFYTSPTEITCYCCGMKFCNWLYEKHPLQVHGFWSRNCGFMRATLGIIGLKKMIDSYNDYYNNEVFVKHKNRVYTHKRLEDMGFSKPFMRFILANAFIPPYRKYIHKIILNERYFTFKFAAHLLSFHKVNLDNQTTYCMTCGIEPIKKDENFCNACKTLNYKHYKTLNFSVKL*	225
22727	MW736598	2019 WB(MW736598)	A224L	MFPKINTIDPYISLRLFEVKPKYVGYSSIDARNQSFAIHGIKNYEKFSNAGFFYTSPTEITCYCCGMKFCNWLYEKHPLQVHGFWSRNCGFMRATLGIIGLKKMIDSYNDYYNNEVFVKHKNRVYTHKRLEDMGFSKPFMRFILANAFIPPYRKYIHKIILNERYFTFKFAAHLLSFHKVNLDNQTTYCMTCGIEPIKKDENFCNACKTLNYKHYKTLNFSVKL*	225
22892	MW736599	98039(MW736599)	A224L	MFPKINTIDPYISLRLFEVKPKYVGYSSIDARNQSFAIHGIKNYEKFSNAGFFYTSPTEITCYCCGMKFCNWLYEKHPLQVHGFWSRNCGFMRATLGIIGLKKMIDSYNDYYNNEVFVKHKNRVYTHKRLEDMGFSKPFMRFILANAFIPPYRKYIHKIILNERYFTFKFAAHLLSFHKVNLDNQTTYCMTCGIEPIKKDENFCNACKTLNYKHYKTLNFSVKL*	225
23058	MW736600	30322(MW736600)	A224L	MFPKINTIDPYISLRLFEVKPKYVGYSSIDARNQSFAIHGIKNYEKFSNAGFFYTSPTEITCYCCGMKFCNWLYEKHPLQVHGFWSRNCGFMRATLGIIGLKKMIDSYNDYYNNEVFVKHKNRVYTHKRLEDMGFSKPFMRFILANAFIPPYRKYIHKIILNERYFTFKFAAHLLSFHKVNLDNQTTYCMTCGIEPIKKDENFCNACKTLNYKHYKTLNFSVKL*	225
23224	MW736601	49179 WB(MW736601)	A224L	MFPKINTIDPYISLRLFEVKPKYVGYSSIDARNQSFAIHGIKNYEKFSNAGFFYTSPTEITCYCCGMKFCNWLYEKHPLQVHGFWSRNCGFMRATLGIIGLKKMIDSYNDYYNNEVFVKHKNRVYTHKRLEDMGFSKPFMRFILANAFIPPYRKYIHKIILNERYFTFKFAAHLLSFHKVNLDNQTTYCMTCGIEPIKKDENFCNACKTLNYKHYKTLNFSVKL*	225
23390	MW736602	53706(MW736602)	A224L	MFPKINTIDPYISLRLFEVKPKYVGYSSIDARNQSFAIHGIKNYEKFSNAGFFYTSPTEITCYCCGMKFCNWLYEKHPLQVHGFWSRNCGFMRATLGIIGLKKMIDSYNDYYNNEVFVKHKNRVYTHKRLEDMGFSKPFMRFILANAFIPPYRKYIHKIILNERYFTFKFAAHLLSFHKVNLDNQTTYCMTCGIEPIKKDENFCNACKTLNYKHYKTLNFSVKL*	225
23556	MW736603	63525 WB(MW736603)	A224L	MFPKINTIDPYISLRLFEVKPKYVGYSSIDARNQSFAIHGIKNYEKFSNAGFFYTSPTEITCYCCGMKFCNWLYEKHPLQVHGFWSRNCGFMRATLGIIGLKKMIDSYNDYYNNEVFVKHKNRVYTHKRLEDMGFSKPFMRFILANAFIPPYRKYIHKIILNERYFTFKFAAHLLSFHKVNLDNQTTYCMTCGIEPIKKDENFCNACKTLNYKHYKTLNFSVKL*	225
23722	MW736604	15998(MW736604)	A224L	MFPKINTIDPYISLRLFEVKPKYVGYSSIDARNQSFAIHGIKNYEKFSNAGFFYTSPTEITCYCCGMKFCNWLYEKHPLQVHGFWSRNCGFMRATLGIIGLKKMIDSYNDYYNNEVFVKHKNRVYTHKRLEDMGFSKPFMRFILANAFIPPYRKYIHKIILNERYFTFKFAAHLLSFHKVNLDNQTTYCMTCGIEPIKKDENFCNACKTLNYKHYKTLNFSVKL*	225
23888	MW736605	51268(MW736605)	A224L	MFPKINTIDPYISLRLFEVKPKYVGYSSIDARNQSFAIHGIKNYEKFSNAGFFYTSPTEITCYCCGMKFCNWLYEKHPLQVHGFWSRNCGFMRATLGIIGLKKMIDSYNDYYNNEVFVKHKNRVYTHKRLEDMGFSKPFMRFILANAFIPPYRKYIHKIILNERYFTFKFAAHLLSFHKVNLDNQTTYCMTCGIEPIKKDENFCNACKTLNYKHYKTLNFSVKL*	225
24054	MW736606	34403(MW736606)	A224L	MFPKINTIDPYISLRLFEVKPKYVGYSSIDARNQSFAIHGIKNYEKFSNAGFFYTSPTEITCYCCGMKFCNWLYEKHPLQVHGFWSRNCGFMRATLGIIGLKKMIDSYNDYYNNEVFVKHKNRVYTHKRLEDMGFSKPFMRFILANAFIPPYRKYIHKIILNERYFTFKFAAHLLSFHKVNLDNQTTYCMTCGIEPIKKDENFCNACKTLNYKHYKTLNFSVKL*	225
24884	MW736611	56140(MW736611)	A224L	MFPKINTIDPYISLRLFEVKPKYVGYSSIDARNQSFAIHGIKNYEKFSNAGFFYTSPTEITCYCCGMKFCNWLYEKHPLQVHGFWSRNCGFMRATLGIIGLKKMIDSYNDYYNNEVFVKHKNRVYTHKRLEDMGFSKPFMRFILANAFIPPYRKYIHKIILNERYFTFKFAAHLLSFHKVNLDNQTTYCMTCGIEPIKKDENFCNACKTLNYKHYKTLNFSVKL*	225
25052	MW736612	31208(MW736612)	A224L	MFPKINTIDPYISLRLFEVKPKYVGYSSIDARNQSFAIHGIKNYEKFSNAGFFYTSPTEITCYCCGMKFCNWLYEKHPLQVHGFWSRNCGFMRATLGIIGLKKMIDSYNDYYNNEVFVKHKNRVYTHKRLEDMGFSKPFMRFILANAFIPPYRKYIHKIILNERYFTFKFAAHLLSFHKVNLDNQTTYCMTCGIEPIKKDENFCNACKTLNYKHYKTLNFSVKL*	225
25218	MW736613	33747 WB(MW736613)	A224L	MFPKINTIDPYISLRLFEVKPKYVGYSSIDARNQSFAIHGIKNYEKFSNAGFFYTSPTEITCYCCGMKFCNWLYEKHPLQVHGFWSRNCGFMRATLGIIGLKKMIDSYNDYYNNEVFVKHKNRVYTHKRLEDMGFSKPFMRFILANAFIPPYRKYIHKIILNERYFTFKFAAHLLSFHKVNLDNQTTYCMTCGIEPIKKDENFCNACKTLNYKHYKTLNFSVKL*	225
25551	MW788406	22943_2008(MW788406)	A224L	MFPKINTIDPYISLRLFEVKPKYVGYSSIDARNQSFAIHGIKNYEKFSNAGFFYTSPTEITCYCCGMKFCNWLYEKHPLQVHGFWSRNCGFMRATLGIIGLKKMIDSYNDYYNNEVFVKHKNRVYTHKRLEDMGFSKPFMRFILANAFIPPYRKYIHKIILNERYFTFKFAAHLLSFHKVNLDNQTTYCMTCGIEPIKKDENFCNACKTLNYKHYKTLNFSVKL*	225
26539	MW800838	Or_1984(MW800838)	A224L	MFPKINTIDPYISLRLFEVKPKYVGYSSIDARNQSFAIHGIKNYEKFSNAGFFYTSPTEITCYCCGMKFCNWLYEKHPLQVHGFWSRNCGFMRATLGIIGLKKMIDSYNDYYNNEVFVKHKNRVYTHKRLEDMGFSKPFMRFILANAFIPPYRKYIHKIILNERYFTFKFAAHLLSFHKVNLDNQTTYCMTCGIEPIKKDENFCNACKTLNYKHYKTLNFSVKL*	225
26884	MW856068	MAL/19/Karonga(MW856068)	A224L	MFPKINTIDPYISLRLFEVKPKYVGYSSIDARNQSFAIHDIKNYEKFSNAGLFYTSPTEITCYCCGMKFCNWLYEKHPLQVHAFWSRNCGFMRATLGIIGLKKMIDSYNDYYNNEVFVKHQNRVYTHKRLEDMGFSKPFMRFILANAFIPPYRKYIHKIILNERYFTFKFAAHLLSFHKVNLDNQTTYCMTCGIEPIKKDENFCNACKTLNYKHYKTLNFSVKL*	225
27061	MZ202520	K49(MZ202520)	A224L	MFPKINTIDPYISLRLFEVKPKYVGYSSIDARNQSFAIHGIKNYEKFSNAGFFYTSPTEITCYCCGMKFCNWLYEKHPLQVHGFWSRNCGFMRATLGIIGLKKMIDSYNDYYNNEVFVKHKNRVYTHKRLEDMGFSKPFMRFILANAFIPPYRKYIHKIILNERYFTFKFAAHLLSFHKVNLDNQTTYCMTCGIEPIKKDENFCNACKTLNYKHYKTLNFSVKL*	225
27249	MZ325862	ASFV/Zabaykali/WB-5314/2020(MZ325862)	A224L	MFPKINTIDPYISLRLFEVKPKYVGYSSIDARNQSFAIHDIKNYEKFSNAGLFYTSPTEITCYCCGMKFCNWLYEKHPLQVHAFWSRNCGFMRATLGIIGLKKMIDSYNDYYNNEVFVKHQNRVYTHKRLEDMGFSKPFMRFILANAFIPPYRKYIHKIILNERYFTFKFAAHLLSFHKVNLDNQTTYCMTCGIEPIKKDENFCNACKTLNYKHYKTLNFSVKL*	225
27441	MZ614662	CADC_HN09(MZ614662)	A224L	MFPKINTIDPYISLRLFEVKPKYVGYSSIDARNQSFAIHDIKNYEKFSNAGLFYTSPTEITCYCCGMKFCNWLYEKHPLQVHAFWSRNCGFMRATLGIIGLKKMIDSYNDYYNNEVFVKHQNRVYTHKRLEDMGFSKPFMRFILANAFIPPYRKYIHKIILNERYFTFKFAAHLLSFHKVNLDNQTTYCMTCGIEPIKKDENFCNACKTLNYKHYKTLNFSVKL*	225
27603	MZ945536	Pig/HeN/ZZ-P1/2021(MZ945536)	A224L	MFPKINTIDPYISLRLFEVKPKYVGYSSIDARNQSFAIHGIKNYEKFSNAGFFYTSPTEITCYCCGMKFCNWLYEKHPLQVHGFWSRNCGFMRATLGIIGLKKMIDSYNDYYNNEVFVKHKNRVYTHKRLEDMGFSKPFMRFILANAFIPPYRKYIHKIILNERYFTFKFAAHLLSFHKVNLDNQTTYCMTCGIEPIKKDENFCNACKTLNYKHYKTLNFSVKL*	225
27763	MZ945537	Pig/SD/DY-I/2021(MZ945537)	A224L	MFPKINTIDPYISLRLFEVKPKYVGYSSIDARNQSFAIHGIKNYEKFSNAGFFYTSPTEITCYCCGMKFCNWLYEKHPLQVHGFWSRNCGFMRATLGIIGLKKMIDSYNDYYNNEVFVKHKNRVYTHKRLEDMGFSKPFMRFILANAFIPPYRKYIHKIILNERYFTFKFAAHLLSFHKVNLDNQTTYCMTCGIEPIKKDENFCNACKTLNYKHYKTLNFSVKL*	225
28485	OL322096	Vietnam/Pig/RG-1/01(OL322096)	A224L	MFPKINTIDPYISLRLFEVKPKYVGYSSIDARNQSFAIHDIKNYEKFSNAGLFYTSPTEITCYCCGMKFCNWLYEKHPLQVHAFWSRNCGFMRATLGIIGLKKMIDSYNDYYNNEVFVKHQNRVYTHKRLEDMGFSKPFMRFILANAFIPPYRKYIHKIILNERYFTFKFAAHLLSFHKVNLDNQTTYCMTCGIEPIKKDENFCNACKTLNYKHYKTLNFSVKL*	225
28676	OL322097	Vietnam/Pig/RG-2/01(OL322097)	A224L	MFPKINTIDPYISLRLFEVKPKYVGYSSIDARNQSFAIHDIKNYEKFSNAGLFYTSPTEITCYCCGMKFCNWLYEKHPLQVHAFWSRNCGFMRATLGIIGLKKMIDSYNDYYNNEVFVKHQNRVYTHKRLEDMGFSKPFMRFILANAFIPPYRKYIHKIILNERYFTFKFAAHLLSFHKVNLDNQTTYCMTCGIEPIKKDENFCNACKTLNYKHYKTLNFSVKL*	225
28868	OL322098	Vietnam/Pig/RG-3/01(OL322098)	A224L	MFPKINTIDPYISLRLFEVKPKYVGYSSIDARNQSFAIHDIKNYEKFSNAGLFYTSPTEITCYCCGMKFCNWLYEKHPLQVHAFWSRNCGFMRATLGIIGLKKMIDSYNDYYNNEVFVKHQNRVYTHKRLEDMGFSKPFMRFILANAFIPPYRKYIHKIILNERYFTFKFAAHLLSFHKVNLDNQTTYCMTCGIEPIKKDENFCNACKTLNYKHYKTLNFSVKL*	225
29059	OL322099	Vietnam/Pig/RG-4/01(OL322099)	A224L	MFPKINTIDPYISLRLFEVKPKYVGYSSIDARNQSFAIHDIKNYEKFSNAGLFYTSPTEITCYCCGMKFCNWLYEKHPLQVHAFWSRNCGFMRATLGIIGLKKMIDSYNDYYNNEVFVKHQNRVYTHKRLEDMGFSKPFMRFILANAFIPPYRKYIHKIILNERYFTFKFAAHLLSFHKVNLDNQTTYCMTCGIEPIKKDENFCNACKTLNYKHYKTLNFSVKL*	225
29247	OL322100	Vietnam/Pig/RG-5/01(OL322100)	A224L	MFPKINTIDPYISLRLFEVKPKYVGYSSIDARNQSFAIHDIKNYEKFSNAGLFYTSPTEITCYCCGMKFCNWLYEKHPLQVHAFWSRNCGFMRATLGIIGLKKMIDSYNDYYNNEVFVKHQNRVYTHKRLEDMGFSKPFMRFILANAFIPPYRKYIHKIILNERYFTFKFAAHLLSFHKVNLDNQTTYCMTCGIEPIKKDENFCNACKTLNYKHYKTLNFSVKL*	225
29435	OL322101	Vietnam/Pig/RG-6/01(OL322101)	A224L	MFPKINTIDPYISLRLFEVKPKYVGYSSIDARNQSFAIHDIKNYEKFSNAGLFYTSPTEITCYCCGMKFCNWLYEKHPLQVHAFWSRNCGFMRATLGIIGLKKMIDSYNDYYNNEVFVKHQNRVYTHKRLEDMGFSKPFMRFILANAFIPPYRKYIHKIILNERYFTFKFAAHLLSFHKVNLDNQTTYCMTCGIEPIKKDENFCNACKTLNYKHYKTLNFSVKL*	225
29624	OL322102	Vietnam/Pig/RG-7/01(OL322102)	A224L	MFPKINTIDPYISLRLFEVKPKYVGYSSIDARNQSFAIHDIKNYEKFSNAGLFYTSPTEITCYCCGMKFCNWLYEKHPLQVHAFWSRNCGFMRATLGIIGLKKMIDSYNDYYNNEVFVKHQNRVYTHKRLEDMGFSKPFMRFILANAFIPPYRKYIHKIILNERYFTFKFAAHLLSFHKVNLDNQTTYCMTCGIEPIKKDENFCNACKTLNYKHYKTLNFSVKL*	225
29813	OL622042	wild boar/SNJ/2020(OL622042)	A224L	MFPKINTIDPYISLRLFEVKPKYVGYSSIDARNQSFAIHDIKNYEKFSNAGLFYTSPTEITCYCCGMKFCNWLYEKHPLQVHAFWSRNCGFMRATLGIIGLKKMIDSYNDYYNNEVFVKHQNRVYTHKRLEDMGFSKPFMRFILANAFIPPYRKYIHKIILNERYFTFKFAAHLLSFHKVNLDNQTTYCMTCGIEPIKKDENFCNACKTLNYKHYKTLNFSVKL*	225
30006	OL692743	IND/AS/SD-02/2020(OL692743)	A224L	MFPKINTIDPYISLRLFEVKPKYVGYSSIDARNQSFAIHDIKNYEKFSNAGLFYTSPTEITCYCCGMKFCNWLYEKHPLQVHAFWSRNCGFMRATLGIIGLKKMIDSYNDYYNNEVFVKHQNRVYTHKRLEDMGFSKPFMRFILANAFIPPYRKYIHKIILNERYFTFKFAAHLLSFHKVNLDNQTTYCMTCGIEPIKKDENFCNACKTLNYKHYKTLNFSVKL*	225
30199	OL692744	IND/AR/SD-61/2020(OL692744)	A224L	MFPKINTIDPYISLRLFEVKPKYVGYSSIDARNQSFAIHDIKNYEKFSNAGLFYTSPTEITCYCCGMKFCNWLYEKHPLQVHAFWSRNCGFMRATLGIIGLKKMIDSYNDYYNNEVFVKHQNRVYTHKRLEDMGFSKPFMRFILANAFIPPYRKYIHKIILNERYFTFKFAAHLLSFHKVNLDNQTTYCMTCGIEPIKKDENFCNACKTLNYKHYKTLNFSVKL*	225
30387	OM105586	LYG18(OM105586)	A224L	MFPKINTIDPYISLRLFEVKPKYVGYSSIDARNQSFAIHDIKNYEKFSNAGLFYTSPTEITCYCCGMKFCNWLYEKHPLQVHAFWSRNCGFMRATLGIIGLKKMIDSYNDYYNNEVFVKHQNRVYTHKRLEDMGFSKPFMRFILANAFIPPYRKYIHKIILNERYFTFKFAAHLLSFHKVNLDNQTTYCMTCGIEPIKKDENFCNACKTLNYKHYKTLNFSVKL*	225
30562	OM105587	JX21(OM105587)	A224L	MFPKINTIDPYISLRLFEVKPKYVGYSSIDARNQSFAIHDIKNYEKFSNAGLFYTSPTEITCYCCGMKFCNWLYEKHPLQVHAFWSRNCGFMRATLGIIGLKKMIDSYNDYYNNEVFVKHQNRVYTHKRLEDMGFSKPFMRFILANAFIPPYRKYIHKIILNERYFTFKFAAHLLSFHKVNLDNQTTYCMTCGIEPIKKDENFCNACKTLNYKHYKTLNFSVKL*	225
30750	OM161110	SY-1(OM161110)	A224L	MFPKINTIDPYISLRLFEVKPKYVGYSSIDARNQSFAIHDIKNYEKFSNAGLFYTSPTEITCYCCGMKFCNWLYEKHPLQVHAFWSRNCGFMRATLGIIGLKKMIDSYNDYYNNEVFVKHQNRVYTHKRLEDMGFSKPFMRFILANAFIPPYRKYIHKIILNERYFTFKFAAHLLSFHKVNLDNQTTYCMTCGIEPIKKDENFCNACKTLNYKHYKTLNFSVKL*	225
30920	OM249788	KK262(OM249788)	A224L	MFPKINTIDPYISLRLFEVKPKYVGYSSIDARNQSFAIHGIKNYEKFSNAGFFYTSPTEITCYCCGMKFCNWLYEKHPLQVHGFWSRNCGFMRATLGIIGLKKMIDSYNDYYNNEVFVKHKNRVYTHKRLEDMGFSKPFMRFILANAFIPPYRKYIHKIILNERYFTFKFAAHLLSFHKVNLDNQTTYCMTCGIEPIKKDENFCNACKTLNYKHYKTLNFSVKL*	225
31074	OM333166	VNUA-LAVL2(OM333166)	A224L	MFPKINTIDPYISLRLFEVKPKYVGYSSIDARNQSFAIHDIKNYEKFSNAGLFYTSPTEITCYCCGMKFCNWLYEKHPLQVHAFWSRNCGFMRATLGIIGLKKMIDSYNDYYNNEVFVKHQNRVYTHKRLEDMGFSKPFMRFILANAFIPPYRKYIHKIILNERYFTFKFAAHLLSFHKVNLDNQTTYCMTCGIEPIKKDENFCNACKTLNYKHYKTLNFSVKL*	225
31265	OM481275	ABTCVSCK_ASF001(OM481275)	A224L	MFPKINTIDPYISLRLFEVKPKYVGYSSIDARNQSFAIHDIKNYEKFSNAGLFYTSPTEITCYCCGMKFCNWLYEKHPLQVHAFWSRNCGFMRATLGIIGLKKMIDSYNDYYNNEVFVKHQNRVYTHKRLEDMGFSKPFMRFILANAFIPPYRKYIHKIILNERYFTFKFAAHLLSFHKVNLDNQTTYCMTCGIEPIKKDENFCNACKTLNYKHYKTLNFSVKL*	225
31458	OM481276	ABTCVSCK_ASF007(OM481276)	A224L	MFPKINTIDPYISLRLFEVKPKYVGYSSIDARNQSFAIHDIKNYEKFSNAGLFYTSPTEITCYCCGMKFCNWLYEKHPLQVHAFWSRNCGFMRATLGIIGLKKMIDSYNDYYNNEVFVKHQNRVYTHKRLEDMGFSKPFMRFILANAFIPPYRKYIHKIILNERYFTFKFAAHLLSFHKVNLDNQTTYCMTCGIEPIKKDENFCNACKTLNYKHYKTLNFSVKL*	225
31647	OM799941	ASFV/Kaliningrad_17/WB-13869(OM799941)	A224L	MFPKINTIDPYISLRLFEVKPKYVGYSSIDARNQSFAIHDIKNYEKFSNAGLFYTSPTEITCYCCGMKFCNWLYEKHPLQVHAFWSRNCGFMRATLGIIGLKKMIDSYNDYYNNEVFVKHQNRVYTHKRLEDMGFSKPFMRFILANAFIPPYRKYIHKIILNERYFTFKFAAHLLSFHKVNLDNQTTYCMTCGIEPIKKDENFCNACKTLNYKHYKTLNFSVKL*	225
31837	OM966714	ASFV/Kaliningrad_18/WB-12523(OM966714)	A224L	MFPKINTIDPYISLRLFEVKPKYVGYSSIDARNQSFAIHDIKNYEKFSNAGLFYTSPTEITCYCCGMKFCNWLYEKHPLQVHAFWSRNCGFMRATLGIIGLKKMIDSYNDYYNNEVFVKHQNRVYTHKRLEDMGFSKPFMRFILANAFIPPYRKYIHKIILNERYFTFKFAAHLLSFHKVNLDNQTTYCMTCGIEPIKKDENFCNACKTLNYKHYKTLNFSVKL*	225
32025	OM966715	ASFV/Kaliningrad_18/WB-12524(OM966715)	A224L	MFPKINTIDPYISLRLFEVKPKYVGYSSIDARNQSFAIHDIKNYEKFSNAGLFYTSPTEITCYCCGMKFCNWLYEKHPLQVHAFWSRNCGFMRATLGIIGLKKMIDSYNDYYNNEVFVKHQNRVYTHKRLEDMGFSKPFMRFILANAFIPPYRKYIHKIILNERYFTFKFAAHLLSFHKVNLDNQTTYCMTCGIEPIKKDENFCNACKTLNYKHYKTLNFSVKL*	225
32213	OM966716	ASFV/Kaliningrad_18/WB-9735(OM966716)	A224L	MFPKINTIDPYISLRLFEVKPKYVGYSSIDARNQSFAIHDIKNYEKFSNAGLFYTSPTEITCYCCGMKFCNWLYEKHPLQVHAFWSRNCGFMRATLGIIGLKKMIDSYNDYYNNEVFVKHQNRVYTHKRLEDMGFSKPFMRFILANAFIPPYRKYIHKIILNERYFTFKFAAHLLSFHKVNLDNQTTYCMTCGIEPIKKDENFCNACKTLNYKHYKTLNFSVKL*	225
32403	OM966719	ASFV/Kaliningrad_19/WB-10168(OM966719)	A224L	MFPKINTIDPYISLRLFEVKPKYVGYSSIDARNQSFAIHDIKNYEKFSNAGLFYTSPTEITCYCCGMKFCNWLYEKHPLQVHAFWSRNCGFMRATLGIIGLKKMIDSYNDYYNNEVFVKHQNRVYTHKRLEDMGFSKPFMRFILANAFIPPYRKYIHKIILNERYFTFKFAAHLLSFHKVNLDNQTTYCMTCGIEPIKKDENFCNACKTLNYKHYKTLNFSVKL*	225
32592	OM966720	ASFV/Kaliningrad_18/WB-12516(OM966720)	A224L	MFPKINTIDPYISLRLFEVKPKYVGYSSIDARNQSFAIHDIKNYEKFSNAGLFYTSPTEITCYCCGMKFCNWLYEKHPLQVHAFWSRNCGFMRATLGIIGLKKMIDSYNDYYNNEVFVKHQNRVYTHKRLEDMGFSKPFMRFILANAFIPPYRKYIHKIILNERYFTFKFAAHLLSFHKVNLDNQTTYCMTCGIEPIKKDENFCNACKTLNYKHYKTLNFSVKL*	225
32782	OM966721	ASFV/Kaliningrad_18/WB-9734(OM966721)	A224L	MFPKINTIDPYISLRLFEVKPKYVGYSSIDARNQSFAIHDIKNYEKFSNAGLFYTSPTEITCYCCGMKFCNWLYEKHPLQVHAFWSRNCGFMRATLGIIGLKKMIDSYNDYYNNEVFVKHQNRVYTHKRLEDMGFSKPFMRFILANAFIPPYRKYIHKIILNERYFTFKFAAHLLSFHKVNLDNQTTYCMTCGIEPIKKDENFCNACKTLNYKHYKTLNFSVKL*	225
32971	ON075797	Korea/YC1/2019(ON075797)	A224L	MFPKINTIDPYISLRLFEVKPKYVGYSSIDARNQSFAIHDIKNYEKFSNAGLFYTSPTEITCYCCGMKFCNWLYEKHPLQVHAFWSRNCGFMRATLGIIGLKKMIDSYNDYYNNEVFVKHQNRVYTHKRLEDMGFSKPFMRFILANAFIPPYRKYIHKIILNERYFTFKFAAHLLSFHKVNLDNQTTYCMTCGIEPIKKDENFCNACKTLNYKHYKTLNFSVKL*	225
33163	ON108571	2802/AL/2022 Italy(ON108571)	A224L	MFPKINTIDPYISLRLFEVKPKYVGYSSIDARNQSFAIHDIKNYEKFSNAGLFYTSPTEITCYCCGMKFCNWLYEKHPLQVHAFWSRNCGFMRATLGIIGLKKMIDSYNDYYNNEVFVKHQNRVYTHKRLEDMGFSKPFMRFILANAFIPPYRKYIHKIILNERYFTFKFAAHLLSFHKVNLDNQTTYCMTCGIEPIKKDENFCNACKTLNYKHYKTLNFSVKL*	225
33332	ON185726	Dr-1980(ON185726)	A224L	MFPKINTIDPYISLRLFEVKPKYVGYSSIDARNQSFAIHGIKNYEKFSNAGFFYTSPTEITCYCCGMKFCNWLYEKHPLQVHGFWSRNCGFMRATLGIIGLKKMIDSYNDYYNNEVFVKHKNRVYTHKRLEDMGFSKPFMRFILANAFIPPYRKYIHKIILNERYFTFKFAAHLLSFHKVNLDNQTTYCMTCGIEPIKKDENFCNACKTLNYKHYKTLNFSVKL*	225
33495	ON260838	7212WB(ON260838)	A224L	MFPKINTIDPYISLRLFEVKPKYVGYSSIDARNQSFAIHGIKNYEKFSNAGFFYTSPTEITCYCCGMKFCNWLYEKHPLQVHGFWSRNCGFMRATLGIIGLKKMIDSYNDYYNNEVFVKHKNRVYTHKRLEDMGFSKPFMRFILANAFIPPYRKYIHKIILNERYFTFKFAAHLLSFHKVNLDNQTTYCMTCGIEPIKKDENFCNACKTLNYKHYKTLNFSVKL*	225
33824	ON260840	28784WB(ON260840)	A224L	MFPKINTIDPYISLRLFEVKPKYVGYSSIDARNQSFAIHGIKNYEKFSNAGFFYTSPTEITCYCCGMKFCNWLYEKHPLQVHGFWSRNCGFMRATLGIIGLKKMIDSYNDYYNNEVFVKHKNRVYTHKRLEDMGFSKPFMRFILANAFIPPYRKYIHKIILNERYFTFKFAAHLLSFHKVNLDNQTTYCMTCGIEPIKKDENFCNACKTLNYKHYKTLNFSVKL*	225
33990	ON260841	33262WB(ON260841)	A224L	MFPKINTIDPYISLRLFEVKPKYVGYSSIDARNQSFAIHGIKNYEKFSNAGFFYTSPTEITCYCCGMKFCNWLYEKHPLQVHGFWSRNCGFMRATLGIIGLKKMIDSYNDYYNNEVFVKHKNRVYTHKRLEDMGFSKPFMRFILANAFIPPYRKYIHKIILNERYFTFKFAAHLLSFHKVNLDNQTTYCMTCGIEPIKKDENFCNACKTLNYKHYKTLNFSVKL*	225
34179	ON263123	GZ201801_2(ON263123)	A224L	MFPKINTIDPYISLRLFEVKPKYVGYSSIDARNQSFAIHDIKNYEKFSNAGLFYTSPTEITCYCCGMKFCNWLYEKHPLQVHAFWSRNCGFMRATLGIIGLKKMIDSYNDYYNNEVFVKHQNRVYTHKRLEDMGFSKPFMRFILANAFIPPYRKYIHKIILNERYFTFKFAAHLLSFHKVNLDNQTTYCMTCGIEPIKKDENFCNACKTLNYKHYKTLNFSVKL*	225
34367	ON380539	HB03A(ON380539)	A224L	MFPKINTIDPYISLRLFEVKPKYVGYSSIDARNQSFAIHDIKNYEKFSNAGLFYTSPTEITCYCCGMKFCNWLYEKHPLQVHAFWSRNCGFMRATLGIIGLKKMIDSYNDYYNNEVFVKHQNRVYTHKRLEDMGFSKPFMRFILANAFIPPYRKYIHKIILNERYFTFKFAAHLLSFHKVNLDNQTTYCMTCGIEPIKKDENFCNACKTLNYKHYKTLNFSVKL*	225
34555	ON380540	HB31A(ON380540)	A224L	MFPKINTIDPYISLRLFEVKPKYVGYSSIDARNQSFAIHDIKNYEKFSNAGLFYTSPTEITCYCCGMKFCNWLYEKHPLQVHAFWSRNCGFMRATLGIIGLKKMIDSYNDYYNNEVFVKHQNRVYTHKRLEDMGFSKPFMRFILANAFIPPYRKYIHKIILNERYFTFKFAAHLLSFHKVNLDNQTTYCMTCGIEPIKKDENFCNACKTLNYKHYKTLNFSVKL*	225
34726	ON400500	YNFN202103(ON400500)	A224L	MFPKINTIDPYISLRLFEVKPKYVGYSSIDARNQSFAIHDIKNYEKFSNAGLFYTSPTEITCYCCGMKFCNWLYEKHPLQVHAFWSRNCGFMRATLGIIGLKKMIDSYNDYYNNEVFVKHQNRVYTHKRLEDMGFSKPFMRFILANAFIPPYRKYIHKIILNERYFTFKFAAHLLSFHKVNLDNQTTYCMTCGIEPIKKDENFCNACKTLNYKHYKTLNFSVKL*	225
35099	ON409979	TAN/17/Kibaha(ON409979)	A224L	MFPKINTIDPYISLRLFEVKPKYVGYSSIDARNQSFAIHDIKNYEKFSNAGLFYTSPTEITCYCCGMKFCNWLYEKHPLQVHAFWSRNCGFMRATLGIIGLKKMIDSYNDYYNNEVFVKHQNRVYTHKRLEDMGFSKPFMRFILANAFIPPYRKYIHKIILNERYFTFKFAAHLLSFHKVNLDNQTTYCMTCGIEPIKKDENFCNACKTLNYKHYKTLNFSVKL*	225
35260	ON409980	TAN/16/Magu(ON409980)	A224L	MYPKINTIDTYISLRLFEVKPKYAGYSSVDARNKSFAIHDIKNYEKFSNAGLFYTSPTEITCYCCGMKFCNWLYEKHPLQVHGFWSRNCGFMRATLGIIGLKKMIDSYNDYFTHEVSVKHKNRVYTHKRLEDMGFSKCFMRFILANAFMPPYRKYIHKIILNERYFTFKFVAYLLSFHKVNLDNQTTYCMTCGIEQINKDENFCSACKTLNYKYYKMLNFSIKL*	225
35416	ON409981	TAN/08/Mazimbu(ON409981)	A224L	MYPKINTIDTYISLRLFEVKPKYEGYSSVDARNKSFAIHDIKNYEKFSNAGLFYTSPTEITCYCCGMKFCNWLYEKYPLQVHGFWSRNCGFMRATLGIIGLKKMIDSYNDYFTNEVSVKHKNRVYTHKRLEDMGFSKSFMRFILANAFMPPYRKYIHKIILNERYFTFKFVAYLLSFHKVNLNNQTTYCMTCGIEQINKDENFCNACKLLNYKHYKMLNFSVKL*	225
35577	ON409982	TAN/17/Mbagala(ON409982)	A224L	MFPKINTIDPYISLRLFEVKPKYVGYSSIDARNQSFAIHDIKNYEKFSNAGLFYTSPTEITCYCCGMKFCNWLYEKHPLQVHAFWSRNCGFMRATLGIIGLKKMIDSYNDYYNNEVFVKHQNRVYTHKRLEDMGFSKPFMRFILANAFIPPYRKYIHKIILNERYFTFKFAAHLLSFHKVNLDNQTTYCMTCGIEPIKKDENFCNACKTLNYKHYKTLNFSVKL*	225
35758	ON409983	TAN/20/Morogoro(ON409983)	A224L	MFPKINTIDPYISLRLFEVKPKYVGYSSIDARNQSFAIHDIKNYEKFSNAGLFYTSPTEITCYCCGMKFCNWLYEKHPLQVHAFWSRNCGFMRATLGIIGLKKMIDSYNDYYNNEVFVKHQNRVYTHKRLEDMGFSKPFMRFILANAFIPPYRKYIHKIILNERYFTFKFAAHLLSFHKVNLDNQTTYCMTCGIEPIKKDENFCNACKTLNYKHYKTLNFSVKL*	225
35946	ON456300	Yangzhou(ON456300)	A224L	MFPKINTIDPYISLRLFEVKPKYVGYSSIDARNQSFAIHDIKNYEKFSNAGLFYTSPTEITCYCCGMKFCNWLYEKHPLQVHAFWSRNCGFMRATLGIIGLKKMIDSYNDYYNNEVFVKHQNRVYTHKRLEDMGFSKPFMRFILANAFIPPYRKYIHKIILNERYFTFKFAAHLLSFHKVNLDNQTTYCMTCGIEPIKKDENFCNACKTLNYKHYKTLNFSVKL*	225
36125	ON963982	A4(ON963982)	A224L	MFPKINTIDPYISLRLFEVKPKYVGYSSIDARNQSFAIHDIKNYEKFSNAGLFYTSPTEITCYCCGMKFCNWLYEKHPLQVHAFWSRNCGFMRATLGIIGLKKMIDSYNDYYNNEVFVKHQNRVYTHKRLEDMGFSKPFMRFILANAFIPPYRKYIHKIILNERYFTFKFAAHLLSFHKVNLDNQTTYCMTCGIEPIKKDENFCNACKTLNYKHYKTLNFSVKL*	225
36291	OP312970	19155_WB(OP312970)	A224L	MFPKINTIDPYISLRLFEVKPKYVGYSSIDARNQSFAIHGIKNYEKFSNAGFFYTSPTEITCYCCGMKFCNWLYEKHPLQVHGFWSRNCGFMRATLGIIGLKKMIDSYNDYYNNEVFVKHKNRVYTHKRLEDMGFSKPFMRFILANAFIPPYRKYIHKIILNERYFTFKFAAHLLSFHKVNLDNQTTYCMTCGIEPIKKDENFCNACKTLNYKHYKTLNFSVKL*	225
36480	OP467597	ASF-MNG19(OP467597)	A224L	MFPKINTIDPYISLRLFEVKPKYVGYSSIDARNQSFAIHDIKNYEKFSNAGLFYTSPTEITCYCCGMKFCNWLYEKHPLQVHAFWSRNCGFMRATLGIIGLKKMIDSYNDYYNNEVFVKHQNRVYTHKRLEDMGFSKPFMRFILANAFIPPYRKYIHKIILNERYFTFKFAAHLLSFHKVNLDNQTTYCMTCGIEPIKKDENFCNACKTLNYKHYKTLNFSVKL*	225
36493	OP479889	Ghana2022-35(OP479889)	A224L	MFPKINTIDPYISLRLFEVKPKYVGYSSIDARNQSFAIHDIKNYEKFSNAGLFYTSPTEITCYCCGMKFCNWLYEKHPLQVHAFWSRNCGFMRATLGIIGLKKMIDSYNDYYNNEVFVKHQNRVYTHKRLEDMGFSKPFMRFILANAFIPPYRKYIHKIILNERYFTFKFAAHLLSFHKVNLDNQTTYCMTCGIEPIKKDENFCNACKTLNYKHYKTLNFSVKL*	225
36849	OP510032	ASFV/Primorsky_19/DP-8235(OP510032)	A224L	MFPKINTIDPYISLRLFEVKPKYVGYSSIDARNQSFAIHDIKNYEKFSNAGLFYTSPTEITCYCCGMKFCNWLYEKHPLQVHAFWSRNCGFMRATLGIIGLKKMIDSYNDYYNNEVFVKHQNRVYTHKRLEDMGFSKPFMRFILANAFIPPYRKYIHKIILNERYFTFKFAAHLLSFHKVNLDNQTTYCMTCGIEPIKKDENFCNACKTLNYKHYKTLNFSVKL*	225
37042	OP510033	ASFV/Zabaykali_20/DP-4905(OP510033)	A224L	MFPKINTIDPYISLRLFEVKPKYVGYSSIDARNQSFAIHDIKNYEKFSNAGLFYTSPTEITCYCCGMKFCNWLYEKHPLQVHAFWSRNCGFMRATLGIIGLKKMIDSYNDYYNNEVFVKHQNRVYTHKRLEDMGFSKPFMRFILANAFIPPYRKYIHKIILNERYFTFKFAAHLLSFHKVNLDNQTTYCMTCGIEPIKKDENFCNACKTLNYKHYKTLNFSVKL*	225
37235	OP605386	20355/RM/2022_Italy(OP605386)	A224L	MFPKINTIDPYISLRLFEVKPKYVGYSSIDARNQSFAIHDIKNYEKFSNAGLFYTSPTEITCYCCGMKFCNWLYEKHPLQVHAFWSRNCGFMRATLGIIGLKKMIDSYNDYYNNEVFVKHQNRVYTHKRLEDMGFSKPFMRFILANAFIPPYRKYIHKIILNERYFTFKFAAHLLSFHKVNLDNQTTYCMTCGIEPIKKDENFCNACKTLNYKHYKTLNFSVKL*	225
37424	OP612151	SY-2(OP612151)	A224L	MFPKINTIDPYISLRLFEVKPKYVGYSSIDARNQSFAIHDIKNYEKFSNAGLFYTSPTEITCYCCGMKFCNWLYEKHPLQVHAFWSRNCGFMRATLGIIGLKKMIDSYNDYYNNEVFVKHQNRVYTHKRLEDMGFSKPFMRFILANAFIPPYRKYIHKIILNERYFTFKFAAHLLSFHKVNLDNQTTYCMTCGIEPIKKDENFCNACKTLNYKHYKTLNFSVKL*	225
37612	OP628183	Korea/HC224/2020(OP628183)	A224L	MFPKINTIDPYISLRLFEVKPKYVGYSSIDARNQSFAIHDIKNYEKFSNAGLFYTSPTEITCYCCGMKFCNWLYEKHPLQVHAFWSRNCGFMRATLGIIGLKKMIDSYNDYYNNEVFVKHQNRVYTHKRLEDMGFSKPFMRFILANAFIPPYRKYIHKIILNERYFTFKFAAHLLSFHKVNLDNQTTYCMTCGIEPIKKDENFCNACKTLNYKHYKTLNFSVKL*	225
37788	OP672342	Nigeria-RV502(OP672342)	A224L	MFPKINTIDPYISLRLFEVKPKYVGYSSIDARNQSFAIHDIKNYEKFSNAGLFYTSPTEITCYCCGMKFCNWLYEKHPLQVHAFWSRNCGFMRATLGIIGLKKMIDSYNDYYNNEVFVKHQNRVYTHKRLEDMGFSKPFMRFILANAFIPPYRKYIHKIILNERYFTFKFAAHLLSFHKVNLDNQTTYCMTCGIEPIKKDENFCNACKTLNYKHYKTLNFSVKL*	225
37975	OP823268	OP823268(OP823268)	A224L	MFPKINTIDPYISLRLFEVKPKYVGYSSIDARNQSFAIHDIKNYEKFSNAGLFYTSPTEITCYCCGMKFCNWLYEKHPLQVHAFWSRNCGFMRATLGIIGLKKMIDSYNDYYNNEVFVKHQNRVYTHKRLEDMGFSKPFMRFILANAFIPPYRKYIHKIILNERYFTFKFAAHLLSFHKVNLDNQTTYCMTCGIEPIKKDENFCNACKTLNYKHYKTLNFSVKL*	225
38162	OP823269	OP823269(OP823269)	A224L	MFPKINTIDPYISLRLFEVKPKYVGYSSIDARNQSFAIHDIKNYEKFSNAGLFYTSPTEITCYCCGMKFCNWLYEKHPLQVHAFWSRNCGFMRATLGIIGLKKMIDSYNDYYNNEVFVKHQNRVYTHKRLEDMGFSKPFMRFILANAFIPPYRKYIHKIILNERYFTFKFAAHLLSFHKVNLDNQTTYCMTCGIEPIKKDENFCNACKTLNYKHYKTLNFSVKL*	225
38350	OP856591	China/LN/2018/1(OP856591)	A224L	MFPKINTIDPYISLRLFEVKPKYVGYSSIDARNQSFAIHDIKNYEKFSNAGLFYTSPTEITCYCCGMKFCNWLYEKHPLQVHAFWSRNCGFMRATLGIIGLKKMIDSYNDYYNNEVFVKHQNRVYTHKRLEDMGFSKPFMRFILANAFIPPYRKYIHKIILNERYFTFKFAAHLLSFHKVNLDNQTTYCMTCGIEPIKKDENFCNACKTLNYKHYKTLNFSVKL*	225
38525	OQ504954	Pig/Henan/123014/2022(OQ504954)	A224L	MFPKINTIDPYISLRLFEVKPKYVGYSSIDARNQSFAIHGIKNYEKFSNAGFFYTSPTEITCYCCGMKFCNWLYEKHPLQVHGFWSRNCGFMRATLGIIGLKKMIDSYNDYYNNEVFVKHKNRVYTHKRLEDMGFSKPFMRFILANAFIPPYRKYIHKIILNERYFTFKFAAHLLSFHKVNLDNQTTYCMTCGIEPIKKDENFCNACKTLNYKHYKTLNFSVKL*	225
38700	OQ504955	Pig/Inner Mongolia/DQDM/2022(OQ504955)	A224L	MFPKINTIDPYISLRLFEVKPKYVGYSSIDARNQSFAIHGIKNYEKFSNAGFFYTSPTEITCYCCGMKFCNWLYEKHPLQVHGFWSRNCGFMRATLGIIGLKKMIDSYNDYYNNEVFVKHKNRVYTHKRLEDMGFSKPFMRFILANAFIPPYRKYIHKIILNERYFTFKFAAHLLSFHKVNLDNQTTYCMTCGIEPIKKDENFCNACKTLNYKHYKTLNFSVKL*	225
38875	OQ504956	Pig/Jiangsu/LG/2021, (OQ504956)	A224L	MFPKINTIDPYISLRLFEVKPKYVGYSSIDARNQSFAIHGIKNYEKFSNAGFFYTSPTEITCYCCGMKFCNWLYEKHPLQVHGFWSRNCGFMRATLGIIGLKKMIDSYNDYYNNEVFVKHKNRVYTHKRLEDMGFSKPFMRFILANAFIPPYRKYIHKIILNERYFTFKFAAHLLSFHKVNLDNQTTYCMTCGIEPIKKDENFCNACKTLNYKHYKTLNFSVKL*	225
38887	OR371529	Ghana2021-95(OR371529)	A224L	MFPKINTIDPYISLRLFEVKPKYVGYSSIDARNQSFAIHGIKNYEKFSNAGFFYTSPTEITCYCCGMKFCNWLYEKHPLQVHGFWSRNCGFMRATLGIIGLKKMIDSYNDYYNNEVFVKHKNRVYTHKRLEDMGFSKPFMRFILANAFIPPYRKYIHKIILNERYFTFKFAAHLLSFHKVNLDNQTTYCMTCGIEPIKKDENFCNACKTLNYKHYKTLNFSVKL*	225
39239	OX376250	2020ASP02805(OX376250)	A224L	MFPKINTIDPYISLRLFEVKPKYVGYSSIDARNQSFAIHDIKNYEKFSNAGLFYTSPTEITCYCCGMKFCNWLYEKHPLQVHAFWSRNCGFMRATLGIIGLKKMIDSYNDYYNNEVFVKHQNRVYTHKRLEDMGFSKPFMRFILANAFIPPYRKYIHKIILNERYFTFKFAAHLLSFHKVNLDNQTTYCMTCGIEPIKKDENFCNACKTLNYKHYKTLNFSVKL*	225
39431	OX376251	2021ASP01919 (OX376251)	A224L	MFPKINTIDPYISLRLFEVKPKYVGYSSIDARNQSFAIHDIKNYEKFSNAGLFYTSPTEITCYCCGMKFCNWLYEKHPLQVHAFWSRNCGFMRATLGIIGLKKMIDSYNDYYNNEVFVKHQNRVYTHKRLEDMGFSKPFMRFILANAFIPPYRKYIHKIILNERYFTFKFAAHLLSFHKVNLDNQTTYCMTCGIEPIKKDENFCNACKTLNYKHYKTLNFSVKL*	225
39622	OX376252	2021ASP00703 (OX376252)	A224L	MFPKINTIDPYISLRLFEVKPKYVGYSSIDARNQSFAIHDIKNYEKFSNAGLFYTSPTEITCYCCGMKFCNWLYEKHPLQVHAFWSRNCGFMRATLGIIGLKKMIDSYNDYYNNEVFVKHQNRVYTHKRLEDMGFSKPFMRFILANAFIPPYRKYIHKIILNERYFTFKFAAHLLSFHKVNLDNQTTYCMTCGIEPIKKDENFCNACKTLNYKHYKTLNFSVKL*	225
39813	OX376253	2021ASP01957 (OX376253)	A224L	MFPKINTIDPYISLRLFEVKPKYVGYSSIDARNQSFAIHDIKNYEKFSNAGLFYTSPTEITCYCCGMKFCNWLYEKHPLQVHAFWSRNCGFMRATLGIIGLKKMIDSYNDYYNNEVFVKHQNRVYTHKRLEDMGFSKPFMRFILANAFIPPYRKYIHKIILNERYFTFKFAAHLLSFHKVNLDNQTTYCMTCGIEPIKKDENFCNACKTLNYKHYKTLNFSVKL*	225
40007	OX376254	2021ASP00484 (OX376254)	A224L	MFPKINTIDPYISLRLFEVKPKYVGYSSIDARNQSFAIHDIKNYEKFSNAGLFYTSPTEITCYCCGMKFCNWLYEKHPLQVHAFWSRNCGFMRATLGIIGLKKMIDSYNDYYNNEVFVKHQNRVYTHKRLEDMGFSKPFMRFILANAFIPPYRKYIHKIILNERYFTFKFAAHLLSFHKVNLDNQTTYCMTCGIEPIKKDENFCNACKTLNYKHYKTLNFSVKL*	225
40199	OX376255	2021ASP00902 (OX376255)	A224L	MFPKINTIDPYISLRLFEVKPKYVGYSSIDARNQSFAIHDIKNYEKFSNAGLFYTSPTEITCYCCGMKFCNWLYEKHPLQVHAFWSRNCGFMRATLGIIGLKKMIDSYNDYYNNEVFVKHQNRVYTHKRLEDMGFSKPFMRFILANAFIPPYRKYIHKIILNERYFTFKFAAHLLSFHKVNLDNQTTYCMTCGIEPIKKDENFCNACKTLNYKHYKTLNFSVKL*	225
40392	OX376256	2020ASP01832 (OX376256)	A224L	MFPKINTIDPYISLRLFEVKPKYVGYSSIDARNQSFAIHDIKNYEKFSNAGLFYTSPTEITCYCCGMKFCNWLYEKHPLQVHAFWSRNCGFMRATLGIIGLKKMIDSYNDYYNNEVFVKHQNRVYTHKRLEDMGFSKPFMRFILANAFIPPYRKYIHKIILNERYFTFKFAAHLLSFHKVNLDNQTTYCMTCGIEPIKKDENFCNACKTLNYKHYKTLNFSVKL*	225
40586	OX376257	2021ASP02148 (OX376257)	A224L	MFPKINTIDPYISLRLFEVKPKYVGYSSIDARNQSFAIHDIKNYEKFSNAGLFYTSPTEITCYCCGMKFCNWLYEKHPLQVHAFWSRNCGFMRATLGIIGLKKMIDSYNDYYNNEVFVKHQNRVYTHKRLEDMGFSKPFMRFILANAFIPPYRKYIHKIILNERYFTFKFAAHLLSFHKVNLDNQTTYCMTCGIEPIKKDENFCNACKTLNYKHYKTLNFSVKL*	225
40780	OX376258	2020ASP02894 (OX376258)	A224L	MFPKINTIDPYISLRLFEVKPKYVGYSSIDARNQSFAIHDIKNYEKFSNAGLFYTSPTEITCYCCGMKFCNWLYEKHPLQVHAFWSRNCGFMRATLGIIGLKKMIDSYNDYYNNEVFVKHQNRVYTHKRLEDMGFSKPFMRFILANAFIPPYRKYIHKIILNERYFTFKFAAHLLSFHKVNLDNQTTYCMTCGIEPIKKDENFCNACKTLNYKHYKTLNFSVKL*	225
40971	OX376259	2021ASP02665 (OX376259)	A224L	MFPKINTIDPYISLRLFEVKPKYVGYSSIDARNQSFAIHDIKNYEKFSNAGLFYTSPTEITCYCCGMKFCNWLYEKHPLQVHAFWSRNCGFMRATLGIIGLKKMIDSYNDYYNNEVFVKHQNRVYTHKRLEDMGFSKPFMRFILANAFIPPYRKYIHKIILNERYFTFKFAAHLLSFHKVNLDNQTTYCMTCGIEPIKKDENFCNACKTLNYKHYKTLNFSVKL*	225
41163	OX376260	2021ASP01917 (OX376260)	A224L	MFPKINTIDPYISLRLFEVKPKYVGYSSIDARNQSFAIHDIKNYEKFSNAGLFYTSPTEITCYCCGMKFCNWLYEKHPLQVHAFWSRNCGFMRATLGIIGLKKMIDSYNDYYNNEVFVKHQNRVYTHKRLEDMGFSKPFMRFILANAFIPPYRKYIHKIILNERYFTFKFAAHLLSFHKVNLDNQTTYCMTCGIEPIKKDENFCNACKTLNYKHYKTLNFSVKL*	225
41356	OX376261	2020ASP02103 (OX376261)	A224L	MFPKINTIDPYISLRLFEVKPKYVGYSSIDARNQSFAIHDIKNYEKFSNAGLFYTSPTEITCYCCGMKFCNWLYEKHPLQVHAFWSRNCGFMRATLGIIGLKKMIDSYNDYYNNEVFVKHQNRVYTHKRLEDMGFSKPFMRFILANAFIPPYRKYIHKIILNERYFTFKFAAHLLSFHKVNLDNQTTYCMTCGIEPIKKDENFCNACKTLNYKHYKTLNFSVKL*	225
41547	OX376262	2021ASP00921 (OX376262)	A224L	MFPKINTIDPYISLRLFEVKPKYVGYSSIDARNQSFAIHDIKNYEKFSNAGLFYTSPTEITCYCCGMKFCNWLYEKHPLQVHAFWSRNCGFMRATLGIIGLKKMIDSYNDYYNNEVFVKHQNRVYTHKRLEDMGFSKPFMRFILANAFIPPYRKYIHKIILNERYFTFKFAAHLLSFHKVNLDNQTTYCMTCGIEPIKKDENFCNACKTLNYKHYKTLNFSVKL*	225
41739	OX376263	2021ASP02207 (OX376263)	A224L	MFPKINTIDPYISLRLFEVKPKYVGYSSIDARNQSFAIHDIKNYEKFSNAGLFYTSPTEITCYCCGMKFCNWLYEKHPLQVHAFWSRNCGFMRATLGIIGLKKMIDSYNDYYNNEVFVKHQNRVYTHKRLEDMGFSKPFMRFILANAFIPPYRKYIHKIILNERYFTFKFAAHLLSFHKVNLDNQTTYCMTCGIEPIKKDENFCNACKTLNYKHYKTLNFSVKL*	225
41931	OX376264	2021ASP03380 (OX376264)	A224L	MFPKINTIDPYISLRLFEVKPKYVGYSSIDARNQSFAIHDIKNYEKFSNAGLFYTSPTEITCYCCGMKFCNWLYEKHPLQVHAFWSRNCGFMRATLGIIGLKKMIDSYNDYYNNEVFVKHQNRVYTHKRLEDMGFSKPFMRFILANAFIPPYRKYIHKIILNERYFTFKFAAHLLSFHKVNLDNQTTYCMTCGIEPIKKDENFCNACKTLNYKHYKTLNFSVKL*	225
42122	OX376265	2021ASP03384 (OX376265)	A224L	MFPKINTIDPYISLRLFEVKPKYVGYSSIDARNQSFAIHDIKNYEKFSNAGLFYTSPTEITCYCCGMKFCNWLYEKHPLQVHAFWSRNCGFMRATLGIIGLKKMIDSYNDYYNNEVFVKHQNRVYTHKRLEDMGFSKPFMRFILANAFIPPYRKYIHKIILNERYFTFKFAAHLLSFHKVNLDNQTTYCMTCGIEPIKKDENFCNACKTLNYKHYKTLNFSVKL*	225
42314	OX376266	2021ASP03643 (OX376266)	A224L	MFPKINTIDPYISLRLFEVKPKYVGYSSIDARNQSFAIHDIKNYEKFSNAGLFYTSPTEITCYCCGMKFCNWLYEKHPLQVHAFWSRNCGFMRATLGIIGLKKMIDSYNDYYNNEVFVKHQNRVYTHKRLEDMGFSKPFMRFILANAFIPPYRKYIHKIILNERYFTFKFAAHLLSFHKVNLDNQTTYCMTCGIEPIKKDENFCNACKTLNYKHYKTLNFSVKL*	225
42505	OX376267	2021ASP03251 (OX376267)	A224L	MFPKINTIDPYISLRLFEVKPKYVGYSSIDARNQSFAIHDIKNYEKFSNAGLFYTSPTEITCYCCGMKFCNWLYEKHPLQVHAFWSRNCGFMRATLGIIGLKKMIDSYNDYYNNEVFVKHQNRVYTHKRLEDMGFSKPFMRFILANAFIPPYRKYIHKIILNERYFTFKFAAHLLSFHKVNLDNQTTYCMTCGIEPIKKDENFCNACKTLNYKHYKTLNFSVKL*	225
42697	OX376268	2021ASP03144 (OX376268)	A224L	MFPKINTIDPYISLRLFEVKPKYVGYSSIDARNQSFAIHDIKNYEKFSNAGLFYTSPTEITCYCCGMKFCNWLYEKHPLQVHAFWSRNCGFMRATLGIIGLKKMIDSYNDYYNNEVFVKHQNRVYTHKRLEDMGFSKPFMRFILANAFIPPYRKYIHKIILNERYFTFKFAAHLLSFHKVNLDNQTTYCMTCGIEPIKKDENFCNACKTLNYKHYKTLNFSVKL*	225
42888	OX376271	2021ASP03658 (OX376271)	A224L	MFPKINTIDPYISLRLFEVKPKYVGYSSIDARNQSFAIHDIKNYEKFSNAGLFYTSPTEITCYCCGMKFCNWLYEKHPLQVHAFWSRNCGFMRATLGIIGLKKMIDSYNDYYNNEVFVKHQNRVYTHKRLEDMGFSKPFMRFILANAFIPPYRKYIHKIILNERYFTFKFAAHLLSFHKVNLDNQTTYCMTCGIEPIKKDENFCNACKTLNYKHYKTLNFSVKL*	225
43080	OX376272	2021ASP03740 (OX376272)	A224L	MFPKINTIDPYISLRLFEVKPKYVGYSSIDARNQSFAIHDIKNYEKFSNAGLFYTSPTEITCYCCGMKFCNWLYEKHPLQVHAFWSRNCGFMRATLGIIGLKKMIDSYNDYYNNEVFVKHQNRVYTHKRLEDMGFSKPFMRFILANAFIPPYRKYIHKIILNERYFTFKFAAHLLSFHKVNLDNQTTYCMTCGIEPIKKDENFCNACKTLNYKHYKTLNFSVKL*	225
43271	OX376273	2021ASP03711 (OX376273)	A224L	MFPKINTIDPYISLRLFEVKPKYVGYSSIDARNQSFAIHDIKNYEKFSNAGLFYTSPTEITCYCCGMKFCNWLYEKHPLQVHAFWSRNCGFMRATLGIIGLKKMIDSYNDYYNNEVFVKHQNRVYTHKRLEDMGFSKPFMRFILANAFIPPYRKYIHKIILNERYFTFKFAAHLLSFHKVNLDNQTTYCMTCGIEPIKKDENFCNACKTLNYKHYKTLNFSVKL*	225
43283	UnPub001	Ken1033(UnPub001)	A224L	MYPKINTIDTYISLRLFEVKPKYAGYSSVDARNKSFAIHDIKNYEKFSNAGLFYTSPTEITCYCCGMKFCNWLYEKHPLQVHGFWSRNCGFMRATLGIIGLKKMIDSYNDYFTHEVSVKHKNRVYTHKRLEDMGFSKCFMRFILANAFMPPYRKYIHKIILNERYFTFKFVAYLLSFHKVNLDNQTTYCMTCGIEQINKDENFCSACKTLNYKYYKMLNFSIKL*	225
43439	UnPub002	Uganda(UnPub002)	A224L	MYPKINTIDTYISLRLFEVKPKYAGYSSVDARNKSFAIHDIKNYEKFSNAGLFYTSPTEITCYCCGMKFCNWLYEKHPLQVHGFWSRNCGFMRATLGIIGLKKMIDSYNDYFTHEVSVKHKNRVYTHKRLEDMGFSKCFMRFILANAFMPPYRKYIHKIILNERYFTFKFVAYLLSFHKVNLDNQTTYCMTCGIEQINKDENFCSACKTLNYKYYKMLNFSIKL*	225
163	AM712239	Benin 97/1(AM712239)	A238L	MEHMFPEREIENLFVKWIKKHIRNGNLTLFEEFFKTDPWIVNRCDKNGSSVFMWICIYGRIDFLKFLFEQESYPGEIINPHRRDKDGNSALHYLAEKKNHLILEEVLGYFGKNGTKICLPNFNGMTPVMKAAIRGRTSNVLSLIKFGADPTQKDYHRGFTAWDWAVFTGNMELVKSLNHDYQKPLYMHFPLYKLDVFHRWFKKKPKIIITGCKNNVYEKLPEQNPNFLCVKKLNKYGK*	239
324	AM712240	OURT 88/3(AM712240)	A238L	MEHMFPEREIENLFVKWIKKHIRNGNLTLFEEFFKTDPWIVNRCDKNGSSVFMWICIYGRIDFLKFLFEQESYPGEIINPHRRDKDGNSALHYLAEKKNHLILEEVLGYFGKNGTKICLPNFNGMTPVMKAAIRGRTSNVLSLIKFGADPTQKDYHRGFTAWDWAVFTGNMELVKSLNHDYQKPLYMHFPLYKLDVFHRWFKKKPKIIITGCKNNVYEKLPEQNPNFLCVKKLNKYGK*	239
476	ASU18466	BA71V(ASU18466)	A238L	MEHMFPEREIENLFVKWIKKHIRNGNLTLFEEFFKTDPWIVNRCDKNGSSVFMWICIYGRIDFLKFLFEQESYPGEIINPHRRDKDGNSALHYLAEKKNHLILEEVLGYFGKNGTKICLPNFNGMTPVMKAAIRGRTSNVLSLIKFGADPTQKDYHRGFTAWDWAVFTGNMELVKSLNHDYQKPLYMHFPLYKLDVFHRWFKKKPKIIITGCKNNVYEKLPEQNPNFLCVKKLNKYGK*	239
651	AY261360	Kenya 1950(AY261360)	A238L	MDTVGLFSAEVEHLFIEWIKKHIKKGDLTLFERFFKADPWIVNRCDRSKITVFMWICIYGRLDFLRFLFKQESYPGEIISHYRRDKDGNSVWHYLAEKKNHLLLEEVLEYFGKIGIKVCFRNFNGITPVMKAAMRGRTLSVLSLIKYGANPNQKDYLKGFNTWDWAVFTGHADLVKSLNKDYQKPLFMHFPLYKLDVFHRRHKKKPKIIITSCEDNVYEKLPEQNPNFLCVKKLNKYGK*	240
817	AY261361	Malawi Lil-20/1 (1983)(AY261361)	A238L	MDTIGLFSVEAEHLFVEWVKKCIKKGDLTLFETLFNADPWIVNRCNKNKITVFMLICIYGRLDFLRFLFKQESYPGEIVNHYRRDKDGNSAWHYLAEKNNHLLLEEVLDYFGKNGIRVCFPNFNGVTPIMKAAMRGRTLSVLSLLKYGANPNRKDYLKGFTTWDWAVFTGHADLVKTLNKGYQKPLFMHFPLYKLDVFHRRFKKKPKIIITGCEDNVYEKLPEQNSNFLCVKKLNKYGK*	240
997	AY261362	Mkuzi 1979(AY261362)	A238L	MEHMFPEREIENLFVKWIKKHIIRNGNLTLFEEFFKTDPWIVNRCDKNGSSVFMWICIYGRIDFLKFLFEQESYPGEIINPHRRDKDGNSALHYLAEKKNHLILEEVLDYFGKNGTRICLPNFNGMTPVMKAAIRGRTLNVLSLIKFGADPTQKDYHRGFTAWDWAVFTGNMELVKSLNHDYQKPLYMHFPLYKLDVFHRWFKKKPKIIITGCKNNVYEKLPEQNPNFLCVKKLNKYGK*	240
1171	AY261363	Pretoriuskop/96/4(AY261363)	A238L	MEHMFPENQIENLFVGWIKKHIRNGDLTLFEEFFKTDPWIVNRCDKNGSSVFMWICIYGRIDFLKFLFKQESYPGEIINHHRRDNDGNSALHYLAEKKNHLILEEVLGYFGKNGTRICLPNFNGMTPVMKAAMRGRTLNMLSLIKFGADPTQKDYHRGFTAWDWAVFTGNMELVKSLNHDYQKPLYMHFPLYKLDVFHRWFKKKPKIIITGCKNNVYEKLPEQNPNFLCVKKLNKYGK*	239
1341	AY261364	Tengani 62(AY261364)	A238L	MEHMFPEKQIENLFVGWIKKHIRNGNLTLFEEFFKTDPWIVNRCDKNGSSVFMWICIYGRIDFLKFLFKQESYPGEIINPHRRDKDGNSALHYLAEKKNHLILEEVLGYFGKNGTRICLPNFNGMTPVMKAAMRGRSLNMLSLIKFGADPTQKDYHRGFTAWDWAVFTGNMELVKSLNHDYQKPLFMHFPLYKLDVFHRWFKKKPKIIITGCEDNVYEKLPEQNPNFLCVKKLNKYGK*	239
1521	AY261365	Warmbaths(AY261365)	A238L	MEHMFPENQIENLFVGWIKKHIIRNGNLTLFEEFFKTDPWIVNRCDKNGSSVFMWICIYGRIDFLKFLFKQESYPGEIINPHRRDKDGNSALHYLAEKKNHLILEEVLDYFGKNGTRICLPNFNGMTPVMKAAMRGRTLNVLSLIKFGADPTQKDYHRGFTAWDWAVFTGNMELVKSLNHDYQKPLYMHFPLYKLDVFHRWFKKKPKIIITGCKNNVYEKLPEQNPNFLCVKKLNKYGK*	240
1698	AY261366	Warthog(AY261366)	A238L	MEHMFPENQIENLFVGWIKKHIRNGNLTLFEEFFKTDPWIVNRCDKNGSSVFMWICIYGRIDFLKFLFKQESYPGEIINPHRRDKDGNSALHYLAEKKNHLILEEVLGYFGKNGTRICLPNFNGITPVMKAAMRGRSLNMLSLIKFGADPTQKDYHRGFTAWDWAVFTGNMELVKSLNHDYQKPLYMHFPLYKLDVFHRWFKKKPKIIITGCKNNVYEKLPEQNPNFLCVKKLNKYGK*	239
1873	FN557520	E75(FN557520)	A238L	MEHMFPEREIENLFVKWIKKHIRNGNLTLFEEFFKTDPWIVNRCDKNGSSVFMWICIYGRIDFLKFLFEQESYPGEIINPHRRDKDGNSALHYLAEKKNHLILEEVLGYFGKNGTKICLPNFNGMTPVMKAAIRGRTSNVLSLIKFGADPTQKDYHRGFTAWDWAVFTGNMELVKSLNHDYQKPLYMHFPLYKLDVFHRWFKKKPKIIITGCKNNVYEKLPEQNPNFLCVKKLNKYGK*	239
2065	FR682468	ASFV Georgia 2007/1(FR682468)	A238L	MEHMFPEREIENLFVKWIKKHIRNGNLTLFEEFFKTDPWIVNRCDKNGSSVFMWICIYGRIDFLKFLFEQESYPGEIINPHRRDKDGNSALHYLAEKKNHLILEGVLGYFGKNGTRICLPNFNGMTPVMKAAIRGRSLNMLSLIKFGADPTQKDYHRGFTAWDWAVFTGNMELVKSLNHDYQNLSTCISLFTSWMFSTGGLRKSPKLLLLAVNIMSMKNFLNRIQSSCV*	230
2251	KJ747406	Kashino 04/13(KJ747406)	A238L	MEHMFPEREIENLFVKWIKKHIRNGNLTLFEEFFKTDPWIVNRCDKNGSSVFMWICIYGRIDFLKFLFEQESYPGEIINPHRRDKDGNSALHYLAEKKNHLILEGVLGYFGKNGTRICLPNFNGMTPVMKAAIRGRSLNMLSLIKFGADPTQKDYHRGFTAWDWAVFTGNMELVKSLNHDYQNLSTCISLFTSWMFSTGGLRKSPKLLLLAVNIMSMKNFLNRIQSSCV*	230
2418	KM102979	26544/OG10(KM102979)	A238L	MEHMFPEREIENLFVKWIKKHIRNGNLTLFEEFFKTDPWIVNRCDKNGSSVFMWICIYGRIDFLKFLFEQESYPGEIINPHRRDKDGNSALHYLAEKKNHLILEEVLGYFGKNGTKICLPNFNGMTPVMKAAIRGRTSNVLSLIKFGADPTQKDYHRGFTAWDWAVFTGNMELVKSLNHDYQKPLYMHFPLYKLDVFHRWFKKKPKIIITGCKNNVYEKLPEQNPNFLCVKKLNKYGK*	239
2594	KM111294	Ken05/Tk1(KM111294)	A238L	MDTVGLFSAEVEHLFIEWIKKHIKKGDLTLFERFFKADPWIVNRCDQSKITVFMWICIYGRLDFLRFLFKQESYPGEIISHYRRDKDGNSVWHYLAEKKNHLLLEEVLEYFGKIGIKVCFRNFNGITPVMKAAMRGRTLSVLSLIKYGANPNQKDYLKGFNTWDWAVFTGHADLVKSLNKDYQKPLFMHFPLYKLDVFHRRHKKKPKIIITSCEDNVYEKLPEQNPNFLCVKKLNKYGK*	240
2759	KM111295	Ken06.Bus(KM111295)	A238L	MDTVGLFSAEVEHLFINWIKNLIKKGDLTLFERFFKADPWIVNRCDQSKITVFMWICIYGRLDFLRFLFKQESYPGEIISYYRRDKDGNSVWHYLAEKKNHLLLEEVLEYFGKIGIKVCFRNFNGITPIMKAAMRGRTLSVLSLIKYGANPNRKDYLKGFNTWDWAVFTGHADLVKSLNKDYQKPLFMHFPLYKLDVFHRRHKKKPKIIITSCEDNVYEKLPEQNPNFLCVKKLNKYGK*	240
2928	KM262844	L60(KM262844)	A238L	MEHMFPEREIENLFVKWIKKHIRNGNLTLFEEFFKTDPWIVNRCDKNGSSVFMWICIYGRIDFLKFLFEQESYPGEIINPHRRDKDGNSALHYLAEKKNHLILEEVLGYFGKNGTKICLPNFNGMTPVMKAAIRGRTSNVLSLIKFGADPTQKDYHRGFTAWDWAVFTGNMELVKSLNHDYQKPLYMHFPLYKLDVFHRWFKKKPKIIITGCKNNVYEKLPEQNPNFLCVKKLNKYGK*	239
3087	KM262845	NHV(KM262845)	A238L	MEHMFPEREIENLFVKWIKKHIRNGNLTLFEEFFKTDPWIVNRCDKNGSSVFMWICIYGRIDFLKFLFEQESYPGEIINPHRRDKDGNSALHYLAEKKNHLILEEVLGYFGKNGTKICLPNFNGMTPVMKAAIRGRTSNVLSLIKFGADPTQKDYHRGFTAWDWAVFTGNMELVKSLNHDYQKPLYMHFPLYKLDVFHRWFKKKPKIIITGCKNNVYEKLPEQNPNFLCVKKLNKYGK*	239
3249	KP055815	BA71(KP055815)	A238L	MEHMFPEREIENLFVKWIKKHIRNGNLTLFEEFFKTDPWIVNRCDKNGSSVFMWICIYGRIDFLKFLFEQESYPGEIINPHRRDKDGNSALHYLAEKKNHLILEEVLGYFGKNGTKICLPNFNGMTPVMKAAIRGRTSNVLSLIKFGADPTQKDYHRGFTAWDWAVFTGNMELVKSLNHDYQKPLYMHFPLYKLDVFHRWFKKKPKIIITGCKNNVYEKLPEQNPNFLCVKKLNKYGK*	239
3430	KP843857	Odintsovo_02/14(KP843857)	A238L	MEHMFPEREIENLFVKWIKKHIRNGNLTLFEEFFKTDPWIVNRCDKNGSSVFMWICIYGRIDFLKFLFEQESYPGEIINPHRRDKDGNSALHYLAEKKNHLILEGVLGYFGKNGTRICLPNFNGMTPVMKAAIRGRSLNMLSLIKFGADPTQKDYHRGFTAWDWAVFTGNMELVKSLNHDYQNLSTCISLFTSWMFSTGGLRKSPKLLLLAVNIMSMKNFLNRIQSSCV*	230
3596	KX354450	47/Ss/2008(KX354450)	A238L	MEHMFPEREIENLFVKWIKKHIRNGNLTLFEEFFKTDPWIVNRCDKNGSSVFMWICIYGRIDFLKFLFEQESYPGEIINPHRRDKDGNSALHYLAEKKNHLILEEVLGYFGKNGTKICLPNFNGMTPVMKAAIRGRTSNVLSLIKFGADPTQKDYHRGFTAWDWAVFTGNMELVKSLNHDYQKPLYMHFPLYKLDVFHRWFKKKPKIIITGCKNNVYEKLPEQNPNFLCVKKLNKYGK*	239
3783	LC659086	AQS-C-1-21(LC659086)	A238L	MEHMFPEREIENLFVKWIKKHIRNGNLTLFEEFFKTDPWIVNRCDKNGSSVFMWICIYGRIDFLKFLFEQESYPGEIINPHRRDKDGNSALHYLAEKKNHLILEGVLGYFGKNGTRICLPNFNGMTPVMKAAIRGRSLNMLSLIKFGADPTQKDYHRGFTAWDWAVFTGNMELVKSLNHDYQNLSTCISLFTSWMFSTGGLRKSPKLLLLAVNIMSMKNFLNRIQSSCV*	230
3971	LC659087	AQS-C-1-22(LC659087)	A238L	MEHMFPEREIENLFVKWIKKHIRNGNLTLFEEFFKTDPWIVNRCDKNGSSVFMWICIYGRIDFLKFLFEQESYPGEIINPHRRDKDGNSALHYLAEKKNHLILEGVLGYFGKNGTRICLPNFNGMTPVMKAAIRGRSLNMLSLIKFGADPTQKDYHRGFTAWDWAVFTGNMELVKSLNHDYQNLSTCISLFTSWMFSTGGLRKSPKLLLLAVNIMSMKNFLNRIQSSCV*	230
4159	LC659088	AQS-P-20901-1(LC659088)	A238L	MEHMFPEREIENLFVKWIKKHIRNGNLTLFEEFFKTDPWIVNRCDKNGSSVFMWICIYGRIDFLKFLFEQESYPGEIINPHRRDKDGNSALHYLAEKKNHLILEGVLGYFGKNGTRICLPNFNGMTPVMKAAIRGRSLNMLSLIKFGADPTQKDYHRGFTAWDWAVFTGNMELVKSLNHDYQNLSTCISLFTSWMFSTGGLRKSPKLLLLAVNIMSMKNFLNRIQSSCV*	230
4346	LC659089	AQS-P-201202(LC659089)	A238L	MEHMFPEREIENLFVKWIKKHIRNGNLTLFEEFFKTDPWIVNRCDKNGSSVFMWICIYGRIDFLKFLFEQESYPGEIINPHRRDKDGNSALHYLAEKKNHLILEGVLGYFGKNGTRICLPNFNGMTPVMKAAIRGRSLNMLSLIKFGADPTQKDYHRGFTAWDWAVFTGNMELVKSLNHDYQNLSTCISLFTSWMFSTGGLRKSPKLLLLAVNIMSMKNFLNRIQSSCV*	230
4700	LR536725	ASFV Belgium 2018/1(LR536725)	A238L	MEHMFPEREIENLFVKWIKKHIRNGNLTLFEEFFKTDPWIVNRCDKNGSSVFMWICIYGRIDFLKFLFEQESYPGEIINPHRRDKDGNSALHYLAEKKNHLILEGVLGYFGKNGTRICLPNFNGMTPVMKAAIRGRSLNMLSLIKFGADPTQKDYHRGFTAWDWAVFTGNMELVKSLNHDYQNLSTCISLFTSWMFSTGGLRKSPKLLLLAVNIMSMKNFLNRIQSSCV*	230
4891	LR722600	ASFV CzechRepublic 2017/1(LR722600)	A238L	MEHMFPEREIENLFVKWIKKHIRNGNLTLFEEFFKTDPWIVNRCDKNGSSVFMWICIYGRIDFLKFLFEQESYPGEIINPHRRDKDGNSALHYLAEKKNHLILEGVLGYFGKNGTRICLPNFNGMTPVMKAAIRGRSLNMLSLIKFGADPTQKDYHRGFTAWDWAVFTGNMELVKSLNHDYQNLSTCISLFTSWMFSTGGLRKSPKLLLLAVNIMSMKNFLNRIQSSCV*	230
5084	LR812933	Arm/07/CBM/c2(LR812933)	A238L	MEHMFPEREIENLFVKWIKKHIRNGNLTLFEEFFKTDPWIVNRCDKNGSSVFMWICIYGRIDFLKFLFEQESYPGEIINPHRRDKDGNSALHYLAEKKNHLILEGVLGYFGKNGTRICLPNFNGMTPVMKAAIRGRSLNMLSLIKFGADPTQKDYHRGFTAWDWAVFTGNMELVKSLNHDYQNLSTCISLFTSWMFSTGGLRKSPKLLLLAVNIMSMKNFLNRIQSSCV*	230
5267	LR813622	Tanzania/Rukwa/2017/1(LR813622)	A238L	MEHMFPEREIENLFVKWIKKHIRNGNLTLFEEFFKTDPWIVNRYDKNGSSVFMWIYIYGRIDFLKFLFEQESYPGEIINPHRRDKDGNSALHYLAEKKNHLILEGVLGYFGKNGTRICLPNFNGMTPVMKAAIRGPFFKYAFSHKIWSRSDSKRLS*	157
5626	LR899131	ASFV Ken.rie1(LR899131)	A238L	MDTVGLFSAEVEHLFIEWIKKHIKKGDLTLFERFFKADPWIVNRCDRSKITVFMWICIYGRLDFLRFLFKQESYPGEIISHYRRDKDGNSVWHYLAEKKNHLLLEEVLEYFGKIGIKVCFRNFNGITPVMKAAMRGRTLSVLSLIKYGANPNRKDYLKGFNTWDWAVFTGHADLVKSLNKDYQKPLFMHFPLYKLDVFHRRHKKKPKIIITSCEDNVYEKLPEQNPNFLCVKKLNKYGK*	240
5818	LR899193	ASFV Germany 2020/1(LR899193)	A238L	MEHMFPEREIENLFVKWIKKHIRNGNLTLFEEFFKTDPWIVNRCDKNGSSVFMWICIYGRIDFLKFLFEQESYPGEIINPHRRDKDGNSALHYLAEKKNHLILEGVLGYFGKNGTRICLPNFNGMTPVMKAAIRGRSLNMLSLIKFGADPTQKDYHRGFTAWDWAVFTGNMELVKSLNHDYQNLSTCISLFTSWMFSTGGLRKSPKLLLLAVNIMSMKNFLNRIQSSCV*	230
5990	LS478113	Estonia 2014(LS478113)	A238L	MEHMFPEREIENLFVKWIKKHIRNGNLTLFEEFFKTDPWIVNRCDKNGSSVFMWICIYGRIDFLKFLFEQESYPGEIINPHRRDKDGNSALHYLAEKKNHLILEGVLGYFGKNGTRICLPNFNGMTPVMKAAIRGRSLNMLSLIKFGADPTQKDYHRGFTAWDWAVFTGNMELVKSLNHDYQNLSTCISLFTSWMFSTGGLRKSPKLLLLAVNIMSMKNFLNRIQSSCV*	230
6178	MG939583	Pol16_20186_o7(MG939583)	A238L	MEHMFPEREIENLFVKWIKKHIRNGNLTLFEEFFKTDPWIVNRCDKNGSSVFMWICIYGRIDFLKFLFEQESYPGEIINPHRRDKDGNSALHYLAEKKNHLILEGVLGYFGKNGTRICLPNFNGMTPVMKAAIRGRSLNMLSLIKFGADPTQKDYHRGFTAWDWAVFTGNMELVKSLNHDYQNLSTCISLFTSWMFSTGGLRKSPKLLLLAVNIMSMKNFLNRIQSSCV*	230
6367	MG939584	Pol16_20538_o9(MG939584)	A238L	MEHMFPEREIENLFVKWIKKHIRNGNLTLFEEFFKTDPWIVNRCDKNGSSVFMWICIYGRIDFLKFLFEQESYPGEIINPHRRDKDGNSALHYLAEKKNHLILEGVLGYFGKNGTRICLPNFNGMTPVMKAAIRGRSLNMLSLIKFGADPTQKDYHRGFTAWDWAVFTGNMELVKSLNHDYQNLSTCISLFTSWMFSTGGLRKSPKLLLLAVNIMSMKNFLNRIQSSCV*	230
6556	MG939585	Pol16_20540_o10(MG939585)	A238L	MEHMFPEREIENLFVKWIKKHIRNGNLTLFEEFFKTDPWIVNRCDKNGSSVFMWICIYGRIDFLKFLFEQESYPGEIINPHRRDKDGNSALHYLAEKKNHLILEGVLGYFGKNGTRICLPNFNGMTPVMKAAIRGRSLNMLSLIKFGADPTQKDYHRGFTAWDWAVFTGNMELVKSLNHDYQNLSTCISLFTSWMFSTGGLRKSPKLLLLAVNIMSMKNFLNRIQSSCV*	230
6744	MG939586	Pol16_29413_o23(MG939586)	A238L	MEHMFPEREIENLFVKWIKKHIRNGNLTLFEEFFKTDPWIVNRCDKNGSSVFMWICIYGRIDFLKFLFEQESYPGEIINPHRRDKDGNSALHYLAEKKNHLILEGVLGYFGKNGTRICLPNFNGMTPVMKAAIRGRSLNMLSLIKFGADPTQKDYHRGFTAWDWAVFTGNMELVKSLNHDYQNLSTCISLFTSWMFSTGGLRKSPKLLLLAVNIMSMKNFLNRIQSSCV*	230
6932	MG939587	Pol17_03029_C201(MG939587)	A238L	MEHMFPEREIENLFVKWIKKHIRNGNLTLFEEFFKTDPWIVNRCDKNGSSVFMWICIYGRIDFLKFLFEQESYPGEIINPHRRDKDGNSALHYLAEKKNHLILEGVLGYFGKNGTRICLPNFNGMTPVMKAAIRGRSLNMLSLIKFGADPTQKDYHRGFTAWDWAVFTGNMELVKSLNHDYQNLSTCISLFTSWMFSTGGLRKSPKLLLLAVNIMSMKNFLNRIQSSCV*	230
7120	MG939588	Pol17_04461_C210(MG939588)	A238L	MEHMFPEREIENLFVKWIKKHIRNGNLTLFEEFFKTDPWIVNRCDKNGSSVFMWICIYGRIDFLKFLFEQESYPGEIINPHRRDKDGNSALHYLAEKKNHLILEGVLGYFGKNGTRICLPNFNGMTPVMKAAIRGRSLNMLSLIKFGADPTQKDYHRGFTAWDWAVFTGNMELVKSLNHDYQNLSTCISLFTSWMFSTGGLRKSPKLLLLAVNIMSMKNFLNRIQSSCV*	230
7310	MG939589	Pol17_05838_C220(MG939589)	A238L	MEHMFPEREIENLFVKWIKKHIRNGNLTLFEEFFKTDPWIVNRCDKNGSSVFMWICIYGRIDFLKFLFEQESYPGEIINPHRRDKDGNSALHYLAEKKNHLILEGVLGYFGKNGTRICLPNFNGMTPVMKAAIRGRSLNMLSLIKFGADPTQKDYHRGFTAWDWAVFTGNMELVKSLNHDYQNLSTCISLFTSWMFSTGGLRKSPKLLLLAVNIMSMKNFLNRIQSSCV*	230
7480	MH025916	R8(MH025916)	A238L	MDTVGLFSAEVEHLFINWIKNLIKKGDLTLFERFFKADPWIVNRCDQSKITVFMWICIYGRLDFLRFLFKQESYPGEIISYYRRDKDGNSVWHYLAEKKNHLLLEEVLEYFGKIGIKVCFRNFNGITPIMKAAMRGRTLSVLSLIKYGANPNRKDYLKGFNTWDWAVFTGHADLVKSLNKDYQKPLFMHFPLYKLDVFHRRHKKKPKIIITSCEDNVYEKLPEQNPNFLCVKKLNKYGK*	240
7649	MH025917	R7(MH025917)	A238L	MDTVGLFSAEVEHLFINWIKNLIKKGDLTLFERFFKADPWIVNRCDQSKITVFMWICIYGRLDFLRFLFKQESYPGEIISYYRRDKDGNSVWHYLAEKKNHLLLEEVLEYFGKIGIKVCFRNFNGITPIMKAAMRGRTLSVLSLIKYGANPNRKDYLKGFNTWDWAVFTGHADLVKSLNKDYQKPLFMHFPLYKLDVFHRRHKKKPKIIITSCEDNVYEKLPEQNPNFLCVKKLNKYGK*	240
7816	MH025918	R25(MH025918)	A238L	MDTVGLFSAEVEHLFINWIKNLIKKGDLTLFERFFKADPWIVNRCDQSKITVFMWICIYGRLDFLRFLFKQESYPGEIISYYRRDKDGNSVWHYLAEKKNHLLLEEVLEYFGKIGIKVCFRNFNGITPIMKAAMRGRTLSVLSLIKYGANPNRKDYLKGFNTWDWAVFTGHADLVKSLNKDYQKPLFMHFPLYKLDVFHRRHKKKPKIIITSCEDNVYEKLPEQNPNFLCVKKLNKYGK*	240
7986	MH025919	N10(MH025919)	A238L	MDTVGLFSAEVEHLFINWIKNLIKKGDLTLFERFFKADPWIVNRCDQSKITVFMWICIYGRLDFLRFLFKQESYPGEIISYYRRDKDGNSVWHYLAEKKNHLLLEEVLEYFGKIGIKVCFRNFNGITPIMKAAMRGRTLSVLSLIKYGANPNRKDYLKGFNTWDWAVFTGHADLVKSLNKDYQKPLFMHFPLYKLDVFHRRHKKKPKIIITSCEDNVYEKLPEQNPNFLCVKKLNKYGK*	240
8154	MH025920	R35(MH025920)	A238L	MDTVGLFSAEVEHLFINWIKNLIKKGDLTLFERFFKADPWIVNRCDQSKITVFMWICIYGRLDFLRFLFKQESYPGEIISYYRRDKDGNSVWHYLAEKKNHLLLEEVLEYFGKIGIKVCFRNFNGITPIMKAAMRGRTLSVLSLIKYGANPNRKDYLKGFNTWDWAVFTGHADLVKSLNKDYQKPLFMHFPLYKLDVFHRRHKKKPKIIITSCEDNVYEKLPEQNPNFLCVKKLNKYGK*	240
8342	MH681419	ASFV/POL/2015/Podlaskie(MH681419)	A238L	MEHMFPEREIENLFVKWIKKHIRNGNLTLFEEFFKTDPWIVNRCDKNGSSVFMWICIYGRIDFLKFLFEQESYPGEIINPHRRDKDGNSALHYLAEKKNHLILEGVLGYFGKNGTRICLPNFNGMTPVMKAAIRGRSLNMLSLIKFGADPTQKDYHRGFTAWDWAVFTGNMELVKSLNHDYQNLSTCISLFTSWMFSTGGLRKSPKLLLLAVNIMSMKNFLNRIQSSCV*	230
9091	MK333180	Pig/HLJ/2018(MK333180)	A238L	MEHMFPEREIENLFVKWIKKHIRNGNLTLFEEFFKTDPWIVNRCDKNGSSVFMWICIYGRIDFLKFLFEQESYPGEIINPHRRDKDGNSALHYLAEKKNHLILEGVLGYFGKNGTRICLPNFNGMTPVMKAAIRGRSLNMLSLIKFGADPTQKDYHRGFTAWDWAVFTGNMELVKSLNHDYQNLSTCISLFTSWMFSTGGLRKSPKLLLLAVNIMSMKNFLNRIQSSCV*	230
9469	MK543947	Belgium/Etalle/wb/2018(MK543947)	A238L	MEHMFPEREIENLFVKWIKKHIRNGNLTLFEEFFKTDPWIVNRCDKNGSSVFMWICIYGRIDFLKFLFEQESYPGEIINPHRRDKDGNSALHYLAEKKNHLILEGVLGYFGKNGTRICLPNFNGMTPVMKAAIRGRSLNMLSLIKFGADPTQKDYHRGFTAWDWAVFTGNMELVKSLNHDYQNLSTCISLFTSWMFSTGGLRKSPKLLLLAVNIMSMKNFLNRIQSSCV*	230
9659	MK628478	ASFV/LT14/1490(MK628478)	A238L	MEHMFPEREIENLFVKWIKKHIRNGNLTLFEEFFKTDPWIVNRCDKNGSSVFMWICIYGRIDFLKFLFEQESYPGEIINPHRRDKDGNSALHYLAEKKNHLILEGVLGYFGKNGTRICLPNFNGMTPVMKAAIRGRSLNMLSLIKFGADPTQKDYHRGFTAWDWAVFTGNMELVKSLNHDYQNLSTCISLFTSWMFSTGGLRKSPKLLLLAVNIMSMKNFLNRIQSSCV*	230
9847	MK645909	ASFV-wbBS01(MK645909)	A238L	MEHMFPEREIENLFVKWIKKHIRNGNLTLFEEFFKTDPWIVNRCDKNGSSVFMWICIYGRIDFLKFLFEQESYPGEIINPHRRDKDGNSALHYLAEKKNHLILEGVLGYFGKNGTRICLPNFNGMTPVMKAAIRGRSLNMLSLIKFGADPTQKDYHRGFTAWDWAVFTGNMELVKSLNHDYQNLSTCISLFTSWMFSTGGLRKSPKLLLLAVNIMSMKNFLNRIQSSCV*	230
10036	MK940252	CN/2019/InnerMongolia-AES01(MK940252)	A238L	MEHMFPEREIENLFVKWIKKHIRNGNLTLFEEFFKTDPWIVNRCDKNGSSVFMWICIYGRIDFLKFLFEQESYPGEIINPHRRDKDGNSALHYLAEKKNHLILEGVLGYFGKNGTRICLPNFNGMTPVMKAAIRGRSLNMLSLIKFGADPTQKDYHRGFTAWDWAVFTGNMELVKSLNHDYQNLSTCISLFTSWMFSTGGLRKSPKLLLLAVNIMSMKNFLNRIQSSCV*	230
10225	MN172368	ASFV/pig/China/CAS19-01/2019(MN172368)	A238L	MEHMFPEREIENLFVKWIKKHIRNGNLTLFEEFFKTDPWIVNRCDKNGSSVFMWICIYGRIDFLKFLFEQESYPGEIINPHRRDKDGNSALHYLAEKKNHLILEGVLGYFGKNGTRICLPNFNGMTPVMKAAIRGRSLNMLSLIKFGADPTQKDYHRGFTAWDWAVFTGNMELVKSLNHDYQNLSTCISLFTSWMFSTGGLRKSPKLLLLAVNIMSMKNFLNRIQSSCV*	230
10538	MN270969	56/Ca/1978(MN270969)	A238L	MEHMFPEREIENLFVKWIKKHIRNGNLTLFEEFFKTDPWIVNRCDKNGSSVFMWICIYGRIDFLKFLFEQESYPGEIINPHRRDKDGNSALHYLAEKKNHLILEEVLGYFGKNGTKICLPNFNGMTPVMKAAIRGRTSNVLSLIKFGADPTQKDYHRGFTAWDWAVFTGNMELVKSLNHDYQKPLYMHFPLYKLDVFHRWFKKKPKIIITGCKNNVYEKLPEQNPNFLCVKKLNKYGK*	239
10704	MN270970	57/Ca/1979(MN270970)	A238L	MEHMFPEREIENLFVKWIKKHIRNGNLTLFEEFFKTDPWIVNRCDKNGSSVFMWICIYGRIDFLKFLFEQESYPGEIINPHRRDKDGNSALHYLAEKKNHLILEEVLGYFGKNGTKICLPNFNGMTPVMKAAIRGRTSNVLSLIKFGADPTQKDYHRGFTAWDWAVFTGNMELVKSLNHDYQKPLYMHFPLYKLDVFHRWFKKKPKIIITGCKNNVYEKLPEQNPNFLCVKKLNKYGK*	239
10872	MN270971	139/Nu/1981(MN270971)	A238L	MEHMFPEREIENLFVKWIKKHIRNGNLTLFEEFFKTDPWIVNRCDKNGSSVFMWICIYGRIDFLKFLFEQESYPGEIINPHRRDKDGNSALHYLAEKKNHLILEEVLGYFGKNGTKICLPNFNGMTPVMKAAIRGRTSNVLSLIKFGADPTQKDYHRGFTAWDWAVFTGNMELVKSLNHDYQKPLYMHFPLYKLDVFHRWFKKKPKIIITGCKNNVYEKLPEQNPNFLCVKKLNKYGK*	239
11040	MN270972	140/Or/1985(MN270972)	A238L	MEHMFPEREIENLFVKWIKKHIRNGNLTLFEEFFKTDPWIVNRCDKNGSSVFMWICIYGRIDFLKFLFEQESYPGEIINPHRRDKDGNSALHYLAEKKNHLILEEVLGYFGKNGTKICLPNFNGMTPVMKAAIRGRTSNVLSLIKFGADPTQKDYHRGFTAWDWAVFTGNMELVKSLNHDYQKPLYMHFPLYKLDVFHRWFKKKPKIIITGCKNNVYEKLPEQNPNFLCVKKLNKYGK*	239
11207	MN270973	85/Ca/1985(MN270973)	A238L	MEHMFPEREIENLFVKWIKKHIRNGNLTLFEEFFKTDPWIVNRCDKNGSSVFMWICIYGRIDFLKFLFEQESYPGEIINPHRRDKDGNSALHYLAEKKNHLILEEVLGYFGKNGTKICLPNFNGMTPVMKAAIRGRTSNVLSLIKFGADPTQKDYHRGFTAWDWAVFTGNMELVKSLNHDYQKPLYMHFPLYKLDVFHRWFKKKPKIIITGCKNNVYEKLPEQNPNFLCVKKLNKYGK*	239
11374	MN270974	141/Nu/1990(MN270974)	A238L	MEHMFPEREIENLFVKWIKKHIRNGNLTLFEEFFKTDPWIVNRCDKNGSSVFMWICIYGRIDFLKFLFEQESYPGEIINPHRRDKDGNSALHYLAEKKNHLILEEVLGYFGKNGTKICLPNFNGMTPVMKAAIRGRTSNVLSLIKFGADPTQKDYHRGFTAWDWAVFTGNMELVKSLNHDYQKPLYMHFPLYKLDVFHRWFKKKPKIIITGCKNNVYEKLPEQNPNFLCVKKLNKYGK*	239
11542	MN270975	142/Nu/1995(MN270975)	A238L	MEHMFPEREIENLFVKWIKKHIRNGNLTLFEEFFKTDPWIVNRCDKNGSSVFMWICIYGRIDFLKFLFEQESYPGEIINPHRRDKDGNSALHYLAEKKNHLILEEVLGYFGKNGTKICLPNFNGMTPVMKAAIRGRTSNVLSLIKFGADPTQKDYHRGFTAWDWAVFTGNMELVKSLNHDYQKPLYMHFPLYKLDVFHRWFKKKPKIIITGCKNNVYEKLPEQNPNFLCVKKLNKYGK*	239
11710	MN270976	60/Nu/1997(MN270976)	A238L	MEHMFPEREIENLFVKWIKKHIRNGNLTLFEEFFKTDPWIVNRCDKNGSSVFMWICIYGRIDFLKFLFEQESYPGEIINPHRRDKDGNSALHYLAEKKNHLILEEVLGYFGKNGTKICLPNFNGMTPVMKAAIRGRTSNVLSLIKFGADPTQKDYHRGFTAWDWAVFTGNMELVKSLNHDYQKPLYMHFPLYKLDVFHRWFKKKPKIIITGCKNNVYEKLPEQNPNFLCVKKLNKYGK*	239
11879	MN270977	26/Ss/2004(MN270977)	A238L	MEHMFPEREIENLFVKWIKKHIRNGNLTLFEEFFKTDPWIVNRCDKNGSSVFMWICIYGRIDFLKFLFEQESYPGEIINPHRRDKDGNSALHYLAEKKNHLILEEVLGYFGKNGTKICLPNFNGMTPVMKAAIRGRTSNVLSLIKFGADPTQKDYHRGFTAWDWAVFTGNMELVKSLNHDYQKPLYMHFPLYKLDVFHRWFKKKPKIIITGCKNNVYEKLPEQNPNFLCVKKLNKYGK*	239
12046	MN270978	72407/Ss/2005(MN270978)	A238L	MEHMFPEREIENLFVKWIKKHIRNGNLTLFEEFFKTDPWIVNRCDKNGSSVFMWICIYGRIDFLKFLFEQESYPGEIINPHRRDKDGNSALHYLAEKKNHLILEEVLGYFGKNGTKICLPNFNGMTPVMKAAIRGRTSNVLSLIKFGADPTQKDYHRGFTAWDWAVFTGNMELVKSLNHDYQKPLYMHFPLYKLDVFHRWFKKKPKIIITGCKNNVYEKLPEQNPNFLCVKKLNKYGK*	239
12212	MN270979	97/Ot/2012(MN270979)	A238L	MEHMFPEREIENLFVKWIKKHIRNGNLTLFEEFFKTDPWIVNRCDKNGSSVFMWICIYGRIDFLKFLFEQESYPGEIINPHRRDKDGNSALHYLAEKKNHLILEEVLGYFGKNGTKICLPNFNGMTPVMKAAIRGRTSNVLSLIKFGADPTQKDYHRGFTAWDWAVFTGNMELVKSLNHDYQKPLYMHFPLYKLDVFHRWFKKKPKIIITGCKNNVYEKLPEQNPNFLCVKKLNKYGK*	239
12379	MN270980	22653/Ca/2014(MN270980)	A238L	MEHMFPEREIENLFVKWIKKHIRNGNLTLFEEFFKTDPWIVNRCDKNGSSVFMWICIYGRIDFLKFLFEQESYPGEIINPHRRDKDGNSALHYLAEKKNHLILEEVLGYFGKNGTKICLPNFNGMTPVMKAAIRGRTSNVLSLIKFGADPTQKDYHRGFTAWDWAVFTGNMELVKSLNHDYQKPLYMHFPLYKLDVFHRWFKKKPKIIITGCKNNVYEKLPEQNPNFLCVKKLNKYGK*	239
12539	MN318203	LIV_5_40(MN318203)	A238L	MEHMFPKREIENLFVKWIKKHIRNGNLTLFEEFFKTDPSIVNRCDKNGSSVFMWICIYGRIDFLKFLFEQESYPGEIINPHRRDKDGNSALHYLAEKKNHLILEEVLGYFGKNGTKICLPNFNGMTPVMKAAMRGRTLNVLSLIKFGADPTQKDYHRGFTAWDWAVFTGNMELVKSLNHDYQKPLYMHFPLYKLDVFHRWFKKKPKIIITGCKNNVYEKLPEQNPNFLCVKKLNKYGK*	239
12717	MN336500	RSA_2_2008(MN336500)	A238L	MEHMFPENQIENLFVGWIKKHIIRNGNLTLFEEFFKTDPWIVNRCDKNGSSVFMWICIYGRIDFLKFLFKQESYPGEIINPHRRDKDGNSALHYLAEKKNHLILEEVLDYFGKNGTRICLPNFNGMTPVMKAAMRGRTLNVLSLIKFGADPTQKDYHRGFTAWDWAVFTGNMELVKSLNHDYQKPLYMHFPLYKLDVFHRWFKKKPKIIITGCKNNVYEKLPEQNPNFLCVKKLNKYGK*	240
12907	MN393476	ASFV Wuhan 2019-1(MN393476)	A238L	MEHMFPEREIENLFVKWIKKHIRNGNLTLFEEFFKTDPWIVNRCDKNGSSVFMWICIYGRIDFLKFLFEQESYPGEIINPHRRDKDGNSALHYLAEKKNHLILEGVLGYFGKNGTRICLPNFNGMTPVMKAAIRGRSLNMLSLIKFGADPTQKDYHRGFTAWDWAVFTGNMELVKSLNHDYQNLSTCISLFTSWMFSTGGLRKSPKLLLLAVNIMSMKNFLNRIQSSCV*	230
13275	MN394630	SPEC_57(MN394630)	A238L	MEHMFPENQIENLFVGWIKKHIIRNGNLTLFEEFFKTDPWVVNRCDKNGSSVFMWICIYGRIDFLKFLFKQESYPGEIINPHRRDKDGNSALHYLAEKKNHLILEEVLDYFGKNGTRICLPNFNGMTPVMKAAMRGRTLNVLSLIKFGADPTQKDYHRGFTAWDWAVFTGNMELVKSLNHDYQKPLYMHFPLYKLDVFHRWFKKKPKIIITGCKNNVYEKLPEQNPNFLCVKKLNKYGK*	240
13443	MN630494	Zaire(MN630494)	A238L	MEHMFPENQIENLFVGWIKKHIRNGDLTLFEEFFKTDPWIVNRCDKNGSSVFMWICIYGRIDFLKFLFKQESYPGEIINHHRRDKDGNSALHYLAEKKNHLILEEVLGYFGKNGTRICLPNFNGMTPVMKAAMRGRTLNMLSLIKFGADPTQKDYHRGFTAWDWAVFTGNMELVKSLNHDYQKPLFMHFPLYKLDVFHRWFKKKPKIIITGCKNNVYEKLPEQNPNFLCVKKLNKYGK*	239
13619	MN641876	RSA_W1_1999(MN641876)	A238L	MEHMFPENQIENLFVGWIKKHIRNGNLTLFEEFFKTDPWIVNRCDKNGSSVFMWICIYGRIDFLKFLFKQESYPGEIINPHRRDKDGNSALHYLAEKKNHLILEEVLGYFGKNGTRICLPNFNGITPVMKAAMRGRSLNMLSLIKFGADPTQKDYHRGFTAWDWAVFTGNMELVKSLNHDYQKPLYMHFPLYKLDVFHRWFKKKPKIIITGCKNNVYEKLPEQNPNFLCVKKLNKYGK*	239
13795	MN641877	RSA_2_2004(MN641877)	A238L	MEHMFPENQIENLFVGWIKKHIRNGDLTLFEEFFKTDPWIVNRCDKNGSSVFMWICIYGRIDFLKFLFKQESYPGEIINHHRRDKDGNSALHYLAEKKNHLILEEVLGYFGKNGTRICLPNFNGMTPVMKAAMRGRTLNMLSLIKFGADPTQKDYHRGFTAWDWAVFTGNMELVKSLNHDYQKPLFMHFPLYKLDVFHRWFKKKPKIIITGCKNNVYEKLPEQNPNFLCVKKLNKYGK*	239
13947	MT166692	ASFV_Hanoi_2019(MT166692)	A238L	MEHMFPEREIENLFVKWIKKHIRNGNLTLFEEFFKTDPWIVNRCDKNGSSVFMWICIYGRIDFLKFLFEQESYPGEIINPHRRDKDGNSALHYLAEKKNHLILEGVLGYFGKNGTRICLPNFNGMTPVMKAAIRGRSLNMLSLIKFGADPTQKDYHRGFTAWDWAVFTGNMELVKSLNHDYQNLSTCISLFTSWMFSTGGLRKSPKLLLLAVNIMSMKNFLNRIQSSCV*	230
14134	MT180393	ASFV_NgheAn_2019(MT180393)	A238L	MEHMFPEREIENLFVKWIKKHIRNGNLTLFEEFFKTDPWIVNRCDKNGSSVFMWICIYGRIDFLKFLFEQESYPGEIINPHRRDKDGNSALHYLAEKKNHLILEGVLGYFGKNGTRICLPNFNGMTPVMKAAIRGRSLNMLSLIKFGADPTQKDYHRGFTAWDWAVFTGNMELVKSLNHDYQNLSTCISLFTSWMFSTGGLRKSPKLLLLAVNIMSMKNFLNRIQSSCV*	230
14322	MT459800	ASFV/Kabardino-Balkaria 19/WB-964(MT459800)	A238L	MEHMFPEREIENLFVKWIKKHIRNGNLTLFEEFFKTDPWIVNRCDKNGSSVFMWICIYGRIDFLKFLFEQESYPGEIINPHRRDKDGNSALHYLAEKKNHLILEGVLGYFGKNGTRICLPNFNGMTPVMKAAIRGRSLNMLSLIKFGADPTQKDYHRGFTAWDWAVFTGNMELVKSLNHDYQNLSTCISLFTSWMFSTGGLRKSPKLLLLAVNIMSMKNFLNRIQSSCV*	230
14511	MT496893	GZ201801(MT496893)	A238L	MEHMFPEREIENLFVKWIKKHIRNGNLTLFEEFFKTDPWIVNRCDKNGSSVFMWICIYGRIDFLKFLFEQESYPGEIINPHRRDKDGNSALHYLAEKKNHLILEGVLGYFGKNGTRICLPNFNGMTPVMKAAIRGRSLNMLSLIKFGADPTQKDYHRGFTAWDWAVFTGNMELVKSLNHDYQNLSTCISLFTSWMFSTGGLRKSPKLLLLAVNIMSMKNFLNRIQSSCV*	230
14704	MT748042	ASFV/Korea/pig/PaJu1/2019(MT748042)	A238L	MEHMFPEREIENLFVKWIKKHIRNGNLTLFEEFFKTDPWIVNRCDKNGSSVFMWICIYGRIDFLKFLFEQESYPGEIINPHRRDKDGNSALHYLAEKKNHLILEGVLGYFGKNGTRICLPNFNGMTPVMKAAIRGRSLNMLSLIKFGADPTQKDYHRGFTAWDWAVFTGNMELVKSLNHDYQNLSTCISLFTSWMFSTGGLRKSPKLLLLAVNIMSMKNFLNRIQSSCV*	230
14893	MT847620	Pol17_55892_C754(MT847620)	A238L	MEHMFPEREIENLFVKWIKKHIRNGNLTLFEEFFKTDPWIVNRCDKNGSSVFMWICIYGRIDFLKFLFEQESYPGEIINPHRRDKDGNSALHYLAEKKNHLILEGVLGYFGKNGTRICLPNFNGMTPVMKAAIRGRSLNMLSLIKFGADPTQKDYHRGFTAWDWAVFTGNMELVKSLNHDYQNLSTCISLFTSWMFSTGGLRKSPKLLLLAVNIMSMKNFLNRIQSSCV*	230
15082	MT847621	Pol18_28298_O111(MT847621)	A238L	MEHMFPEREIENLFVKWIKKHIRNGNLTLFEEFFKTDPWIVNRCDKNGSSVFMWICIYGRIDFLKFLFEQESYPGEIINPHRRDKDGNSALHYLAEKKNHLILEGVLGYFGKNGTRICLPNFNGMTPVMKAAIRGRSLNMLSLIKFGADPTQKDYHRGFTAWDWAVFTGNMELVKSLNHDYQNLSTCISLFTSWMFSTGGLRKSPKLLLLAVNIMSMKNFLNRIQSSCV*	230
15270	MT847622	Pol17_31177_O81(MT847622)	A238L	MEHMFPEREIENLFVKWIKKHIRNGNLTLFEEFFKTDPWIVNRCDKNGSSVFMWICIYGRIDFLKFLFEQESYPGEIINPHRRDKDGNSALHYLAEKKNHLILEGVLGYFGKNGTRICLPNFNGMTPVMKAAIRGRSLNMLSLIKFGADPTQKDYHRGFTAWDWAVFTGNMELVKSLNHDYQNLSTCISLFTSWMFSTGGLRKSPKLLLLAVNIMSMKNFLNRIQSSCV*	230
15459	MT847623	Pol19_53050_C1959/19(MT847623)	A238L	MEHMFPEREIENLFVKWIKKHIRNGNLTLFEEFFKTDPWIVNRCDKNGSSVFMWICIYGRIDFLKFLFEQESYPGEIINPHRRDKDGNSALHYLAEKKNHLILEGVLGYFGKNGTRICLPNFNGMTPVMKAAIRGRSLNMLSLIKFGADPTQKDYHRGFTAWDWAVFTGNMELVKSLNHDYQNLSTCISLFTSWMFSTGGLRKSPKLLLLAVNIMSMKNFLNRIQSSCV*	230
15649	MT872723	VN/HY-ASFV1(2019)(MT872723)	A238L	MEHMFPEREIENLFVKWIKKHIRNGNLTLFEEFFKTDPWIVNRCDKNGSSVFMWICIYGRIDFLKFLFEQESYPGEIINPHRRDKDGNSALHYLAEKKNHLILEGVLGYFGKNGTRICLPNFNGMTPVMKAAIRGRSLNMLSLIKFGADPTQKDYHRGFTAWDWAVFTGNMELVKSLNHDYQNLSTCISLFTSWMFSTGGLRKSPKLLLLAVNIMSMKNFLNRIQSSCV*	230
15839	MT882025	VN/QP-ASFV1(2019)(MT882025)	A238L	MEHMFPEREIENLFVKWIKKHIRNGNLTLFEEFFKTDPWIVNRCDKNGSSVFMWICIYGRIDFLKFLFEQESYPGEIINPHRRDKDGNSALHYLAEKKNHLILEGVLGYFGKNGTRICLPNFNGMTPVMKAAIRGRSLNMLSLIKFGADPTQKDYHRGFTAWDWAVFTGNMELVKSLNHDYQNLSTCISLFTSWMFSTGGLRKSPKLLLLAVNIMSMKNFLNRIQSSCV*	230
16006	MT932578	103917/18(MT932578)	A238L	MEHMFPEREIENLFVKWIKKHIRNGNLTLFEEFFKTDPWIVNRCDKNGSSVFMWICIYGRIDFLKFLFEQESYPGEIINPHRRDKDGNSALHYLAEKKNHLILEEVLGYFGKNGTKICLPNFNGMTPVMKAAIRGRTSNVLSLIKFGADPTQKDYHRGFTAWDWAVFTGNMELVKSLNHDYQKPLYMHFPLYKLDVFHRWFKKKPKIIITGCKNNVYEKLPEQNPNFLCVKKLNKYGK*	239
16171	MT932579	55234/18(MT932579)	A238L	MEHMFPEREIENLFVKWIKKHIRNGNLTLFEEFFKTDPWIVNRCDKNGSSVFMWICIYGRIDFLKFLFEQESYPGEIINPHRRDKDGNSALHYLAEKKNHLILEEVLGYFGKNGTKICLPNFNGMTPVMKAAIRGRTSNVLSLIKFGADPTQKDYHRGFTAWDWAVFTGNMELVKSLNHDYQKPLYMHFPLYKLDVFHRWFKKKPKIIITGCKNNVYEKLPEQNPNFLCVKKLNKYGK*	239
16329	MT956648	Uvira B53(MT956648)	A238L	MDTVGLFSAEVEHLFIEWIKKHIKKGDLTLFERFFKADPWIVNRCDQSKITVFMWICIYGRLDFLRFLFKQESYPGEIISHYRRDKDGNSVWHYLAEKKNHLLLEEVLEYFGKIGIKVCFRNFNGITPVMKAAMRGRTLSVLSLIKYGANPNRKDYLKGFNTWDWAVFTGHADLVKSLNKDYQKPLFMHFPLYKLDVFHRRHKKKPKIIITSCEDNVYEKLPEQNPNFLCVKKLNKYGK*	240
16515	MW033528	ASFV-wbShX01(MW033528)	A238L	MEHMFPEREIENLFVKWIKKHIRNGNLTLFEEFFKTDPWIVNRCDKNGSSVFMWICIYGRIDFLKFLFEQESYPGEIINPHRRDKDGNSALHYLAEKKNHLILEGVLGYFGKNGTRICLPNFNGMTPVMKAAIRGRSLNMLSLIKFGADPTQKDYHRGFTAWDWAVFTGNMELVKSLNHDYQNLSTCISLFTSWMFSTGGLRKSPKLLLLAVNIMSMKNFLNRIQSSCV*	230
16708	MW049116	ASFV Korea/pig/Yeoncheon1/2019(MW049116)	A238L	MEHMFPEREIENLFVKWIKKHIRNGNLTLFEEFFKTDPWIVNRCDKNGSSVFMWICIYGRIDFLKFLFEQESYPGEIINPHRRDKDGNSALHYLAEKKNHLILEGVLGYFGKNGTRICLPNFNGMTPVMKAAIRGRSLNMLSLIKFGADPTQKDYHRGFTAWDWAVFTGNMELVKSLNHDYQNLSTCISLFTSWMFSTGGLRKSPKLLLLAVNIMSMKNFLNRIQSSCV*	230
16897	MW306190	ASFV/Amur 19/WB-6905(MW306190)	A238L	MEHMFPEREIENLFVKWIKKHIRNGNLTLFEEFFKTDPWIVNRCDKNGSSVFMWICIYGRIDFLKFLFEQESYPGEIINPHRRDKDGNSALHYLAEKKNHLILEGVLGYFGKNGTRICLPNFNGMTPVMKAAIRGRSLNMLSLIKFGADPTQKDYHRGFTAWDWAVFTGNMELVKSLNHDYQNLSTCISLFTSWMFSTGGLRKSPKLLLLAVNIMSMKNFLNRIQSSCV*	230
17086	MW306191	ASFV/Primorsky 19/WB-6723(MW306191)	A238L	MEHMFPEREIENLFVKWIKKHIRNGNLTLFEEFFKTDPWIVNRCDKNGSSVFMWICIYGRIDFLKFLFEQESYPGEIINPHRRDKDGNSALHYLAEKKNHLILEGVLGYFGKNGTRICLPNFNGMTPVMKAAIRGRSLNMLSLIKFGADPTQKDYHRGFTAWDWAVFTGNMELVKSLNHDYQNLSTCISLFTSWMFSTGGLRKSPKLLLLAVNIMSMKNFLNRIQSSCV*	230
17275	MW306192	ASFV/Ulyanovsk 19/WB-5699(MW306192)	A238L	MEHMFPEREIENLFVKWIKKHIRNGNLTLFEEFFKTDPWIVNRCDKNGSSVFMWICIYGRIDFLKFLFEQESYPGEIINPHRRDKDGNSALHYLAEKKNHLILEGVLGYFGKNGTRICLPNFNGMTPVMKAAIRGRSLNMLSLIKFGADPTQKDYHRGFTAWDWAVFTGNMELVKSLNHDYQNLSTCISLFTSWMFSTGGLRKSPKLLLLAVNIMSMKNFLNRIQSSCV*	230
17457	MW361944	China/GD/2019(MW361944)	A238L	MEHMFPEREIENLFVKWIKKHIRNGNLTLFEEFFKTDPWIVNRCDKNGSSVFMWICIYGRIDFLKFLFEQESYPGEIINPHRRDKDGNSALHYLAEKKNHLILEGVLGYFGKNGTRICLPNFNGMTPVMKAAIRGRSLNMLSLIKFGADPTQKDYHRGFTAWDWAVFTGNMELVKSLNHDYQNLSTCISLFTSWMFSTGGLRKSPKLLLLAVNIMSMKNFLNRIQSSCV*	230
17647	MW396979	ASFV/Timor-Leste/2019/1(MW396979)	A238L	MEHMFPEREIENLFVKWIKKHIRNGNLTLFEEFFKTDPWIVNRCDKNGSSVFMWICIYGRIDFLKFLFEQESYPGEIINPHRRDKDGNSALHYLAEKKNHLILEGVLGYFGKNGTRICLPNFNGMTPVMKAAIRGRSLNMLSLIKFGADPTQKDYHRGFTAWDWAVFTGNMELVKSLNHDYQNLSTCISLFTSWMFSTGGLRKSPKLLLLAVNIMSMKNFLNRIQSSCV*	230
17833	MW465755	VNUA-ASFV-05L1/HaNam/VN/2020(MW465755)	A238L	MEHMFPEREIENLFVKWIKKHIRNGNLTLFEEFFKTDPWIVNRCDKNGSSVFMWICIYGRIDFLKFLFEQESYPGEIINPHRRDKDGNSALHYLAEKKNHLILEGVLGYFGKNGTRICLPNFNGMTPVMKAAIRGRSLNMLSLIKFGADPTQKDYHRGFTAWDWAVFTGNMELVKSLNHDYQNLSTCISLFTSWMFSTGGLRKSPKLLLLAVNIMSMKNFLNRIQSSCV*	230
18199	MW528217	ASFV/ARRIAH/CV-1/30(MW528217)	A238L	MEHMFPEREIENLFVKWIKKHIRNGNLTLFEEFFKTDPWIVNRCDKNGSSVFMWICIYGRIDFLKFLFEQESYPGEIINPHRRDKDGNSALHYLAEKKNHLILEGVLGYFGKNGTRICLPNFNGMTPVMKAAIRGRSLNMLSLIKFGADPTQKDYHRGFTAWDWAVFTGNMELVKSLNHDYQNLSTCISLFTSWMFSTGGLRKSPKLLLLAVNIMSMKNFLNRIQSSCV*	230
18380	MW528218	ASFV/ARRIAH/CV-1/50(MW528218)	A238L	MEHMFPEREIENLFVKWIKKHIRNGNLTLFEEFFKTDPWIVNRCDKNGSSVFMWICIYGRIDFLKFLFEQESYPGEIINPHRRDKDGNSALHYLAEKKNHLILEGVLGYFGKNGTRICLPNFNGMTPVMKAAIRGRSLNMLSLIKFGADPTQKDYHRGFTAWDWAVFTGNMELVKSLNHDYQNLSTCISLFTSWMFSTGGLRKSPKLLLLAVNIMSMKNFLNRIQSSCV*	230
18547	MW647171	LO2018 major(MW647171)	A238L	MEHMFPEREIENLFVKWIKKHIRNGNLTLFEEFFKTDPWIVNRCDKNGSSVFMWICIYGRIDFLKFLFEQESYPGEIINPHRRDKDGNSALHYLAEKKNHLILEEVLGYFGKNGTKICLPNFNGMTPVMKAAIRGRTSNVLSLIKFGADPTQKDYHRGFTAWDWAVFTGNMELVKSLNHDYQKPLYMHFPLYKLDVFHRWFKKKPKIIITGCKNNVYEKLPEQNPNFLCVKKLNKYGK*	239
18713	MW647172	LO2018 minor(MW647172)	A238L	MEHMFPEREIENLFVKWIKKHIRNGNLTLFEEFFKTDPWIVNRCDKNGSSVFMWICIYGRIDFLKFLFEQESYPGEIINPHRRDKDGNSALHYLAEKKNHLILEEVLGYFGKNGTKICLPNFNGMTPVMKAAIRGRTSNVLSLIKFGADPTQKDYHRGFTAWDWAVFTGNMELVKSLNHDYQKPLYMHFPLYKLDVFHRWFKKKPKIIITGCKNNVYEKLPEQNPNFLCVKKLNKYGK*	239
19066	MW723480	Ca1978_2(MW723480)	A238L	MEHMFPEREIENLFVKWIKKHIRNGNLTLFEEFFKTDPWIVNRCDKNGSSVFMWICIYGRIDFLKFLFEQESYPGEIINPHRRDKDGNSALHYLAEKKNHLILEEVLGYFGKNGTKICLPNFNGMTPVMKAAIRGRTSNVLSLIKFGADPTQKDYHRGFTAWDWAVFTGNMELVKSLNHDYQKPLYMHFPLYKLDVFHRWFKKKPKIIITGCKNNVYEKLPEQNPNFLCVKKLNKYGK*	239
19232	MW723481	Nu1979(MW723481)	A238L	MEHMFPEREIENLFVKWIKKHIRNGNLTLFEEFFKTDPWIVNRCDKNGSSVFMWICIYGRIDFLKFLFEQESYPGEIINPHRRDKDGNSALHYLAEKKNHLILEEVLGYFGKNGTKICLPNFNGMTPVMKAAIRGRTSNVLSLIKFGADPTQKDYHRGFTAWDWAVFTGNMELVKSLNHDYQKPLYMHFPLYKLDVFHRWFKKKPKIIITGCKNNVYEKLPEQNPNFLCVKKLNKYGK*	239
19399	MW723482	Nu1986(MW723482)	A238L	MEHMFPEREIENLFVKWIKKHIRNGNLTLFEEFFKTDPWIVNRCDKNGSSVFMWICIYGRIDFLKFLFEQESYPGEIINPHRRDKDGNSALHYLAEKKNHLILEEVLGYFGKNGTKICLPNFNGMTPVMKAAIRGRTSNVLSLIKFGADPTQKDYHRGFTAWDWAVFTGNMELVKSLNHDYQKPLYMHFPLYKLDVFHRWFKKKPKIIITGCKNNVYEKLPEQNPNFLCVKKLNKYGK*	239
19565	MW723483	Nu1990_1(MW723483)	A238L	MEHMFPEREIENLFVKWIKKHIRNGNLTLFEEFFKTDPWIVNRCDKNGSSVFMWICIYGRIDFLKFLFEQESYPGEIINPHRRDKDGNSALHYLAEKKNHLILEEVLGYFGKNGTKICLPNFNGMTPVMKAAIRGRTSNVLSLIKFGADPTQKDYHRGFTAWDWAVFTGNMELVKSLNHDYQKPLYMHFPLYKLDVFHRWFKKKPKIIITGCKNNVYEKLPEQNPNFLCVKKLNKYGK*	239
19731	MW723484	Nu1991_2(MW723484)	A238L	MEHMFPEREIENLFVKWIKKHIRNGNLTLFEEFFKTDPWIVNRCDKNGSSVFMWICIYGRIDFLKFLFEQESYPGEIINPHRRDKDGNSALHYLAEKKNHLILEEVLGYFGKNGTKICLPNFNGMTPVMKAAIRGRTSNVLSLIKFGADPTQKDYHRGFTAWDWAVFTGNMELVKSLNHDYQKPLYMHFPLYKLDVFHRWFKKKPKIIITGCKNNVYEKLPEQNPNFLCVKKLNKYGK*	239
19897	MW723485	Nu1991_3(MW723485)	A238L	MEHMFPEREIENLFVKWIKKHIRNGNLTLFEEFFKTDPWIVNRCDKNGSSVFMWICIYGRIDFLKFLFEQESYPGEIINPHRRDKDGNSALHYLAEKKNHLILEEVLGYFGKNGTKICLPNFNGMTPVMKAAIRGRTSNVLSLIKFGADPTQKDYHRGFTAWDWAVFTGNMELVKSLNHDYQKPLYMHFPLYKLDVFHRWFKKKPKIIITGCKNNVYEKLPEQNPNFLCVKKLNKYGK*	239
20063	MW723486	Nu1991_7(MW723486)	A238L	MEHMFPEREIENLFVKWIKKHIRNGNLTLFEEFFKTDPWIVNRCDKNGSSVFMWICIYGRIDFLKFLFEQESYPGEIINPHRRDKDGNSALHYLAEKKNHLILEEVLGYFGKNGTKICLPNFNGMTPVMKAAIRGRTSNVLSLIKFGADPTQKDYHRGFTAWDWAVFTGNMELVKSLNHDYQKPLYMHFPLYKLDVFHRWFKKKPKIIITGCKNNVYEKLPEQNPNFLCVKKLNKYGK*	239
20231	MW723487	Or1993_1(MW723487)	A238L	MEHMFPEREIENLFVKWIKKHIRNGNLTLFEEFFKTDPWIVNRCDKNGSSVFMWICIYGRIDFLKFLFEQESYPGEIINPHRRDKDGNSALHYLAEKKNHLILEEVLGYFGKNGTKICLPNFNGMTPVMKAAIRGRTSNVLSLIKFGADPTQKDYHRGFTAWDWAVFTGNMELVKSLNHDYQKPLYMHFPLYKLDVFHRWFKKKPKIIITGCKNNVYEKLPEQNPNFLCVKKLNKYGK*	239
20397	MW723488	Nu1993_2(MW723488)	A238L	MEHMFPEREIENLFVKWIKKHIRNGNLTLFEEFFKTDPWIVNRCDKNGSSVFMWICIYGRIDFLKFLFEQESYPGEIINPHRRDKDGNSALHYLAEKKNHLILEEVLGYFGKNGTKICLPNFNGMTPVMKAAIRGRTSNVLSLIKFGADPTQKDYHRGFTAWDWAVFTGNMELVKSLNHDYQKPLYMHFPLYKLDVFHRWFKKKPKIIITGCKNNVYEKLPEQNPNFLCVKKLNKYGK*	239
20730	MW723490	Nu1995_3(MW723490)	A238L	MEHMFPEREIENLFVKWIKKHIRNGNLTLFEEFFKTDPWIVNRCDKNGSSVFMWICIYGRIDFLKFLFEQESYPGEIINPHRRDKDGNSALHYLAEKKNHLILEEVLGYFGKNGTKICLPNFNGMTPVMKAAIRGRTSNVLSLIKFGADPTQKDYHRGFTAWDWAVFTGNMELVKSLNHDYQKPLYMHFPLYKLDVFHRWFKKKPKIIITGCKNNVYEKLPEQNPNFLCVKKLNKYGK*	239
21062	MW723492	4996 WB(MW723492)	A238L	MEHMFPEREIENLFVKWIKKHIRNGNLTLFEEFFKTDPWIVNRCDKNGSSVFMWICIYGRIDFLKFLFEQESYPGEIINPHRRDKDGNSALHYLAEKKNHLILEEVLGYFGKNGTKICLPNFNGMTPVMKAAIRGRTSNVLSLIKFGADPTQKDYHRGFTAWDWAVFTGNMELVKSLNHDYQKPLYMHFPLYKLDVFHRWFKKKPKIIITGCKNNVYEKLPEQNPNFLCVKKLNKYGK*	239
21228	MW723493	46830(MW723493)	A238L	MEHMFPEREIENLFVKWIKKHIRNGNLTLFEEFFKTDPWIVNRCDKNGSSVFMWICIYGRIDFLKFLFEQESYPGEIINPHRRDKDGNSALHYLAEKKNHLILEEVLGYFGKNGTKICLPNFNGMTPVMKAAIRGRTSNVLSLIKFGADPTQKDYHRGFTAWDWAVFTGNMELVKSLNHDYQKPLYMHFPLYKLDVFHRWFKKKPKIIITGCKNNVYEKLPEQNPNFLCVKKLNKYGK*	239
21394	MW723494	23221(MW723494)	A238L	MEHMFPEREIENLFVKWIKKHIRNGNLTLFEEFFKTDPWIVNRCDKNGSSVFMWICIYGRIDFLKFLFEQESYPGEIINPHRRDKDGNSALHYLAEKKNHLILEEVLGYFGKNGTKICLPNFNGMTPVMKAAIRGRTSNVLSLIKFGADPTQKDYHRGFTAWDWAVFTGNMELVKSLNHDYQKPLYMHFPLYKLDVFHRWFKKKPKIIITGCKNNVYEKLPEQNPNFLCVKKLNKYGK*	239
21560	MW723495	72398 WB(MW723495)	A238L	MEHMFPEREIENLFVKWIKKHIRNGNLTLFEEFFKTDPWIVNRCDKNGSSVFMWICIYGRIDFLKFLFEQESYPGEIINPHRRDKDGNSALHYLAEKKNHLILEEVLGYFGKNGTKICLPNFNGMTPVMKAAIRGRTSNVLSLIKFGADPTQKDYHRGFTAWDWAVFTGNMELVKSLNHDYQKPLYMHFPLYKLDVFHRWFKKKPKIIITGCKNNVYEKLPEQNPNFLCVKKLNKYGK*	239
21726	MW723496	74377(MW723496)	A238L	MEHMFPEREIENLFVKWIKKHIRNGNLTLFEEFFKTDPWIVNRCDKNGSSVFMWICIYGRIDFLKFLFEQESYPGEIINPHRRDKDGNSALHYLAEKKNHLILEEVLGYFGKNGTKICLPNFNGMTPVMKAAIRGRTSNVLSLIKFGADPTQKDYHRGFTAWDWAVFTGNMELVKSLNHDYQKPLYMHFPLYKLDVFHRWFKKKPKIIITGCKNNVYEKLPEQNPNFLCVKKLNKYGK*	239
21892	MW723497	22649(MW723497)	A238L	MEHMFPEREIENLFVKWIKKHIRNGNLTLFEEFFKTDPWIVNRCDKNGSSVFMWICIYGRIDFLKFLFEQESYPGEIINPHRRDKDGNSALHYLAEKKNHLILEEVLGYFGKNGTKICLPNFNGMTPVMKAAIRGRTSNVLSLIKFGADPTQKDYHRGFTAWDWAVFTGNMELVKSLNHDYQKPLYMHFPLYKLDVFHRWFKKKPKIIITGCKNNVYEKLPEQNPNFLCVKKLNKYGK*	239
22058	MW723498	72912 WB(MW723498)	A238L	MEHMFPEREIENLFVKWIKKHIRNGNLTLFEEFFKTDPWIVNRCDKNGSSVFMWICIYGRIDFLKFLFEQESYPGEIINPHRRDKDGNSALHYLAEKKNHLILEEVLGYFGKNGTKICLPNFNGMTPVMKAAIRGRTSNVLSLIKFGADPTQKDYHRGFTAWDWAVFTGNMELVKSLNHDYQKPLYMHFPLYKLDVFHRWFKKKPKIIITGCKNNVYEKFPEQNPNFLCVKKLNKYGK*	239
22393	MW723500	44076(MW723500)	A238L	MEHMFPEREIENLFVKWIKKHIRNGNLTLFEEFFKTDPWIVNRCDKNGSSVFMWICIYGRIDFLKFLFEQESYPGEIINPHRRDKDGNSALHYLAEKKNHLILEEVLGYFGKNGTKICLPNFNGMTPVMKAAIRGRTSNVLSLIKFGADPTQKDYHRGFTAWDWAVFTGNMELVKSLNHDYQKPLYMHFPLYKLDVFHRWFKKKPKIIITGCKNNVYEKLPEQNPNFLCVKKLNKYGK*	239
22559	MW736597	47039(MW736597)	A238L	MEHMFPEREIENLFVKWIKKHIRNGNLTLFEEFFKTDPWIVNRCDKNGSSVFMWICIYGRIDFLKFLFEQESYPGEIINPHRRDKDGNSALHYLAEKKNHLILEEVLGYFGKNGTKICLPNFNGMTPVMKAAIRGRTSNVLSLIKFGADPTQKDYHRGFTAWDWAVFTGNMELVKSLNHDYQKPLYMHFPLYKLDVFHRWFKKKPKIIITGCKNNVYEKLPEQNPNFLCVKKLNKYGK*	239
22726	MW736598	2019 WB(MW736598)	A238L	MEHMFPEREIENLFVKWIKKHIRNGNLTLFEEFFKTDPWIVNRCDKNGSSVFMWICIYGRIDFLKFLFEQESYPGEIINPHRRDKDGNSALHYLAEKKNHLILEEVLGYFGKNGTKICLPNFNGMTPVMKAAIRGRTSNVLSLIKFGADPTQKDYHRGFTAWDWAVFTGNMELVKSLNHDYQKPLYMHFPLYKLDVFHRWFKKKPKIIITGCKNNVYEKLPEQNPNFLCVKKLNKYGK*	239
22891	MW736599	98039(MW736599)	A238L	MEHMFPEREIENLFVKWIKKHIRNGNLTLFEEFFKTDPWIVNRCDKNGSSVFMWICIYGRIDFLKFLFEQESYPGEIINPHRRDKDGNSALHYLAEKKNHLILEEVLGYFGKNGTKICLPNFNGMTPVMKAAIRGRTSNVLSLIKFGADPTQKDYHRGFTAWDWAVFTGNMELVKSLNHDYQKPLYMHFPLYKLDVFHRWFKKKPKIIITGCKNNVYEKLPEQNPNFLCVKKLNKYGK*	239
23057	MW736600	30322(MW736600)	A238L	MEHMFPEREIENLFVKWIKKHIRNGNLTLFEEFFKTDPWIVNRCDKNGSSVFMWICIYGRIDFLKFLFEQESYPGEIINPHRRDKDGNSALHYLAEKKNHLILEEVLGYFGKNGTKICLPNFNGMTPVMKAAIRGRTSNVLSLIKFGADPTQKDYHRGFTAWDWAVFTGNMELVKSLNHDYQKPLYMHFPLYKLDVFHRWFKKKPKIIITGCKNNVYEKLPEQNPNFLCVKKLNKYGK*	239
23223	MW736601	49179 WB(MW736601)	A238L	MEHMFPEREIENLFVKWIKKHIRNGNLTLFEEFFKTDPWIVNRCDKNGSSVFMWICIYGRIDFLKFLFEQESYPGEIINPHRRDKDGNSALHYLAEKKNHLILEEVLGYFGKNGTKICLPNFNGMTPVMKAAIRGRTSNVLSLIKFGADPTQKDYHRGFTAWDWAVFTGNMELVKSLNHDYQKPLYMHFPLYKLDVFHRWFKKKPKIIITGCKNNVYEKLPEQNPNFLCVKKLNKYGK*	239
23389	MW736602	53706(MW736602)	A238L	MEHMFPEREIENLFVKWIKKHIRNGNLTLFEEFFKTDPWIVNRCDKNGSSVFMWICIYGRIDFLKFLFEQESYPGEIINPHRRDKDGNSALHYLAEKKNHLILEEVLGYFGKNGTKICLPNFNGMTPVMKAAIRGRTSNVLSLIKFGADPTQKDYHRGFTAWDWAVFTGNMELVKSLNHDYQKPLYMHFPLYKLDVFHRWFKKKPKIIITGCKNNVYEKLPEQNPNFLCVKKLNKYGK*	239
23555	MW736603	63525 WB(MW736603)	A238L	MEHMFPEREIENLFVKWIKKHIRNGNLTLFEEFFKTDPWIVNRCDKNGSSVFMWICIYGRIDFLKFLFEQESYPGEIINPHRRDKDGNSALHYLAEKKNHLILEEVLGYFGKNGTKICLPNFNGMTPVMKAAIRGRTSNVLSLIKFGADPTQKDYHRGFTAWDWAVFTGNMELVKSLNHDYQKPLYMHFPLYKLDVFHRWFKKKPKIIITGCKNNVYEKLPEQNPNFLCVKKLNKYGK*	239
23721	MW736604	15998(MW736604)	A238L	MEHMFPEREIENLFVKWIKKHIRNGNLTLFEEFFKTDPWIVNRCDKNGSSVFMWICIYGRIDFLKFLFEQESYPGEIINPHRRDKDGNSALHYLAEKKNHLILEEVLGYFGKNGTKICLPNFNGMTPVMKAAIRGRTSNVLSLIKFGADPTQKDYHRGFTAWDWAVFTGNMELVKSLNHDYQKPLYMHFPLYKLDVFHRWFKKKPKIIITGCKNNVYEKLPEQNPNFLCVKKLNKYGK*	239
23887	MW736605	51268(MW736605)	A238L	MEHMFPEREIENLFVKWIKKHIRNGNLTLFEEFFKTDPWIVNRCDKNGSSVFMWICIYGRIDFLKFLFEQESYPGEIINPHRRDKDGNSALHYLAEKKNHLILEEVLGYFGKNGTKICLPNFNGMTPVMKAAIRGRTSNVLSLIKFGADPTQKDYHRGFTAWDWAVFTGNMELVKSLNHDYQKPLYMHFPLYKLDVFHRWFKKKPKIIITGCKNNVYEKLPEQNPNFLCVKKLNKYGK*	239
24053	MW736606	34403(MW736606)	A238L	MEHMFPEREIENLFVKWIKKHIRNGNLTLFEEFFKTDPWIVNRCDKNGSSVFMWICIYGRIDFLKFLFEQESYPGEIINPHRRDKDGNSALHYLAEKKNHLILEEVLGYFGKNGTKICLPNFNGMTPVMKAAIRGRTSNVLSLIKFGADPTQKDYHRGFTAWDWAVFTGNMELVKSLNHDYQKPLYMHFPLYKLDVFHRWFKKKPKIIITGCKNNVYEKLPEQNPNFLCVKKLNKYGK*	239
24883	MW736611	56140(MW736611)	A238L	MEHMFPEREIENLFVKWIKKHIRNGNLTLFEEFFKTDPWIVNRCDKNGSSVFMWICIYGRIDFLKFLFEQESYPGEIINPHRRDKDGNSALHYLAEKKNHLILEEVLGYFGKNGTKICLPNFNGMTPVMKAAIRGRTSNVLSLIKFGADPTQKDYHRGFTAWDWAVFTGNMELVKSLNHDYQKPLYMHFPLYKLDVFHRWFKKKPKIIITGCKNNVYEKLPEQNPNFLCVKKLNKYGK*	239
25051	MW736612	31208(MW736612)	A238L	MEHMFPEREIENLFVKWIKKHIRNGNLTLFEEFFKTDPWIVNRCDKNGSSVFMWICIYGRIDFLKFLFEQESYPGEIINPHRRDKDGNSALHYLAEKKNHLILEEVLGYFGKNGTKICLPNFNGMTPVMKAAIRGRTSNVLSLIKFGADPTQKDYHRGFTAWDWAVFTGNMELVKSLNHDYQKPLYMHFPLYKLDVFHRWFKKKPKIIITGCKNNVYEKLPEQNPNFLCVKKLNKYGK*	239
25217	MW736613	33747 WB(MW736613)	A238L	MEHMFPEREIENLFVKWIKKHIRNGNLTLFEEFFKTDPWIVNRCDKNGSSVFMWICIYGRIDFLKFLFEQESYPGEIINPHRRDKDGNSALHYLAEKKNHLILEEVLGYFGKNGTKICLPNFNGMTPVMKAAIRGRTSNVLSLIKFGADPTQKDYHRGFTAWDWAVFTGNMELVKSLNHDYQKPLYMHFPLYKLDVFHRWFKKKPKIIITGCKNNVYEKLPEQNPNFLCVKKLNKYGK*	239
25550	MW788406	22943_2008(MW788406)	A238L	MEHMFPEREIENLFVKWIKKHIRNGNLTLFEEFFKTDPWIVNRCDKNGSSVFMWICIYGRIDFLKFLFEQESYPGEIINPHRRDKDGNSALHYLAEKKNHLILEEVLGYFGKNGTKICLPNFNGMTPVMKAAIRGRTSNVLSLIKFGADPTQKDYHRGFTAWDWAVFTGNMELVKSLNHDYQKPLYMHFPLYKLDVFHRWFKKKPKIIITGCKNNVYEKLPEQNPNFLCVKKLNKYGK*	239
26538	MW800838	Or_1984(MW800838)	A238L	MEHMFPEREIENLFVKWIKKHIRNGNLTLFEEFFKTDPWIVNRCDKNGSSVFMWICIYGRIDFLKFLFEQESYPGEIINPHRRDKDGNSALHYLAEKKNHLILEEVLGYFGKNGTKICLPNFNGMTPVMKAAIRGRTSNVLSLIKFGADPTQKDYHRGFTAWDWAVFTGNMELVKSLNHDYQKPLYMHFPLYKLDVFHRWFKKKPKIIITGCKNNVYEKLPEQNPNFLCVKKLNKYGK*	239
26703	MW856067	BUR/18/Rutana(MW856067)	A238L	MDTVGLFSAEVEHLFIEWIKKHIKKGDLTLFERFFKADPWIVNRCDQSKITVFMWICIYGRLDFLRFLFKQESYPGEIISHYRRDKDGNSVWHYLAEKKNHLLLEEVLEYFGKIGIKVCFRNFNGITPVMKAAMRGRTLSVLSLIKYGANPNRKDYLKGFNTWDWAVFTGHADLVKSLNKDYQKPLFMHFPLYKLDVFHRRHKKKPKIIITSCEDNVYEKLPEQNPNFLCVKKLNKYGK*	240
26883	MW856068	MAL/19/Karonga(MW856068)	A238L	MEHMFPEREIENLFVKWIKKHIRNGNLTLFEEFFKTDPWIVNRYDKNGSSVFMWIYIYGRIDFLKFLFEQESYPGEIINPHRRDKDGNSALHYLAEKKNHLILEGVLGYFGKNGTRICLPNFNGMTPVMKAAIRGPFFKYAFSHKIWSRSDSKRLS*	157
27060	MZ202520	K49(MZ202520)	A238L	MEHMFPEREIENLFVKWIKKHIRNGNLTLFEEFFKTDPWIVNRCDKNGSSVFMWICIYGRIDFLKFLFEQESYPGEIINPHRRDKDGNSALHYLAEKKNHLILEEVLGYFGKNGTKICLPNFNGMTPVMKAAIRGRTSNVLSLIKFGADPTQKDYHRGFTAWDWAVFTGNMELVKSLNHDYQKPLYMHFPLYKLDVFHRWFKKKPKIIITGCKNNVYEKLPEQNPNFLCVKKLNKYGK*	239
27248	MZ325862	ASFV/Zabaykali/WB-5314/2020(MZ325862)	A238L	MEHMFPEREIENLFVKWIKKHIRNGNLTLFEEFFKTDPWIVNRCDKNGSSVFMWICIYGRIDFLKFLFEQESYPGEIINPHRRDKDGNSALHYLAEKKNHLILEGVLGYFGKNGTRICLPNFNGMTPVMKAAIRGRSLNMLSLIKFGADPTQKDYHRGFTAWDWAVFTGNMELVKSLNHDYQNLSTCISLFTSWMFSTGGLRKSPKLLLLAVNIMSMKNFLNRIQSSCV*	230
27440	MZ614662	CADC_HN09(MZ614662)	A238L	MEHMFPEREIENLFVKWIKKHIRNGNLTLFEEFFKTDPWIVNRCDKNGSSVFMWICIYGRIDFLKFLFEQESYPGEIINPHRRDKDGNSALHYLAEKKNHLILEGVLGYFGKNGTRICLPNFNGMTPVMKAAIRGRSLNMLSLIKFGADPTQKDYHRGFTAWDWAVFTGNMELVKSLNHDYQNLSTCISLFTSWMFSTGGLRKSPKLLLLAVNIMSMKNFLNRIQSSCV*	230
27602	MZ945536	Pig/HeN/ZZ-P1/2021(MZ945536)	A238L	MEHMFPEREIENLFVKWIKKHIRNGNLTLFEEFFKTDPWIVNRCDKNGSSVFMWICIYGRIDFLKFLFEQESYPGEIINPHRRDKDGNSALHYLAEKKNHLILEEVLGYFGKNGTKICLPNFNGMTPVMKAAIRGRTSNVLSLIKFGADPTQKDYHRGFTAWDWAVFTGNMELVKSLNHDYQKPLYMHFPLYKLDVFHRWFKKKPKIIITGCKNNVYEKLPEQNPNFLCVKKLNKYGK*	239
27762	MZ945537	Pig/SD/DY-I/2021(MZ945537)	A238L	MEHMFPEREIENLFVKWIKKHIRNGNLTLFEEFFKTDPWIVNRCDKNGSSVFMWICIYGRIDFLKFLFEQESYPGEIINPHRRDKDGNSALHYLAEKKNHLILEEVLGYFGKNGTKICLPNFNGMTPVMKAAIRGRTSNVLSLIKFGADPTQKDYHRGFTAWDWAVFTGNMELVKSLNHDYQKPLYMHFPLYKLDVFHRWFKKKPKIIITGCKNNVYEKLPEQNPNFLCVKKLNKYGK*	239
28484	OL322096	Vietnam/Pig/RG-1/01(OL322096)	A238L	MEHMFPEREIENLFVKWIKKHIRNGNLTLFEEFFKTDPWIVNRCDKNGSSVFMWICIYGRIDFLKFLFEQESYPGEIINPHRRDKDGNSALHYLAEKKNHLILEGVLGYFGKNGTRICLPNFNGMTPVMKAAIRGRSLNMLSLIKFGADPTQKDYHRGFTAWDWAVFTGNMELVKSLNHDYQNLSTCISLFTSWMFSTGGLRKSPKLLLLAVNIMSMKNFLNRIQSSCV*	230
28675	OL322097	Vietnam/Pig/RG-2/01(OL322097)	A238L	MEHMFPEREIENLFVKWIKKHIRNGNLTLFEEFFKTDPWIVNRCDKNGSSVFMWICIYGRIDFLKFLFEQESYPGEIINPHRRDKDGNSALHYLAEKKNHLILEGVLGYFGKNGTRICLPNFNGMTPVMKAAIRGRSLNMLSLIKFGADPTQKDYHRGFTAWDWAVFTGNMELVKSLNHDYQNLSTCISLFTSWMFSTGGLRKSPKLLLLAVNIMSMKNFLNRIQSSCV*	230
28867	OL322098	Vietnam/Pig/RG-3/01(OL322098)	A238L	MEHMFPEREIENLFVKWIKKHIRNGNLTLFEEFFKTDPWIVNRCDKNGSSVFMWICIYGRIDFLKFLFEQESYPGEIINPHRRDKDGNSALHYLAEKKNHLILEGVLGYFGKNGTRICLPNFNGMTPVMKAAIRGRSLNMLSLIKFGADPTQKDYHRGFTAWDWAVFTGNMELVKSLNHDYQNLSTCISLFTSWMFSTGGLRKSPKLLLLAVNIMSMKNFLNRIQSSCV*	230
29058	OL322099	Vietnam/Pig/RG-4/01(OL322099)	A238L	MEHMFPEREIENLFVKWIKKHIRNGNLTLFEEFFKTDPWIVNRCDKNGSSVFMWICIYGRIDFLKFLFEQESYPGEIINPHRRDKDGNSALHYLAEKKNHLILEGVLGYFGKNGTRICLPNFNGMTPVMKAAIRGRSLNMLSLIKFGADPTQKDYHRGFTAWDWAVFTGNMELVKSLNHDYQNLSTCISLFTSWMFSTGGLRKSPKLLLLAVNIMSMKNFLNRIQSSCV*	230
29246	OL322100	Vietnam/Pig/RG-5/01(OL322100)	A238L	MEHMFPEREIENLFVKWIKKHIRNGNLTLFEEFFKTDPWIVNRCDKNGSSVFMWICIYGRIDFLKFLFEQESYPGEIINPHRRDKDGNSALHYLAEKKNHLILEGVLGYFGKNGTRICLPNFNGMTPVMKAAIRGRSLNMLSLIKFGADPTQKDYHRGFTAWDWAVFTGNMELVKSLNHDYQNLSTCISLFTSWMFSTGGLRKSPKLLLLAVNIMSMKNFLNRIQSSCV*	230
29434	OL322101	Vietnam/Pig/RG-6/01(OL322101)	A238L	MEHMFPEREIENLFVKWIKKHIRNGNLTLFEEFFKTDPWIVNRCDKNGSSVFMWICIYGRIDFLKFLFEQESYPGEIINPHRRDKDGNSALHYLAEKKNHLILEGVLGYFGKNGTRICLPNFNGMTPVMKAAIRGRSLNMLSLIKFGADPTQKDYHRGFTAWDWAVFTGNMELVKSLNHDYQNLSTCISLFTSWMFSTGGLRKSPKLLLLAVNIMSMKNFLNRIQSSCV*	230
29623	OL322102	Vietnam/Pig/RG-7/01(OL322102)	A238L	MEHMFPEREIENLFVKWIKKHIRNGNLTLFEEFFKTDPWIVNRCDKNGSSVFMWICIYGRIDFLKFLFEQESYPGEIINPHRRDKDGNSALHYLAEKKNHLILEGVLGYFGKNGTRICLPNFNGMTPVMKAAIRGRSLNMLSLIKFGADPTQKDYHRGFTAWDWAVFTGNMELVKSLNHDYQNLSTCISLFTSWMFSTGGLRKSPKLLLLAVNIMSMKNFLNRIQSSCV*	230
29812	OL622042	wild boar/SNJ/2020(OL622042)	A238L	MEHMFPEREIENLFVKWIKKHIRNGNLTLFEEFFKTDPWIVNRCDKNGSSVFMWICIYGRIDFLKFLFEQESYPGEIINPHRRDKDGNSALHYLAEKKNHLILEGVLGYFGKNGTRICLPNFNGMTPVMKAAIRGRSLNMLSLIKFGADPTQKDYHRGFTAWDWAVFTGNMELVKSLNHDYQNLSTCISLFTSWMFSTGGLRKSPKLLLLAVNIMSMKNFLNRIQSSCV*	230
30005	OL692743	IND/AS/SD-02/2020(OL692743)	A238L	MEHMFPEREIENLFVKWIKKHIRNGNLTLFEEFFKTDPWIVNRCDKNGSSVFMWICIYGRIDFLKFLFEQESYPGEIINPHRRDKDGNSALHYLAEKKNHLILEGVLGYFGKNGTRICLPNFNGMTPVMKAAIRGRSLNMLSLIKFGADPTQKDYHRGFTAWDWAVFTGNMELVKSLNHDYQNLSTCISLFTSWMFSTGGLRKSPKLLLLAVNIMSMKNFLNRIQSSCV*	230
30198	OL692744	IND/AR/SD-61/2020(OL692744)	A238L	MEHMFPEREIENLFVKWIKKHIRNGNLTLFEEFFKTDPWIVNRCDKNGSSVFMWICIYGRIDFLKFLFEQESYPGEIINPHRRDKDGNSALHYLAEKKNHLILEGVLGYFGKNGTRICLPNFNGMTPVMKAAIRGRSLNMLSLIKFGADPTQKDYHRGFTAWDWAVFTGNMELVKSLNHDYQNLSTCISLFTSWMFSTGGLRKSPKLLLLAVNIMSMKNFLNRIQSSCV*	230
30386	OM105586	LYG18(OM105586)	A238L	MEHMFPEREIENLFVKWIKKHIRNGNLTLFEEFFKTDPWIVNRCDKNGSSVFMWICIYGRIDFLKFLFEQESYPGEIINPHRRDKDGNSALHYLAEKKNHLILEGVLGYFGKNGTRICLPNFNGMTPVMKAAIRGRSLNMLSLIKFGADPTQKDYHRGFTAWDWAVFTGNMELVKSLNHDYQNLSTCISLFTSWMFSTGGLRKSPKLLLLAVNIMSMKNFLNRIQSSCV*	230
30561	OM105587	JX21(OM105587)	A238L	MEHMFPEREIENLFVKWIKKHIRNGNLTLFEEFFKTDPWIVNRCDKNGSSVFMWICIYGRIDFLKFLFEQESYPGEIINPHRRDKDGNSALHYLAEKKNHLILEGVLGYFGKNGTRICLPNFNGMTPVMKAAIRGRSLNMLSLIKFGADPTQKDYHRGFTAWDWAVFTGNMELVKSLNHDYQKPLYMHFPLYKLDVFHRWFKKKPKIIITGCKHNVYEKLPEQNPKFLCVKKLNKYGK*	239
30749	OM161110	SY-1(OM161110)	A238L	MEHMFPEREIENLFVKWIKKHIRNGNLTLFEEFFKTDPWIVNRCDKNGSSVFMWICIYGRIDFLKFLFEQESYPGEIINPHRRDKDGNSALHYLAEKKNHLILEGVLGYFGKNGTRICLPNFNGMTPVMKAAIRGRSLNMLSLIKFGADPTQKDYHRGFTAWDWAVFTGNMELVKSLNHDYQNLSTCISLFTSWMFSTGGLRKSPKLLLLAVNIMSMKNFLNRIQSSCV*	230
30919	OM249788	KK262(OM249788)	A238L	MEHMFPEREIENLFVKWIKKHIRNGNLTLFEEFFKTDPWIVNRCDKNGSSVFMWICIYGRIDFLKFLFEQESYPGEIINPHRRDKDGNSALHYLAEKKNHLILEEVLGYFGKNGTKICLPNFNGMTPVMKAAIRGRTSNVLSLIKFGADPTQKDYHRGFTAWDWAVFTGNMELVKSLNHDYQKPLYMHFPLYKLDVFHRWFKKKPKIIITGCKNNVYEKLPEQNPNFLCVKKLNKYGK*	239
31073	OM333166	VNUA-LAVL2(OM333166)	A238L	MEHMFPEREIENLFVKWIKKHIRNGNLTLFEEFFKTDPWIVNRCDKNGSSVFMWICIYGRIDFLKFLFEQESYPGEIINPHRRDKDGNSALHYLAEKKNHLILEGVLGYFGKNGTRICLPNFNGMTPVMKAAIRGRSLNMLSLIKFGADPTQKDYHRGFTAWDWAVFTGNMELVKSLNHDYQNLSTCISLFTSWMFSTGGLRKSPKLLLLAVNIMSMKNFLNRIQSSCV*	230
31264	OM481275	ABTCVSCK_ASF001(OM481275)	A238L	MEHMFPEREIENLFVKWIKKHIRNGNLTLFEEFFKTDPWIVNRCDKNGSSVFMWICIYGRIDFLKFLFEQESYPGEIINPHRRDKDGNSALHYLAEKKNHLILEGVLGYFGKNGTRICLPNFNGMTPVMKAAIRGRSLNMLSLIKFGADPTQKDYHRGFTAWDWAVFTGNMELVKSLNHDYQNLSTCISLFTSWMFSTGGLRKSPKLLLLAVNIMSMKNFLNRIQSSCV*	230
31457	OM481276	ABTCVSCK_ASF007(OM481276)	A238L	MEHMFPEREIENLFVKWIKKHIRNGNLTLFEEFFKTDPWIVNRCDKNGSSVFMWICIYGRIDFLKFLFEQESYPGEIINPHRRDKDGNSALHYLAEKKNHLILEGVLGYFGKNGTRICLPNFNGMTPVMKAAIRGRSLNMLSLIKFGADPTQKDYHRGFTAWDWAVFTGNMELVKSLNHDYQNLSTCISLFTSWMFSTGGLRKSPKLLLLAVNIMSMKNFLNRIQSSCV*	230
31646	OM799941	ASFV/Kaliningrad_17/WB-13869(OM799941)	A238L	MEHMFPEREIENLFVKWIKKHIRNGNLTLFEEFFKTDPWIVNRCDKNGSSVFMWICIYGRIDFLKFLFEQESYPGEIINPHRRDKDGNSALHYLAEKKNHLILEGVLGYFGKNGTRICLPNFNGMTPVMKAAIRGRSLNMLSLIKFGADPTQKDYHRGFTAWDWAVFTGNMELVKSLNHDYQNLSTCISLFTSWMFSTGGLRKSPKLLLLAVNIMSMKNFLNRIQSSCV*	230
31836	OM966714	ASFV/Kaliningrad_18/WB-12523(OM966714)	A238L	MEHMFPEREIENLFVKWIKKHIRNGNLTLFEEFFKTDPWIVNRCDKNGSSVFMWICIYGRIDFLKFLFEQESYPGEIINPHRRDKDGNSALHYLAEKKNHLILEGVLGYFGKNGTRICLPNFNGMTPVMKAAIRGRSLNMLSLIKFGADPTQKDYHRGFTAWDWAVFTGNMELVKSLNHDYQNLSTCISLFTSWMFSTGGLRKSPKLLLLAVNIMSMKNFLNRIQSSCV*	230
32024	OM966715	ASFV/Kaliningrad_18/WB-12524(OM966715)	A238L	MEHMFPEREIENLFVKWIKKHIRNGNLTLFEEFFKTDPWIVNRCDKNGSSVFMWICIYGRIDFLKFLFEQESYPGEIINPHRRDKDGNSALHYLAEKKNHLILEGVLGYFGKNGTRICLPNFNGMTPVMKAAIRGRSLNMLSLIKFGADPTQKDYHRGFTAWDWAVFTGNMELVKSLNHDYQNLSTCISLFTSWMFSTGGLRKSPKLLLLAVNIMSMKNFLNRIQSSCV*	230
32212	OM966716	ASFV/Kaliningrad_18/WB-9735(OM966716)	A238L	MEHMFPEREIENLFVKWIKKHIRNGNLTLFEEFFKTDPWIVNRCDKNGSSVFMWICIYGRIDFLKFLFEQESYPGEIINPHRRDKDGNSALHYLAEKKNHLILEGVLGYFGKNGTRICLPNFNGMTPVMKAAIRGRSLNMLSLIKFGADPTQKDYHRGFTAWDWAVFTGNMELVKSLNHDYQNLSTCISLFTSWMFSTGGLRKSPKLLLLAVNIMSMKNFLNRIQSSCV*	230
32402	OM966719	ASFV/Kaliningrad_19/WB-10168(OM966719)	A238L	MEHMFPEREIENLFVKWIKKHIRNGNLTLFEEFFKTDPWIVNRCDKNGSSVFMWICIYGRIDFLKFLFEQESYPGEIINPHRRDKDGNSALHYLAEKKNHLILEGVLGYFGKNGTRICLPNFNGMTPVMKAAIRGRSLNMLSLIKFGADPTQKDYHRGFTAWDWAVFTGNMELVKSLNHDYQNLSTCISLFTSWMFSTGGLRKSPKLLLLAVNIMSMKNFLNRIQSSCV*	230
32591	OM966720	ASFV/Kaliningrad_18/WB-12516(OM966720)	A238L	MEHMFPEREIENLFVKWIKKHIRNGNLTLFEEFFKTDPWIVNRCDKNGSSVFMWICIYGRIDFLKFLFEQESYPGEIINPHRRDKDGNSALHYLAEKKNHLILEGVLGYFGKNGTRICLPNFNGMTPVMKAAIRGRSLNMLSLIKFGADPTQKDYHRGFTAWDWAVFTGNMELVKSLNHDYQNLSTCISLFTSWMFSTGGLRKSPKLLLLAVNIMSMKNFLNRIQSSCV*	230
32781	OM966721	ASFV/Kaliningrad_18/WB-9734(OM966721)	A238L	MEHMFPEREIENLFVKWIKKHIRNGNLTLFEEFFKTDPWIVNRCDKNGSSVFMWICIYGRIDFLKFLFEQESYPGEIINPHRRDKDGNSALHYLAEKKNHLILEGVLGYFGKNGTRICLPNFNGMTPVMKAAIRGRSLNMLSLIKFGADPTQKDYHRGFTAWDWAVFTGNMELVKSLNHDYQNLSTCISLFTSWMFSTGGLRKSPKLLLLAVNIMSMKNFLNRIQSSCV*	230
32970	ON075797	Korea/YC1/2019(ON075797)	A238L	MEHMFPEREIENLFVKWIKKHIRNGNLTLFEEFFKTDPWIVNRCDKNGSSVFMWICIYGRIDFLKFLFEQESYPGEIINPHRRDKDGNSALHYLAEKKNHLILEGVLGYFGKNGTRICLPNFNGMTPVMKAAIRGRSLNMLSLIKFGADPTQKDYHRGFTAWDWAVFTGNMELVKSLNHDYQNLSTCISLFTSWMFSTGGLRKSPKLLLLAVNIMSMKNFLNRIQSSCV*	230
33162	ON108571	2802/AL/2022 Italy(ON108571)	A238L	MEHMFPEREIENLFVKWIKKHIRNGNLTLFEEFFKTDPWIVNRCDKNGSSVFMWICIYGRIDFLKFLFEQESYPGEIINPHRRDKDGNSALHYLAEKKNHLILEGVLGYFGKNGTRICLPNFNGMTPVMKAAIRGRSLNMLSLIKFGADPTQKDYHRGFTAWDWAVFTGNMELVKSLNHDYQNLSTCISLFTSWMFSTGGLRKSPKLLLLAVNIMSMKNFLNRIQSSCV*	230
33331	ON185726	Dr-1980(ON185726)	A238L	MEHMFPEREIENLFVKWIKKHIRNGNLTLFEEFFKTDPWIVNRCDKNGSSVFMWICIYGRIDFLKFLFEQESYPGEIINPHRRDKDGNSALHYLAEKKNHLILEEVLGYFGKNGTKICLPNFNGMTPVMKAAIRGRTSNVLSLIKFGADPTQKDYHRGFTAWDWAVFTGNMELVKSLNHDYQKPLYMHFPLYKLDVFHRWFKKKPKIIITGCKNNVYEKLPEQNPNFLCVKKLNKYGK*	239
33494	ON260838	7212WB(ON260838)	A238L	MEHMFPEREIENLFVKWIKKHIRNGNLTLFEEFFKTDPWIVNRCDKNGSSVFMWICIYGRIDFLKFLFEQESYPGEIINPHRRDKDGNSALHYLAEKKNHLILEEVLGYFGKNGTKICLPNFNGMTPVMKAAIRGRTSNVLSLIKFGADPTQKDYHRGFTAWDWAVFTGNMELVKSLNHDYQKPLYMHFPLYKLDVFHRWFKKKPKIIITGCKNNVYEKLPEQNPNFLCVKKLNKYGK*	239
33823	ON260840	28784WB(ON260840)	A238L	MEHMFPEREIENLFVKWIKKHIRNGNLTLFEEFFKTDPWIVNRCDKNGSSVFMWICIYGRIDFLKFLFEQESYPGEIINPHRRDKDGNSALHYLAEKKNHLILEEVLGYFGKNGTKICLPNFNGMTPVMKAAIRGRTSNVLSLIKFGADPTQKDYHRGFTAWDWAVFTGNMELVKSLNHDYQKPLYMHFPLYKLDVFHRWFKKKPKIIITGCKNNVYEKLPEQNPNFLCVKKLNKYGK*	239
33989	ON260841	33262WB(ON260841)	A238L	MEHMFPEREIENLFVKWIKKHIRNGNLTLFEEFFKTDPWIVNRCDKNGSSVFMWICIYGRIDFLKFLFEQESYPGEIINPHRRDKDGNSALHYLAEKKNHLILEEVLGYFGKNGTKICLPNFNGMTPVMKAAIRGRTSNVLSLIKFGADPTQKDYHRGFTAWDWAVFTGNMELVKSLNHDYQKPLYMHFPLYKLDVFHRWFKKKPKIIITGCKNNVYEKLPEQNPNFLCVKKLNKYGK*	239
34178	ON263123	GZ201801_2(ON263123)	A238L	MEHMFPEREIENLFVKWIKKHIRNGNLTLFEEFFKTDPWIVNRCDKNGSSVFMWICIYGRIDFLKFLFEQESYPGEIINPHRRDKDGNSALHYLAEKKNHLILEGVLGYFGKNGTRICLPNFNGMTPVMKAAIRGRSLNMLSLIKFGADPTQKDYHRGFTAWDWAVFTGNMELVKSLNHDYQNLSTCISLFTSWMFSTGGLRKSPKLLLLAVNIMSMKNFLNRIQSSCV*	230
34366	ON380539	HB03A(ON380539)	A238L	MEHMFPEREIENLFVKWIKKHIRNGNLTLFEEFFKTDPWIVNRCDKNGSSVFMWICIYGRIDFLKFLFEQESYPGEIINPHRRDKDGNSALHYLAEKKNHLILEGVLGYFGKNGTRICLPNFNGMTPVMKAAIRGRSLNMLSLIKFGADPTQKDYHRGFTAWDWAVFTGNMELVKSLNHDYQNLSTCISLFTSWMFSTGGLRKSPKLLLLAVNIMSMKNFLNRIQSSCV*	230
34554	ON380540	HB31A(ON380540)	A238L	MEHMFPEREIENLFVKWIKKHIRNGNLTLFEEFFKTDPWIVNRCDKNGSSVFMWICIYGRIDFLKFLFEQESYPGEIINPHRRDKDGNSALHYLAEKKNHLILEGVLGYFGKNGTRICLPNFNGMTPVMKAAIRGRSLNMLSLIKFGADPTQKDYHRGFTAWDWAVFTGNMELVKSLNHDYQNLSTCISLFTSWMFSTGGLRKSPKLLLLAVNIMSMKNFLNRIQSSCV*	230
35098	ON409979	TAN/17/Kibaha(ON409979)	A238L	MEHMFPEREIENLFVKWIKKHIRNGNLTLFEEFFKTDPWIVNRYDKNGSSVFMWIYIYGRIDFLKFLFEQESYPGEIINPHRRDKDGNSALHYLAEKKNHLILEGVLGYFGKNGTRICLPNFNGMTPVMKAAIRGPFFKYAFSHKIWSRSDSKRLS*	157
35259	ON409980	TAN/16/Magu(ON409980)	A238L	MDTVGLFSAEVEHLFINWIKNLIKKGDLTLFERFFKADPWIVNRCDQSKITVFMWICIYGRLDFLRFLFKQESYPGEIISYYRRDKDGNSVWHYLAEKKNHLLLEEVLEYFGKIGIKVCFRNFNGITPIMKAAMRGRTLSVLSLIKYGANPNRKDYLKGFNTWDWAVFTGHADLVKSLNKDYQKPLFMHFPLYKLDVFHRRHKKKPKIIITSCEDNVYEKLPEQNPNFLCVKKLNKYGK*	240
35415	ON409981	TAN/08/Mazimbu(ON409981)	A238L	MDTVGLFSAEVEHLFVEWIKKCIKKGDLTLFKTLFKADPWVVNRCNKNKITVFMCICIYGRLDFLRFLFKQESYPGEIVNHYRRDKDGNSVWHYLAEKKNHLLLEEVLEYFGKIGIKVCFPNFNGITPIMKAAMRGRTLSVLSLIKYGANPNRKDYLKGFTTWDWAVFTGHADLVKMLNKDYQKPLFMHFPLYKLDVFHRRFKKKPKIIITGCEDNVYEKLPEQNSNFLCVKKLNKYGK*	240
35576	ON409982	TAN/17/Mbagala(ON409982)	A238L	MEHMFPEREIENLFVKWIKKHIRNGNLTLFEEFFKTDPWIVNRYDKNGSSVFMWIYIYGRIDFLKFLFEQESYPGEIINPHRRDKDGNSALHYLAEKKNHLILEGVLGYFGKNGTRICLPNFNGMTPVMKAAIRGPFFKYAFSHKIWSRSDSKRLS*	157
35757	ON409983	TAN/20/Morogoro(ON409983)	A238L	MEHMFPEREIENLFVKWIKKHIRNGNLTLFEEFFKTDPWIVNRYDKNGSSVFMWIYIYGRIDFLKFLFEQESYPGEIINPHRRDKDGNSALHYLAEKKNHLILEGVLGYFGKNGTRICLPNFNGMTPVMKAAIRGPFFKYAFSHKIWSRSDSKRLS*	157
35945	ON456300	Yangzhou(ON456300)	A238L	MEHMFPEREIENLFVKWIKKHIRNGNLTLFEEFFKTDPWIVNRCDKNGSSVFMWICIYGRIDFLKFLFEQESYPGEIINPHRRDKDGNSALHYLAEKKNHLILEGVLGYFGKNGTRICLPNFNGMTPVMKAAIRGRSLNMLSLIKFGADPTQKDYHRGFTAWDWAVFTGNMELVKSLNHDYQNLSTCISLFTSWMFSTGGLRKSPKLLLLAVNIMSMKNFLNRIQSSCV*	230
36124	ON963982	A4(ON963982)	A238L	MEHMFPEREIENLFVKWIKKHIRNGNLTLFEEFFKTDPWIVNRCDKNGSSVFMWICIYGRIDFLKFLFEQESYPGEIINPHRRDKDGNSALHYLAEKKNHLILEGVLGYFGKNGTRICLPNFNGMTPVMKAAIRGRSLNMLSLIKFGADPTQKDYHRGFTAWDWAVFTGNMELVKSLNHDYQNLSTCISLFTSWMFSTGGLRKSPKLLLLAVNIMSMKNFLNRIQSSCV*	230
36290	OP312970	19155_WB(OP312970)	A238L	MEHMFPEREIENLFVKWIKKHIRNGNLTLFEEFFKTDPWIVNRCDKNGSSVFMWICIYGRIDFLKFLFEQESYPGEIINPHRRDKDGNSALHYLAEKKNHLILEEVLGYFGKNGTKICLPNFNGMTPVMKAAIRGRTSNVLSLIKFGADPTQKDYHRGFTAWDWAVFTGNMELVKSLNHDYQKPLYMHFPLYKLDVFHRWFKKKPKIIITGCKNNVYEKLPEQNPNFLCVKKLNKYGK*	239
36479	OP467597	ASF-MNG19(OP467597)	A238L	MEHMFPEREIENLFVKWIKKHIRNGNLTLFEEFFKTDPWIVNRCDKNGSSVFMWICIYGRIDFLKFLFEQESYPGEIINPHRRDKDGNSALHYLAEKKNHLILEGVLGYFGKNGTRICLPNFNGMTPVMKAAIRGRSLNMLSLIKFGADPTQKDYHRGFTAWDWAVFTGNMELVKSLNHDYQNLSTCISLFTSWMFSTGGLRKSPKLLLLAVNIMSMKNFLNRIQSSCV*	230
36494	OP479889	Ghana2022-35(OP479889)	A238L	MEHMFPEREIENLFVKWIKKHIRNGNLTLFEEFFKTDPWIVNRCDKNGSSVFMWICIYGRIDFLKFLFEQESYPGEIINPHRRDKDGNSALHYLAEKKNHLILEGVLGYFGKNGTRICLPNFNGMTPVMKAAIRGRSLNMLSLIKFGADPTQKDYHRGFTAWDWAVFTGNMELVKSLNHDYQNLSTCISLFTSWMFSTGGLRKSPKLLLLAVNIMSMKNFLNRIQSSCV*	230
36848	OP510032	ASFV/Primorsky_19/DP-8235(OP510032)	A238L	MEHMFPEREIENLFVKWIKKHIRNGNLTLFEEFFKTDPWIVNRCDKNGSSVFMWICIYGRIDFLKFLFEQESYPGEIINPHRRDKDGNSALHYLAEKKNHLILEGVLGYFGKNGTRICLPNFNGMTPVMKAAIRGRSLNMLSLIKFGADPTQKDYHRGFTAWDWAVFTGNMELVKSLNHDYQNLSTCISLFTSWMFSTGGLRKSPKLLLLAVNIMSMKNFLNRIQSSCV*	230
37041	OP510033	ASFV/Zabaykali_20/DP-4905(OP510033)	A238L	MEHMFPEREIENLFVKWIKKHIRNGNLTLFEEFFKTDPWIVNRCDKNGSSVFMWICIYGRIDFLKFLFEQESYPGEIINPHRRDKDGNSALHYLAEKKNHLILEGVLGYFGKNGTRICLPNFNGMTPVMKAAIRGRSLNMLSLIKFGADPTQKDYHRGFTAWDWAVFTGNMELVKSLNHDYQNLSTCISLFTSWMFSTGGLRKSPKLLLLAVNIMSMKNFLNRIQSSCV*	230
37234	OP605386	20355/RM/2022_Italy(OP605386)	A238L	MEHMFPEREIENLFVKWIKKHIRNGNLTLFEEFFKTDPWIVNRCDKNGSSVFMWICIYGRIDFLKFLFEQESYPGEIINPHRRDKDGNSALHYLAEKKNHLILEGVLGYFGKNGTRICLPNFNGMTPVMKAAIRGRSLNMLSLIKFGADPTQKDYHRGFTAWDWAVFTGNMELVKSLNHDYQNLSTCISLFTSWMFSTGGLRKSPKLLLLAVNIMSMKNFLNRIQSSCV*	230
37423	OP612151	SY-2(OP612151)	A238L	MEHMFPEREIENLFVKWIKKHIRNGNLTLFEEFFKTDPWIVNRCDKNGSSVFMWICIYGRIDFLKFLFEQESYPGEIINPHRRDKDGNSALHYLAEKKNHLILEGVLGYFGKNGTRICLPNFNGMTPVMKAAIRGRSLNMLSLIKFGADPTQKDYHRGFTAWDWAVFTGNMELVKSLNHDYQNLSTCISLFTSWMFSTGGLRKSPKLLLLAVNIMSMKNFLNRIQSSCV*	230
37611	OP628183	Korea/HC224/2020(OP628183)	A238L	MEHMFPEREIENLFVKWIKKHIRNGNLTLFEEFFKTDPWIVNRCDKNGSSVFMWICIYGRIDFLKFLFEQESYPGEIINPHRRDKDGNSALHYLAEKKNHLILEGVLGYFGKNGTRICLPNFNGMTPVMKAAIRGRSLNMLSLIKFGADPTQKDYHRGFTAWDWAVFTGNMELVKSLNHDYQNLSTCISLFTSWMFSTGGLRKSPKLLLLAVNIMSMKNFLNRIQSSCV*	230
37787	OP672342	Nigeria-RV502(OP672342)	A238L	MEHMFPEREIENLFVKWIKKHIRNGNLTLFEEFFKTDPWIVNRCDKNGSSVFMWICIYGRIDFLKFLFEQESYPGEIINPHRRDKDGNSALHYLAEKKNHLILEGVLGYFGKNGTRICLPNFNGMTPVMKAAIRGRSLNMLSLIKFGADPTQKDYHRGFTAWDWAVFTGNMELVKSLNHDYQNLSTCISLFTSWMFSTGGLRKSPKLLLLAVNIMSMKNFLNRIQSSCV*	230
37974	OP823268	OP823268(OP823268)	A238L	MEHMFPEREIENLFVKWIKKHIRNGNLTLFEEFFKTDPWIVNRCDKNGSSVFMWICIYGRIDFLKFLFEQESYPGEIINPHRRDKDGNSALHYLAEKKNHLILEGVLGYFGKNGTRICLPNFNGMTPVMKAAIRGRSLNMLSLIKFGADPTQKDYHRGFTAWDWAVFTGNMELVKSLNHDYQNLSTCISLFTSWMFSTGGLRKSPKLLLLAVNIMSMKNFLNRIQSSCV*	230
38161	OP823269	OP823269(OP823269)	A238L	MEHMFPEREIENLFVKWIKKHIRNGNLTLFEEFFKTDPWIVNRCDKNGSSVFMWICIYGRIDFLKFLFEQESYPGEIINPHRRDKDGNSALHYLAEKKNHLILEGVLGYFGKNGTRICLPNFNGMTPVMKAAIRGRSLNMLSLIKFGADPTQKDYHRGFTAWDWAVFTGNMELVKSLNHDYQNLSTCISLFTSWMFSTGGLRKSPKLLLLAVNIMSMKNFLNRIQSSCV*	230
38349	OP856591	China/LN/2018/1(OP856591)	A238L	MEHMFPEREIENLFVKWIKKHIRNGNLTLFEEFFKTDPWIVNRCDKNGSSVFMWICIYGRIDFLKFLFEQESYPGEIINPHRRDKDGNSALHYLAEKKNHLILEGVLGYFGKNGTRICLPNFNGMTPVMKAAIRGRSLNMLSLIKFGADPTQKDYHRGFTAWDWAVFTGNMELVKSLNHDYQNLSTCISLFTSWMFSTGGLRKSPKLLLLAVNIMSMKNFLNRIQSSCV*	230
38524	OQ504954	Pig/Henan/123014/2022(OQ504954)	A238L	MEHMFPEREIENLFVKWIKKHIRNGNLTLFEEFFKTDPWIVNRCDKNGSSVFMWICIYGRIDFLKFLFEQESYPGEIINPHRRDKDGNSALHYLAEKKNHLILEEVLGYFGKNGTKICLPNFNGMTPVMKAAIRGRTSNVLSLIKFGADPTQKDYHRGFTAWDWAVFTGNMELVKSLNHDYQKPLYMHFPLYKLDVFHRWFKKKPKIIITGCKNNVYEKLPEQNPNFLCVKKLNKYGK*	239
38699	OQ504955	Pig/Inner Mongolia/DQDM/2022(OQ504955)	A238L	MEHMFPEREIENLFVKWIKKHIRNGNLTLFEEFFKTDPWIVNRCDKNGSSVFMWICIYGRIDFLKFLFEQESYPGEIINPHRRDKDGNSALHYLAEKKNHLILEEVLGYFGKNGTKICLPNFNGMTPVMKAAIRGRTSNVLSLIKFGADPTQKDYHRGFTAWDWAVFTGNMELVKSLNHDYQKPLYMHFPLYKLDVFHRWFKKKPKIIITGCKNNVYEKLPEQNPNFLCVKKLNKYGK*	239
38874	OQ504956	Pig/Jiangsu/LG/2021, (OQ504956)	A238L	MEHMFPEREIENLFVKWIKKHIRNGNLTLFEEFFKTDPWIVNRCDKNGSSVFMWICIYGRIDFLKFLFEQESYPGEIINPHRRDKDGNSALHYLAEKKNHLILEEVLGYFGKNGTKICLPNFNGMTPVMKAAIRGRTSNVLSLIKFGADPTQKDYHRGFTAWDWAVFTGNMELVKSLNHDYQKPLYMHFPLYKLDVFHRWFKKKPKIIITGCKNNVYEKLPEQNPNFLCVKKLNKYGK*	239
38888	OR371529	Ghana2021-95(OR371529)	A238L	MEHMFPEREIENLFVKWIKKHIRNGNLTLFEEFFKTDPWIVNRCDKNGSSVFMWICIYGRIDFLKFLFEQESYPGEIINPHRRDKDGNSALHYLAEKKNHLILEEVLGYFGKNGTKICLPNFNGMTPVMKAAIRGRTSNVLSLIKFGADPTQKDYHRGFTAWDWAVFTGNMELVKSLNHDYQKPLYMHFPLYKLDVFHRWFKKKPKIIITGCKNNVYEKLPEQNPNFLCVKKLNKYGK*	239
39238	OX376250	2020ASP02805(OX376250)	A238L	MEHMFPEREIENLFVKWIKKHIRNGNLTLFEEFFKTDPWIVNRCDKNGSSVFMWICIYGRIDFLKFLFEQESYPGEIINPHRRDKDGNSALHYLAEKKNHLILEGVLGYFGKNGTRICLPNFNGMTPVMKAAIRGRSLNMLSLIKFGADPTQKDYHRGFTAWDWAVFTGNMELVKSLNHDYQNLSTCISLFTSWMFSTGGLRKSPKLLLLAVNIMSMKNFLNRIQSSCV*	230
39430	OX376251	2021ASP01919 (OX376251)	A238L	MEHMFPEREIENLFVKWIKKHIRNGNLTLFEEFFKTDPWIVNRCDKNGSSVFMWICIYGRIDFLKFLFEQESYPGEIINPHRRDKDGNSALHYLAEKKNHLILEGVLGYFGKNGTRICLPNFNGMTPVMKAAIRGRSLNMLSLIKFGADPTQKDYHRGFTAWDWAVFTGNMELVKSLNHDYQNLSTCISLFTSWMFSTGGLRKSPKLLLLAVNIMSMKNFLNRIQSSCV*	230
39621	OX376252	2021ASP00703 (OX376252)	A238L	MEHMFPEREIENLFVKWIKKHIRNGNLTLFEEFFKTDPWIVNRCDKNGSSVFMWICIYGRIDFLKFLFEQESYPGEIINPHRRDKDGNSALHYLAEKKNHLILEGVLGYFGKNGTRICLPNFNGMTPVMKAAIRGRSLNMLSLIKFGADPTQKDYHRGFTAWDWAVFTGNMELVKSLNHDYQNLSTCISLFTSWMFSTGGLRKSPKLLLLAVNIMSMKNFLNRIQSSCV*	230
39812	OX376253	2021ASP01957 (OX376253)	A238L	MEHMFPEREIENLFVKWIKKHIRNGNLTLFEEFFKTDPWIVNRCDKNGSSVFMWICIYGRIDFLKFLFEQESYPGEIINPHRRDKDGNSALHYLAEKKNHLILEGVLGYFGKNGTRICLPNFNGMTPVMKAAIRGRSLNMLSLIKFGADPTQKDYHRGFTAWDWAVFTGNMELVKSLNHDYQNLSTCISLFTSWMFSTGGLRKSPKLLLLAVNIMSMKNFLNRIQSSCV*	230
40006	OX376254	2021ASP00484 (OX376254)	A238L	MEHMFPEREIENLFVKWIKKHIRNGNLTLFEEFFKTDPWIVNRCDKNGSSVFMWICIYGRIDFLKFLFEQESYPGEIINPHRRDKDGNSALHYLAEKKNHLILEGVLGYFGKNGTRICLPNFNGMTPVMKAAIRGRSLNMLSLIKFGADPTQKDYHRGFTAWDWAVFTGNMELVKSLNHDYQNLSTCISLFTSWMFSTGGLRKSPKLLLLAVNIMSMKNFLNRIQSSCV*	230
40198	OX376255	2021ASP00902 (OX376255)	A238L	MEHMFPEREIENLFVKWIKKHIRNGNLTLFEEFFKTDPWIVNRCDKNGSSVFMWICIYGRIDFLKFLFEQESYPGEIINPHRRDKDGNSALHYLAEKKNHLILEGVLGYFGKNGTRICLPNFNGMTPVMKAAIRGRSLNMLSLIKFGADPTQKDYHRGFTAWDWAVFTGNMELVKSLNHDYQNLSTCISLFTSWMFSTGGLRKSPKLLLLAVNIMSMKNFLNRIQSSCV*	230
40391	OX376256	2020ASP01832 (OX376256)	A238L	MEHMFPEREIENLFVKWIKKHIRNGNLTLFEEFFKTDPWIVNRCDKNGSSVFMWICIYGRIDFLKFLFEQESYPGEIINPHRRDKDGNSALHYLAEKKNHLILEGVLGYFGKNGTRICLPNFNGMTPVMKAAIRGRSLNMLSLIKFGADPTQKDYHRGFTAWDWAVFTGNMELVKSLNHDYQNLSTCISLFTSWMFSTGGLRKSPKLLLLAVNIMSMKNFLNRIQSSCV*	230
40585	OX376257	2021ASP02148 (OX376257)	A238L	MEHMFPEREIENLFVKWIKKHIRNGNLTLFEEFFKTDPWIVNRCDKNGSSVFMWICIYGRIDFLKFLFEQESYPGEIINPHRRDKDGNSALHYLAEKKNHLILEGVLGYFGKNGTRICLPNFNGMTPVMKAAIRGRSLNMLSLIKFGADPTQKDYHRGFTAWDWAVFTGNMELVKSLNHDYQNLSTCISLFTSWMFSTGGLRKSPKLLLLAVNIMSMKNFLNRIQSSCV*	230
40779	OX376258	2020ASP02894 (OX376258)	A238L	MEHMFPEREIENLFVKWIKKHIRNGNLTLFEEFFKTDPWIVNRCDKNGSSVFMWICIYGRIDFLKFLFEQESYPGEIINPHRRDKDGNSALHYLAEKKNHLILEGVLGYFGKNGTRICLPNFNGMTPVMKAAIRGRSLNMLSLIKFGADPTQKDYHRGFTAWDWAVFTGNMELVKSLNHDYQNLSTCISLFTSWMFSTGGLRKSPKLLLLAVNIMSMKNFLNRIQSSCV*	230
40970	OX376259	2021ASP02665 (OX376259)	A238L	MEHMFPEREIENLFVKWIKKHIRNGNLTLFEEFFKTDPWIVNRCDKNGSSVFMWICIYGRIDFLKFLFEQESYPGEIINPHRRDKDGNSALHYLAEKKNHLILEGVLGYFGKNGTRICLPNFNGMTPVMKAAIRGRSLNMLSLIKFGADPTQKDYHRGFTAWDWAVFTGNMELVKSLNHDYQNLSTCISLFTSWMFSTGGLRKSPKLLLLAVNIMSMKNFLNRIQSSCV*	230
41162	OX376260	2021ASP01917 (OX376260)	A238L	MEHMFPEREIENLFVKWIKKHIRNGNLTLFEEFFKTDPWIVNRCDKNGSSVFMWICIYGRIDFLKFLFEQESYPGEIINPHRRDKDGNSALHYLAEKKNHLILEGVLGYFGKNGTRICLPNFNGMTPVMKAAIRGRSLNMLSLIKFGADPTQKDYHRGFTAWDWAVFTGNMELVKSLNHDYQNLSTCISLFTSWMFSTGGLRKSPKLLLLAVNIMSMKNFLNRIQSSCV*	230
41355	OX376261	2020ASP02103 (OX376261)	A238L	MEHMFPEREIENLFVKWIKKHIRNGNLTLFEEFFKTDPWIVNRCDKNGSSVFMWICIYGRIDFLKFLFEQESYPGEIINPHRRDKDGNSALHYLAEKKNHLILEGVLGYFGKNGTRICLPNFNGMTPVMKAAIRGRSLNMLSLIKFGADPTQKDYHRGFTAWDWAVFTGNMELVKSLNHDYQNLSTCISLFTSWMFSTGGLRKSPKLLLLAVNIMSMKNFLNRIQSSCV*	230
41546	OX376262	2021ASP00921 (OX376262)	A238L	MEHMFPEREIENLFVKWIKKHIRNGNLTLFEEFFKTDPWIVNRCDKNGSSVFMWICIYGRIDFLKFLFEQESYPGEIINPHRRDKDGNSALHYLAEKKNHLILEGVLGYFGKNGTRICLPNFNGMTPVMKAAIRGRSLNMLSLIKFGADPTQKDYHRGFTAWDWAVFTGNMELVKSLNHDYQNLSTCISLFTSWMFSTGGLRKSPKLLLLAVNIMSMKNFLNRIQSSCV*	230
41738	OX376263	2021ASP02207 (OX376263)	A238L	MEHMFPEREIENLFVKWIKKHIRNGNLTLFEEFFKTDPWIVNRCDKNGSSVFMWICIYGRIDFLKFLFEQESYPGEIINPHRRDKDGNSALHYLAEKKNHLILEGVLGYFGKNGTRICLPNFNGMTPVMKAAIRGRSLNMLSLIKFGADPTQKDYHRGFTAWDWAVFTGNMELVKSLNHDYQNLSTCISLFTSWMFSTGGLRKSPKLLLLAVNIMSMKNFLNRIQSSCV*	230
41930	OX376264	2021ASP03380 (OX376264)	A238L	MEHMFPEREIENLFVKWIKKHIRNGNLTLFEEFFKTDPWIVNRCDKNGSSVFMWICIYGRIDFLKFLFEQESYPGEIINPHRRDKDGNSALHYLAEKKNHLILEGVLGYFGKNGTRICLPNFNGMTPVMKAAIRGRSLNMLSLIKFGADPTQKDYHRGFTAWDWAVFTGNMELVKSLNHDYQNLSTCISLFTSWMFSTGGLRKSPKLLLLAVNIMSMKNFLNRIQSSCV*	230
42121	OX376265	2021ASP03384 (OX376265)	A238L	MEHMFPEREIENLFVKWIKKHIRNGNLTLFEEFFKTDPWIVNRCDKNGSSVFMWICIYGRIDFLKFLFEQESYPGEIINPHRRDKDGNSALHYLAEKKNHLILEGVLGYFGKNGTRICLPNFNGMTPVMKAAIRGRSLNMLSLIKFGADPTQKDYHRGFTAWDWAVFTGNMELVKSLNHDYQNLSTCISLFTSWMFSTGGLRKSPKLLLLAVNIMSMKNFLNRIQSSCV*	230
42313	OX376266	2021ASP03643 (OX376266)	A238L	MEHMFPEREIENLFVKWIKKHIRNGNLTLFEEFFKTDPWIVNRCDKNGSSVFMWICIYGRIDFLKFLFEQESYPGEIINPHRRDKDGNSALHYLAEKKNHLILEGVLGYFGKNGTRICLPNFNGMTPVMKAAIRGRSLNMLSLIKFGADPTQKDYHRGFTAWDWAVFTGNMELVKSLNHDYQNLSTCISLFTSWMFSTGGLRKSPKLLLLAVNIMSMKNFLNRIQSSCV*	230
42504	OX376267	2021ASP03251 (OX376267)	A238L	MEHMFPEREIENLFVKWIKKHIRNGNLTLFEEFFKTDPWIVNRCDKNGSSVFMWICIYGRIDFLKFLFEQESYPGEIINPHRRDKDGNSALHYLAEKKNHLILEGVLGYFGKNGTRICLPNFNGMTPVMKAAIRGRSLNMLSLIKFGADPTQKDYHRGFTAWDWAVFTGNMELVKSLNHDYQNLSTCISLFTSWMFSTGGLRKSPKLLLLAVNIMSMKNFLNRIQSSCV*	230
42696	OX376268	2021ASP03144 (OX376268)	A238L	MEHMFPEREIENLFVKWIKKHIRNGNLTLFEEFFKTDPWIVNRCDKNGSSVFMWICIYGRIDFLKFLFEQESYPGEIINPHRRDKDGNSALHYLAEKKNHLILEGVLGYFGKNGTRICLPNFNGMTPVMKAAIRGRSLNMLSLIKFGADPTQKDYHRGFTAWDWAVFTGNMELVKSLNHDYQNLSTCISLFTSWMFSTGGLRKSPKLLLLAVNIMSMKNFLNRIQSSCV*	230
42887	OX376271	2021ASP03658 (OX376271)	A238L	MEHMFPEREIENLFVKWIKKHIRNGNLTLFEEFFKTDPWIVNRCDKNGSSVFMWICIYGRIDFLKFLFEQESYPGEIINPHRRDKDGNSALHYLAEKKNHLILEGVLGYFGKNGTRICLPNFNGMTPVMKAAIRGRSLNMLSLIKFGADPTQKDYHRGFTAWDWAVFTGNMELVKSLNHDYQNLSTCISLFTSWMFSTGGLRKSPKLLLLAVNIMSMKNFLNRIQSSCV*	230
43079	OX376272	2021ASP03740 (OX376272)	A238L	MEHMFPEREIENLFVKWIKKHIRNGNLTLFEEFFKTDPWIVNRCDKNGSSVFMWICIYGRIDFLKFLFEQESYPGEIINPHRRDKDGNSALHYLAEKKNHLILEGVLGYFGKNGTRICLPNFNGMTPVMKAAIRGRSLNMLSLIKFGADPTQKDYHRGFTAWDWAVFTGNMELVKSLNHDYQNLSTCISLFTSWMFSTGGLRKSPKLLLLAVNIMSMKNFLNRIQSSCV*	230
43270	OX376273	2021ASP03711 (OX376273)	A238L	MEHMFPEREIENLFVKWIKKHIRNGNLTLFEEFFKTDPWIVNRCDKNGSSVFMWICIYGRIDFLKFLFEQESYPGEIINPHRRDKDGNSALHYLAEKKNHLILEGVLGYFGKNGTRICLPNFNGMTPVMKAAIRGRSLNMLSLIKFGADPTQKDYHRGFTAWDWAVFTGNMELVKSLNHDYQNLSTCISLFTSWMFSTGGLRKSPKLLLLAVNIMSMKNFLNRIQSSCV*	230
43284	UnPub001	Ken1033(UnPub001)	A238L	MDTVGLFSAEVEHLFINWIKNLIKKGDLTLFERFFKADPWIVNRCDQSKITVFMWICIYGRLDFLRFLFKQESYPGEIISYYRRDKDGNSVWHYLAEKKNHLLLEEVLEYFGKIGIKVCFRNFNGITPIMKAAMRGRTLSVLSLIKYGANPNRKDYLKGFNTWDWAVFTGHADLVKSLNKDYQKPLFMHFPLYKLDVFHRRHKKKPKIIITSCEDNVYEKLPEQNPNFLCVKKLNKYGK*	240
43440	UnPub002	Uganda(UnPub002)	A238L	MDTVGLFSAEVEHLFIEWIKKHIKKGDLTLFERFFKADPWIVNRCDQSKITVFMWICIYGRLDFLRFLFKQESYPGEIISHYRRDKDGNSVWHYLAEKKNHLLLEEVLEYFGKIGIKVCFRNFNGITPVMKAAMRGRTLSVLSLIKYGANPNRKDYLKGFNTWDWAVFTGHADLVKSLNKDYQKPLFMHFPLYKLDVFHRRHKKKPKIIITSCEDNVYEKLPEQNPNFLCVKKLNKYGK*	240
162	AM712239	Benin 97/1(AM712239)	A240L	MRGILITIEGINGVGKSTQAMRLKKALECMDYNAVCIRFPNPDTTTGGLILQVLNKMTEMSSEQLHKLFTKHHSEFSAEIAALLKLNFIVIVDHYIWSGLAYAQADGITIETKNIFKPDYTFFLSSKKPLNEKPLTLQRLFETKEKQETIFTNFTIIMNDVPKNRLCIIPATLNKEIIHTMILTKTIKVFDNNSCLNYIKMYDDKYLNVQDLNLFDFDWQKCIEDNNDKEEYDDDDGFII*	241
323	AM712240	OURT 88/3(AM712240)	A240L	MRGILITIEGINGVGKSTQAMRLKKALECMDYNAVCIRFPNPDTTTGGLILQVLNKMTEMSSEQLHKLFTKHHSEFSAEIAALLKLNFIVIVDHYIWSGLAYAQADGITIETKNIFKPDYTFFLSSKKPLNEKPLTLQRLFETKEKQETIFTNFTIIMNDVPKNRLCIIPATLNKEIIHTMILTKTIKVFDNNSCLNYIKMYDDKYLNVQDLNLFDFDWQKCIEDNNDKEEYDDDDGFII*	241
475	ASU18466	BA71V(ASU18466)	A240L	MRGILITIEGINGVGKSTQAMRLKKALECMDYNAVCIRFPNPDTTTGGLILQVLNKMTEMSSEQLHKLFTKHHSEFSAEIAALLKLNFIVIVDHYIWSGLAYAQADGITIETKNIFKPDYTFFLSSKKPLNEKPLTLQRLFETKEKQETIFTNFTIIMNDVPKNRLCIIPATLNKEIIHTMILTKTIKVFDNNSCLNYIKMYDDKYLNVQDLNLFDFDWQKCIEDNNDKEEYDDDDGFII*	241
650	AY261360	Kenya 1950(AY261360)	A240L	MRGILIAIEGINGVEKSTQAIRLKNALENKRYDVIYLHFPSPNTDTGKLILDVLNKIVKMPSEQLHELFTKHRCEFTAEIAALLKLNYIVIVDRYIWSGLAYAQADRIMIDTKNTFNPDYTFFLSPNKSLNEKPLHLQRLYETEEKQEIIFTQFINIINEVPKNKFCAIPANLNKEIIDKIIFSKTIKVFEKNLNLDYIKMYDGMYFNVHDLDLIHFDWQKCIEEDDGIDEEYGL*	236
996	AY261362	Mkuzi 1979(AY261362)	A240L	MRGILIAIEGINGVGKSTQAMRLKKALECMDYNAICIHFPNPDTTTGNLILQVLSKTIEMSSEQLHKLFTKHRSEFSAEIAALLKLNFIVIVDRYIWSGLAYAQADGITIETKNIFKPDYTFFLSSKKPLNEKPLTLQRLFETKEKQETIFTNFTIIMNDVPKNRLCIIPATLNKEIIHTMILTKTIKVFDNNSCLNYIKMYDDKYLNVQDLNLFDFDWQKCIEDNNDKEEYDDDDGFII*	241
1170	AY261363	Pretoriuskop/96/4(AY261363)	A240L	MRGILIAIEGVNRVGKSTQAMRLKKALECMDYNAVCIRFPNPDTTTGDLILQVLNKMIEMSSEQLHKLFTKHCSEFVAEIAALLKLNFIVIVDRYIWSGLAYAQADGITIETKNIFKPDYTFFLSSKKPLNEKPLTLQRLFETKEKQETIFTNFTIIMNDVPKNRLCIIPATLNKEIIHTMILTKTIKVFDNNSCLNYIKMYDDKYLNVQELNLFDFEWQKCIEDNNDKEEYDDDDFII*	240
1340	AY261364	Tengani 62(AY261364)	A240L	MRGILIAIEGINGVGKSTQAMKLKETLECMDYNAICIHFPNPDTTTGDLILQVLNKTIEMSSEQLHKLFTKHRSEFIAEIAVLLKLNYIVIVDRYIWSGLAYAQADGITIETKNTFKPDYTFFLSSKKPLNEKPLTLQRLFETKEKQETIFTNFTIIMNDVPKNRLYIIPATLNKEIIHTIILTKTIKVFENNSCINYIRMYDDKYLNVQDLNLFDFDWQKCIKDIDNKEEYDDNDFII*	240
1520	AY261365	Warmbaths(AY261365)	A240L	MRGILIAIEGINGVGKSTQAMRLKKALECMDYNAVCIRFPNPDTTTGDLILQVLNKMIEMSSEQLHKLFTKHRSEFSAEIAALLKLNFIVIVDRYIWSGLAYAQADGITIESKNIFKPDYTFFLSSKKPLNEKPLTLQRLFETKEKQETIFTNFTIIMNDVPKNRLCIIPATLNKEIIHTMILTKTIKVFDNNSCLNYIKMYDDKYLNVQELNLFDFDWQKCIEDNNDKEEYDDDDGFII*	241
1697	AY261366	Warthog(AY261366)	A240L	MRGILIAIEGINGVGKSTQAMRLKKALECMDYNAVCIRFPNPDTTTGDLILQVLNKMIEMSSEQLHKLFTKHCSEFVAEIAALLKLNFIVIVDRYIWSGLAYAQADGITIETKNTFKPDYTFFLSSKKPLNEKPLTLQRLFETKEKQETIFTNFTIIMNDVPKNRLCTIPATLNKEIIHTMILTKTIKVFDNNSCLNYIKMYDDKYLNVQELNLFDFEWQKCIEDNNDKEEYDDDDFIV*	240
1872	FN557520	E75(FN557520)	A240L	MRGILITIEGINGVGKSTQAMRLKKALECMDYNAVCIRFPNPDTTTGGLILQVLNKMTEMSSEQLHKLFTKHHSEFSAEIAALLKLNFIVIVDHYIWSGLAYAQADGITIETKNIFKPDYTFFLSSKKPLNEKPLTLQRLFETKEKQETIFTNFTIIMNDVPKNRLCIIPATLNKEIIHTMILTKTIKVFDNNSCLNYIKMYDDKYLNVQDLNLFDFDWQKCIEDNNDKEEYDDDDGFII*	241
2064	FR682468	ASFV Georgia 2007/1(FR682468)	A240L	MRGILIAIEGINGVGKSTQAMKLKETLECMDYNAICIHFPNPDTTTGDLILQVLNKTIEMSSEQLHKLFTKHRSEFIAEIAVLLKLNYIVIVDRYIWSGLVYAQADGITIETKNTFKPDYTFFLSSKKPLNEKPLTLQRLFETKEKQETIFTNFTIIMDDVPKNRFCIIPATLNKEIIHMIILTKTLKVFDNNSCLNYIKMYDDKYLNVQDLNLFDFDWQKYIEDNNDKEEYDFIV*	237
2250	KJ747406	Kashino 04/13(KJ747406)	A240L	MRGILIAIEGINGVGKSTQAMKLKETLECMDYNAICIHFPNPDTTTGDLILQVLNKTIEMSSEQLHKLFTKHRSEFIAEIAVLLKLNYIVIVDRYIWSGLVYAQADGITIETKNTFKPDYTFFLSSKKPLNEKPLTLQRLFETKEKQETIFTNFTIIMDDVPKNRFCIIPATLNKEIIHMIILTKTLKVFDNNSCLNYIKMYDDKYLNVQDLNLFDFDWQKYIEDNNDKEEYDFIV*	237
2417	KM102979	26544/OG10(KM102979)	A240L	MRGILITIEGINGVGKSTQAMRLKKALECMDYNAVCIRFPNPDTTTGGLILQVLNKMTEMSSEQLHKLFTKHHSEFSAEIAALLKLNFIVIVDHYIWSGLAYAQADGITIETKNIFKPDYTFFLSSKKPLNEKPLTLQRLFETKEKQETIFTNFTIIMNDVPKNRLCIIPATLNKEIIHTMILTKTIKVFDNNSCLNYIKMYDDKYLNVQDLNLFDFDWQKCIEDNNDKEEYDDDDGFII*	241
2593	KM111294	Ken05/Tk1(KM111294)	A240L	MRGILIAIEGINGVGKSTQAIRLKNALENKRYDVIYMHFPSPNTDTGKLILDVLNKIVKMPSEQLHELFTKHRCEFTAEIAALLKLNFIVIVDRYIWSGLAYAQADRIMIDTKNTFNPDYTFFLSSNKPLNEKPLHLQRLYETEEKQEIIFTQFINIINEVPKDKFCAIPANLNKEIIDKIIFSKTIKVFEKNLNLDYIKMYDGMYFNIHDLDLIRFDWQKCIEEDDGIDEEYGL*	236
2927	KM262844	L60(KM262844)	A240L	MRGILITIEGINGVGKSTQAMRLKKALECMDYNAVCIRFPNPDTTTGGLILQVLNKMTEMSSEQLHKLFTKHHSEFSAEIAALLKLNFIVIVDHYIWSGLAYAQADGITIETKNIFKPDYTFFLSSKKPLNEKPLTLQRLFETKEKQETIFTNFTIIMNDVPKNRLCIIPATLNKEIIHTMILTKTIKVFDNNSCLNYIKMYDDKYLNVQDLNLFDFDWQKCIEDNNDKEEYDDDDGFII*	241
3086	KM262845	NHV(KM262845)	A240L	MRGILITIEGINGVGKSTQAMRLKKALECMDYNAVCIRFPNPDTTTGGLILQVLNKMTEMSSEQLHKLFTKHHSEFSAEIAALLKLNFIVIVDHYIWSGLAYAQADGITIETKNIFKPDYTFFLSSKKPLNEKPLTLQRLFETKEKQETIFTNFTIIMNDVPKNRLCIIPATLNKEIIHTMILTKTIKVFDNNSCLNYIKMYDDKYLNVQDLNLFDFDWQKCIEDNNDKEEYDDDDGFII*	241
3429	KP843857	Odintsovo_02/14(KP843857)	A240L	MRGILIAIEGINGVGKSTQAMKLKETLECMDYNAICIHFPNPDTTTGDLILQVLNKTIEMSSEQLHKLFTKHRSEFIAEIAVLLKLNYIVIVDRYIWSGLVYAQADGITIETKNTFKPDYTFFLSSKKPLNEKPLTLQRLFETKEKQETIFTNFTIIMDDVPKNRFCIIPATLNKEIIHMIILTKTLKVFDNNSCLNYIKMYDDKYLNVQDLNLFDFDWQKYIEDNNDKEEYDFIV*	237
3595	KX354450	47/Ss/2008(KX354450)	A240L	MRGILITIEGINGVGKSTQAMRLKKALECMDYNAVCIRFPNPDTTTGGLILQVLNKMTEMSSEQLHKLFTKHHSEFSAEIAALLKLNFIVIVDHYIWSGLAYAQADGITIETKNIFKPDYTFFLSSKKPLNEKPLTLQRLFETKEKQETIFTNFTIIMNDVPKNRLCIIPATLNKEIIHTMILTKTIKVFDNNSCLNYIKMYDDKYLNVQDLNLFDFDWQKCIEDNNDKEEYDDDDGFII*	241
3782	LC659086	AQS-C-1-21(LC659086)	A240L	MRGILIAIEGINGVGKSTQAMKLKETLECMDYNAICIHFPNPDTTTGDLILQVLNKTIEMSSEQLHKLFTKHRSEFIAEIAVLLKLNYIVIVDRYIWSGLVYAQADGITIETKNTFKPDYTFFLSSKKPLNEKPLTLQRLFETKEKQETIFTNFTIIMDDVPKNRFCIIPATLNKEIIHMIILTKTLKVFDNNSCLNYIKMYDDKYLNVQDLNLFDFDWQKYIEDNNDKEEYDFIV*	237
3970	LC659087	AQS-C-1-22(LC659087)	A240L	MRGILIAIEGINGVGKSTQAMKLKETLECMDYNAICIHFPNPDTTTGDLILQVLNKTIEMSSEQLHKLFTKHRSEFIAEIAVLLKLNYIVIVDRYIWSGLVYAQADGITIETKNTFKPDYTFFLSSKKPLNEKPLTLQRLFETKEKQETIFTNFTIIMDDVPKNRFCIIPATLNKEIIHMIILTKTLKVFDNNSCLNYIKMYDDKYLNVQDLNLFDFDWQKYIEDNNDKEEYDFIV*	237
4158	LC659088	AQS-P-20901-1(LC659088)	A240L	MRGILIAIEGINGVGKSTQAMKLKETLECMDYNAICIHFPNPDTTTGDLILQVLNKTIEMSSEQLHKLFTKHRSEFIAEIAVLLKLNYIVIVDRYIWSGLVYAQADGITIETKNTFKPDYTFFLSSKKPLNEKPLTLQRLFETKEKQETIFTNFTIIMDDVPKNRFCIIPATLNKEIIHMIILTKTLKVFDNNSCLNYIKMYDDKYLNVQDLNLFDFDWQKYIEDNNDKEEYDFIV*	237
4345	LC659089	AQS-P-201202(LC659089)	A240L	MRGILIAIEGINGVGKSTQAMKLKETLECMDYNAICIHFPNPDTTTGDLILQVLNKTIEMSSEQLHKLFTKHRSEFIAEIAVLLKLNYIVIVDRYIWSGLVYAQADGITIETKNTFKPDYTFFLSSKKPLNEKPLTLQRLFETKEKQETIFTNFTIIMDDVPKNRFCIIPATLNKEIIHMIILTKTLKVFDNNSCLNYIKMYDDKYLNVQDLNLFDFDWQKYIEDNNDKEEYDFIV*	237
4699	LR536725	ASFV Belgium 2018/1(LR536725)	A240L	MRGILIAIEGINGVGKSTQAMKLKETLECMDYNAICIHFPNPDTTTGDLILQVLNKTIEMSSEQLHKLFTKHRSEFIAEIAVLLKLNYIVIVDRYIWSGLVYAQADGITIETKNTFKPDYTFFLSSKKPLNEKPLTLQRLFETKEKQETIFTNFTIIMDDVPKNRFCIIPATLNKEIIHMIILTKTLKVFDNNSCLNYIKMYDDKYLNVQDLNLFDFDWQKYIEDNNDKEEYDFIV*	237
4890	LR722600	ASFV CzechRepublic 2017/1(LR722600)	A240L	MRGILIAIEGINGVGKSTQAMKLKETLECMDYNAICIHFPNPDTTTGDLILQVLNKTIEMSSEQLHKLFTKHRSEFIAEIAVLLKLNYIVIVDRYIWSGLVYAQADGITIETKNTFKPDYTFFLSSKKPLNEKPLTLQRLFETKEKQETIFTNFTIIMDDVPKNRFCIIPATLNKEIIHMIILTKTLKVFDNNSCLNYIKMYDDKYLNVQDLNLFDFDWQKYIEDNNDKEEYDFIV*	237
5083	LR812933	Arm/07/CBM/c2(LR812933)	A240L	MRGILIAIEGINGVGKSTQAMKLKETLECMDYNAICIHFPNPDTTTGDLILQVLNKTIEMSSEQLHKLFTKHRSEFIAEIAVLLKLNYIVIVDRYIWSGLVYAQADGITIETKNTFKPDYTFFLSSKKPLNEKPLTLQRLFETKEKQETIFTNFTIIMDDVPKNRFCIIPATLNKEIIHMIILTKTLKVFDNNSCLNYIKMYDDKYLNVQDLNLFDFDWQKYIEDNNDKEEYDFIV*	237
5266	LR813622	Tanzania/Rukwa/2017/1(LR813622)	A240L	MRGILIAIEGINGVGKSTQAMKLKETLECMDYNAICIHFPNPDTTTGDLILQVLNKTIEMSSEQLHKLFTKHRSEFIAEIAVLLKLNYIVIVDRYIWSGLVYAQADGITIETKNTFKPDYTFFLSSKKPLNEKPLTLQRLFETKEKQETIFTNFTIIMDDVPKNRFCIIPATLNKEIIHMIILTKTLKVFDNNSCLNYIKMYDDKYLNVQDLNLFDFDWQKYIEDNNDKEEYDFIV*	237
5625	LR899131	ASFV Ken.rie1(LR899131)	A240L	MRGILIAIEGINGVEKSTQAIRLKNALENKRYDVIYLHFPSPNTDTGKLILDVLNKIVKMPSEQLHELFTKHRCEFTAEIAALLKLNYIIIVDRYIWSGLAYAQADRIMIDTKNTFNPDYTFFLSSNKSLNEKPLHLQRLYETEEKQEIIFTQFINIINEVPKNKFCAIPANLNKEIIDKIIFSKTIKVFEKNLNLDYIKMYDGMYFNVHDLDLIHFDWQKCIEEDDGIDEEYGL*	236
5817	LR899193	ASFV Germany 2020/1(LR899193)	A240L	MRGILIAIEGINGVGKSTQAMKLKETLECMDYNAICIHFPNPDTTTGDLILQVLNKTIEMSSEQLHKLFTKHRSEFIAEIAVLLKLNYIVIVDRYIWSGLVYAQADGITIETKNTFKPDYTFFLSSKKPLNEKPLTLQRLFETKEKQETIFTNFTIIMDDVPKNRFCIIPATLNKEIIHMIILTKTLKVFDNNSCLNYIKMYDDKYLNVQDLNLFDFDWQKYIEDNNDKEEYDFIV*	237
5989	LS478113	Estonia 2014(LS478113)	A240L	MRGILIAIEGINGVGKSTQAMKLKETLECMDYNAICIHFPNPDTTTGDLILQVLNKTIEMSSEQLHKLFTKHRSEFIAEIAVLLKLNYIVIVDRYIWSGLVYAQADGITIETKNTFKPDYTFFLSSKKPLNEKPLTLQRLFETKEKQETIFTNFTIIMDDVPKNRFCIIPATLNKEIIHMIILTKTLKVFDNNSCLNYIKMYDDKYLNVQDLNLFDFDWQKYIEDNNDKEEYDFIV*	237
6177	MG939583	Pol16_20186_o7(MG939583)	A240L	MRGILIAIEGINGVGKSTQAMKLKETLECMDYNAICIHFPNPDTTTGDLILQVLNKTIEMSSEQLHKLFTKHRSEFIAEIAVLLKLNYIVIVDRYIWSGLVYAQADGITIETKNTFKPDYTFFLSSKKPLNEKPLTLQRLFETKEKQETIFTNFTIIMDDVPKNRFCIIPATLNKEIIHMIILTKTLKVFDNNSCLNYIKMYDDKYLNVQDLNLFDFDWQKYIEDNNDKEEYDFIV*	237
6366	MG939584	Pol16_20538_o9(MG939584)	A240L	MRGILIAIEGINGVGKSTQAMKLKETLECMDYNAICIHFPNPDTTTGDLILQVLNKTIEMSSEQLHKLFTKHRSEFIAEIAVLLKLNYIVIVDRYIWSGLVYAQADGITIETKNTFKPDYTFFLSSKKPLNEKPLTLQRLFETKEKQETIFTNFTIIMDDVPKNRFCIIPATLNKEIIHMIILTKTLKVFDNNSCLNYIKMYDDKYLNVQDLNLFDFDWQKYIEDNNDKEEYDFIV*	237
6555	MG939585	Pol16_20540_o10(MG939585)	A240L	MRGILIAIEGINGVGKSTQAMKLKETLECMDYNAICIHFPNPDTTTGDLILQVLNKTIEMSSEQLHKLFTKHRSEFIAEIAVLLKLNYIVIVDRYIWSGLVYAQADGITIETKNTFKPDYTFFLSSKKPLNEKPLTLQRLFETKEKQETIFTNFTIIMDDVPKNRFCIIPATLNKEIIHMIILTKTLKVFDNNSCLNYIKMYDDKYLNVQDLNLFDFDWQKYIEDNNDKEEYDFIV*	237
6743	MG939586	Pol16_29413_o23(MG939586)	A240L	MRGILIAIEGINGVGKSTQAMKLKETLECMDYNAICIHFPNPDTTTGDLILQVLNKTIEMSSEQLHKLFTKHRSEFIAEIAVLLKLNYIVIVDRYIWSGLVYAQADGITIETKNTFKPDYTFFLSSKKPLNEKPLTLQRLFETKEKQETIFTNFTIIMDDVPKNRFCIIPATLNKEIIHMIILTKTLKVFDNNSCLNYIKMYDDKYLNVQDLNLFDFDWQKYIEDNNDKEEYDFIV*	237
6931	MG939587	Pol17_03029_C201(MG939587)	A240L	MRGILIAIEGINGVGKSTQAMKLKETLECMDYNAICIHFPNPDTTTGDLILQVLNKTIEMSSEQLHKLFTKHRSEFIAEIAVLLKLNYIVIVDRYIWSGLVYAQADGITIETKNTFKPDYTFFLSSKKPLNEKPLTLQRLFETKEKQETIFTNFTIIMDDVPKNRFCIIPATLNKEIIHMIILTKTLKVFDNNSCLNYIKMYDDKYLNVQDLNLFDFDWQKYIEDNNDKEEYDFIV*	237
7119	MG939588	Pol17_04461_C210(MG939588)	A240L	MRGILIAIEGINGVGKSTQAMKLKETLECMDYNAICIHFPNPDTTTGDLILQVLNKTIEMSSEQLHKLFTKHRSEFIAEIAVLLKLNYIVIVDRYIWSGLVYAQADGITIETKNTFKPDYTFFLSSKKPLNEKPLTLQRLFETKEKQETIFTNFTIIMDDVPKNRFCIIPATLNKEIIHMIILTKTLKVFDNNSCLNYIKMYDDKYLNVQDLNLFDFDWQKYIEDNNDKEEYDFIV*	237
7309	MG939589	Pol17_05838_C220(MG939589)	A240L	MRGILIAIEGINGVGKSTQAMKLKETLECMDYNAICIHFPNPDTTTGDLILQVLNKTIEMSSEQLHKLFTKHRSEFIAEIAVLLKLNYIVIVDRYIWSGLVYAQADGITIETKNTFKPDYTFFLSSKKPLNEKPLTLQRLFETKEKQETIFTNFTIIMDDVPKNRFCIIPATLNKEIIHMIILTKTLKVFDNNSCLNYIKMYDDKYLNVQDLNLFDFDWQKYIEDNNDKEEYDFIV*	237
7479	MH025916	R8(MH025916)	A240L	MRGVLIAIEGINGVGKSTQARKLKNALENKRYDVIYMHFPSPNTDTGKLILDVLNKIVKMPSEELHGLFTKHRCEFTAEIAALLKLNFIVIVDRYIWSGLAYAQADRIMIDTKNTFNPDYTFFLSSNKPLNEKPLHLQRLYETEEKQEIIFTQFINIINEVPKNKFCIIPANLNKEIIDKIIFSKTIKVFEKNLNLDYIKMYDGMYFNIHDLDLIRFDWQKCIEEDDGIDEEHGL*	236
7648	MH025917	R7(MH025917)	A240L	MRGVLIAIEGINGVGKSTQARKLKNALENKRYDVIYMHFPSPNTDTGKLILDVLNKIVKMPSEELHGLFTKHRCEFTAEIAALLKLNFIVIVDRYIWSGLAYAQADRIMIDTKNTFNPDYTFFLSSNKPLNEKPLHLQRLYETEEKQEIIFTQFINIINEVPKNKFCIIPANLNKEIIDKIIFSKTIKVFEKNLNLDYIKMYDGMYFNIHDLDLIRFDWQKCIEEDDGIDEEHGL*	236
7815	MH025918	R25(MH025918)	A240L	MRGVLIAIEGINGVGKSTQARKLKNALENKRYDVIYMHFPSPNTDTGKLILDVLNKIVKMPSEELHGLFTKHRCEFTAEIAALLKLNFIVIVDRYIWSGLAYAQADRIMIDTKNTFNPDYTFFLSSNKPLNEKPLHLQRLYETEEKQEIIFTQFINIINEVPKNKFCIIPANLNKEIIDKIIFSKTIKVFEKNLNLDYIKMYDGMYFNIHDLDLIRFDWQKCIEEDDGIDEEHGL*	236
7985	MH025919	N10(MH025919)	A240L	MRGVLIAIEGINGVGKSTQARKLKNALENKRYDVIYMHFPSPNTDTGKLILDVLNKIVKMPSEELHGLFTKHRCEFTAEIAALLKLNFIVIVDRYIWSGLAYAQADRIMIDTKNTFNPDYTFFLSSNKPLNEKPLHLQRLYETEEKQEIIFTQFINIINEVPKNKFCIIPANLNKEIIDKIIFSKTIKVFEKNLNLDYIKMYDGMYFNIHDLDLIRFDWQKCIEEDDGIDEEHGL*	236
8153	MH025920	R35(MH025920)	A240L	MRGVLIAIEGINGVGKSTQARKLKNALENKRYDVIYMHFPSPNTDTGKLILDVLNKIVKMPSEELHGLFTKHRCEFTAEIAALLKLNFIVIVDRYIWSGLAYAQADRIMIDTKNTFNPDYTFFLSSNKPLNEKPLHLQRLYETEEKQEIIFTQFINIINEVPKNKFCIIPANLNKEIIDKIIFSKTIKVFEKNLNLDYIKMYDGMYFNIHDLDLIRFDWQKCIEEDDGIDEEHGL*	236
8341	MH681419	ASFV/POL/2015/Podlaskie(MH681419)	A240L	MRGILIAIEGINGVGKSTQAMKLKETLECMDYNAICIHFPNPDTTTGDLILQVLNKTIEMSSEQLHKLFTKHRSEFIAEIAVLLKLNYIVIVDRYIWSGLVYAQADGITIETKNTFKPDYTFFLSSKKPLNEKPLTLQRLFETKEKQETIFTNFTIIMDDVPKNRFCIIPATLNKEIIHMIILTKTLKVFDNNSCLNYIKMYDDKYLNVQDLNLFDFDWQKYIEDNNDKEEYDFIV*	237
8526	MH766894	ASFV-SY18(MH766894)	A240L	MRGILIAIEGINGVGKSTQAMKLKETLECMDYNAICIHFPNPDTTTGDLILQVLNKTIEMSSEQLHKLFTKHRSEFIAEIAVLLKLNYIVIVDRYIWSGLVYAQADGITIETKNTFKPDYTFFLSSKKPLNEKPLTLQRLFETKEKQETIFTNFTIIMDDVPKNRFCIIPATLNKEIIHMIILTKTLKVFDNNSCLNYIKMYDDKYLNVQDLNLFDFDWQKYIEDNNDKEEYDFIV*	237
9090	MK333180	Pig/HLJ/2018(MK333180)	A240L	MRGILIAIEGINGVGKSTQAMKLKETLECMDYNAICIHFPNPDTTTGDLILQVLNKTIEMSSEQLHKLFTKHRSEFIAEIAVLLKLNYIVIVDRYIWSGLVYAQADGITIETKNTFKPDYTFFLSSKKPLNEKPLTLQRLFETKEKQETIFTNFTIIMDDVPKNRFCIIPATLNKEIIHMIILTKTLKVFDNNSCLNYIKMYDDKYLNVQDLNLFDFDWQKYIEDNNDKEEYDFIV*	237
9468	MK543947	Belgium/Etalle/wb/2018(MK543947)	A240L	MRGILIAIEGINGVGKSTQAMKLKETLECMDYNAICIHFPNPDTTTGDLILQVLNKTIEMSSEQLHKLFTKHRSEFIAEIAVLLKLNYIVIVDRYIWSGLVYAQADGITIETKNTFKPDYTFFLSSKKPLNEKPLTLQRLFETKEKQETIFTNFTIIMDDVPKNRFCIIPATLNKEIIHMIILTKTLKVFDNNSCLNYIKMYDDKYLNVQDLNLFDFDWQKYIEDNNDKEEYDFIV*	237
9658	MK628478	ASFV/LT14/1490(MK628478)	A240L	MRGILIAIEGINGVGKSTQAMKLKETLECMDYNAICIHFPNPDTTTGDLILQVLNKTIEMSSEQLHKLFTKHRSEFIAEIAVLLKLNYIVIVDRYIWSGLVYAQADGITIETKNTFKPDYTFFLSSKKPLNEKPLTLQRLFETKEKQETIFTNFTIIMDDVPKNRFCIIPATLNKEIIHMIILTKTLKVFDNNSCLNYIKMYDDKYLNVQDLNLFDFDWQKYIEDNNDKEEYDFIV*	237
9846	MK645909	ASFV-wbBS01(MK645909)	A240L	MRGILIAIEGINGVGKSTQAMKLKETLECMDYNAICIHFPNPDTTTGDLILQVLNKTIEMSSEQLHKLFTKHRSEFIAEIAVLLKLNYIVIVDRYIWSGLVYAQADGITIETKNTFKPDYTFFLSSKKPLNEKPLTLQRLFETKEKQETIFTNFTIIMDDVPKNRFCIIPATLNKEIIHMIILTKTLKVFDNNSCLNYIKMYDDKYLNVQDLNLFDFDWQKYIEDNNDKEEYDFIV*	237
10035	MK940252	CN/2019/InnerMongolia-AES01(MK940252)	A240L	MRGILIAIEGINGVGKSTQAMKLKETLECMDYNAICIHFPNPDTTTGDLILQVLNKTIEMSSEQLHKLFTKHRSEFIAEIAVLLKLNYIVIVDRYIWSGLVYAQADGITIETKNTFKPDYTFFLSSKKPLNEKPLTLQRLFETKEKQETIFTNFTIIMDDVPKNRFCIIPATLNKEIIHMIILTKTLKVFDNNSCLNYIKMYDDKYLNVQDLNLFDFDWQKYIEDNNDKEEYDFIV*	237
10224	MN172368	ASFV/pig/China/CAS19-01/2019(MN172368)	A240L	MRGILIAIEGINGVGKSTQAMKLKETLECMDYNAICIHFPNPDTTTGDLILQVLNKTIEMSSEQLHKLFTKHRSEFIAEIAVLLKLNYIVIVDRYIWSGLVYAQADGITIETKNTFKPDYTFFLSSKKPLNEKPLTLQRLFETKEKQETIFTNFTIIMDDVPKNRFCIIPATLNKEIIHMIILTKTLKVFDNNSCLNYIKMYDDKYLNVQDLNLFDFDWQKYIEDNNDKEEYDFIV*	237
10537	MN270969	56/Ca/1978(MN270969)	A240L	MRGILITIEGINGVGKSTQAMRLKKALECMDYNAVCIRFPNPDTTTGGLILQVLNKMTEMSSEQLHKLFTKHHSEFSAEIAALLKLNFIVIVDHYIWSGLAYAQADGITIETKNIFKPDYTFFLSSKKPLNEKPLTLQRLFETKEKQETIFTNFTIIMNDVPKNRLCIIPATLNKEIIHTMILTKTIKVFDNNSCLNYIKMYDDKYLNVQDLNLFDFDWQKCIEDNNDKEEYDDDDGFII*	241
10703	MN270970	57/Ca/1979(MN270970)	A240L	MRGILITIEGINGVGKSTQAMRLKKALECMDYNAVCIRFPNPDTTTGGLILQVLNKMTEMSSEQLHKLFTKHHSEFSAEIAALLKLNFIVIVDHYIWSGLAYAQADGITIETKNIFKPDYTFFLSSKKPLNEKPLTLQRLFETKEKQETIFTNFTIIMNDVPKNRLCIIPATLNKEIIHTMILTKTIKVFDNNSCLNYIKMYDDKYLNVQDLNLFDFDWQKCIEDNNDKEEYDDDDGFII*	241
10871	MN270971	139/Nu/1981(MN270971)	A240L	MRGILITIEGINGVGKSTQAMRLKKALECMDYNAVCIRFPNPDTTTGGLILQVLNKMTEMSSEQLHKLFTKHHSEFSAEIAALLKLNFIVIVDHYIWSGLAYAQADGITIETKNIFKPDYTFFLSSKKPLNEKPLTLQRLFETKEKQETIFTNFTIIMNDVPKNRLCIIPATLNKEIIHTMILTKTIKVFDNNSCLNYIKMYDDKYLNVQDLNLFDFDWQKCIEDNNDKEEYDDDDGFII*	241
11039	MN270972	140/Or/1985(MN270972)	A240L	MRGILITIEGINGVGKSTQAMRLKKALECMDYNAVCIRFPNPDTTTGGLILQVLNKMTEMSSEQLHKLFTKHHSEFSAEIAALLKLNFIVIVDHYIWSGLAYAQADGITIETKNIFKPDYTFFLSSKKPLNEKPLTLQRLFETKEKQETIFTNFTIIMNDVPKNRLCIIPATLNKEIIHTMILTKTIKVFDNNSCLNYIKMYDDKYLNVQDLNLFDFDWQKCIEDNNDKEEYDDDDGFII*	241
11206	MN270973	85/Ca/1985(MN270973)	A240L	MRGILITIEGINGVGKSTQAMRLKKALECMDYNAVCIRFPNPDTTTGGLILQVLNKMTEMSSEQLHKLFTKHHSEFSAEIAALLKLNFIVIVDHYIWSGLAYAQADGITIETKNIFKPDYTFFLSSKKPLNEKPLTLQRLFETKEKQETIFTNFTIIMNDVPKNRLCIIPATLNKEIIHTMILTKTIKVFDNNSCLNYIKMYDDKYLNVQDLNLFDFDWQKCIEDNNDKEEYDDDDGFII*	241
11373	MN270974	141/Nu/1990(MN270974)	A240L	MRGILITIEGINGVGKSTQAMRLKKALECMDYNAVCIRFPNPDTTTGGLILQVLNKMTEMSSEQLHKLFTKHHSEFSAEIAALLKLNFIVIVDHYIWSGLAYAQADGITIETKNIFKPDYTFFLSSKKPLNEKPLTLQRLFETKEKQETIFTNFTIIMNDVPKNRLCIIPATLNKEIIHTMILTKTIKVFDNNSCLNYIKMYDDKYLNVQDLNLFDFDWQKCIEDNNDKEEYDDDDGFII*	241
11541	MN270975	142/Nu/1995(MN270975)	A240L	MRGILITIEGINGVGKSTQAMRLKKALECMDYNAVCIRFPNPDTTTGGLILQVLNKMTEMSSEQLHKLFTKHHSEFSAEIAALLKLNFIVIVDHYIWSGLAYAQADGITIETKNIFKPDYTFFLSSKKPLNEKPLTLQRLFETKEKQETIFTNFTIIMNDVPKNRLCIIPATLNKEIIHTMILTKTIKVFDNNSCLNYIKMYDDKYLNVQDLNLFDFDWQKCIEDNNDKEEYDDDDGFII*	241
11709	MN270976	60/Nu/1997(MN270976)	A240L	MRGILITIEGINGVGKSTQAMRLKKALECMDYNAVCIRFPNPDTTTGGLILQVLNKMTEMSSEQLHKLFTKHHSEFSAEIAALLKLNFIVIVDHYIWSGLAYAQADGITIETKNIFKPDYTFFLSSKKPLNEKPLTLQRLFETKEKQETIFTNFTIIMNDVPKNRLCIIPATLNKEIIHTMILTKTIKVFDNNSCLNYIKMYDDKYLNVQDLNLFDFDWQKCIEDNNDKEEYDDDDGFII*	241
11878	MN270977	26/Ss/2004(MN270977)	A240L	MRGILITIEGINGVGKSTQAMRLKKALECMDYNAVCIRFPNPDTTTGGLILQVLNKMTEMSSEQLHKLFTKHHSEFSAEIAALLKLNFIVIVDHYIWSGLAYAQADGITIETKNIFKPDYTFFLSSKKPLNEKPLTLQRLFETKEKQETIFTNFTIIMNDVPKNRLCIIPATLNKEIIHTMILTKTIKVFDNNSCLNYIKMYDDKYLNVQDLNLFDFDWQKCIEDNNDKEEYDDDDGFII*	241
12045	MN270978	72407/Ss/2005(MN270978)	A240L	MRGILITIEGINGVGKSTQAMRLKKALECMDYNAVCIRFPNPDTTTGGLILQVLNKMTEMSSEQLHKLFTKHHSEFSAEIAALLKLNFIVIVDHYIWSGLAYAQADGITIETKNIFKPDYTFFLSSKKPLNEKPLTLQRLFETKEKQETIFTNFTIIMNDVPKNRLCIIPATLNKEIIHTMILTKTIKVFDNNSCLNYIKMYDDKYLNVQDLNLFDFDWQKCIEDNNDKEEYDDDDGFII*	241
12211	MN270979	97/Ot/2012(MN270979)	A240L	MRGILITIEGINGVGKSTQAMRLKKALECMDYNAVCIRFPNPDTTTGGLILQVLNKMTEMSSEQLHKLFTKHHSEFSAEIAALLKLNFIVIVDHYIWSGLAYAQADGITIETKNIFKPDYTFFLSSKKPLNEKPLTLQRLFETKEKQETIFTNFTIIMNDVPKNRLCIIPATLNKEIIHTMILTKTIKVFDNNSCLNYIKMYDDKYLNVQDLNLFDFDWQKCIEDNNDKEEYDDDDGFII*	241
12378	MN270980	22653/Ca/2014(MN270980)	A240L	MRGILITIEGINGVGKSTQAMRLKKALECMDYNAVCIRFPNPDTTTGGLILQVLNKMTEMSSEQLHKLFTKHHSEFSAEIAALLKLNFIVIVDHYIWSGLAYAQADGITIETKNIFKPDYTFFLSSKKPLNEKPLTLQRLFETKEKQETIFTNFTIIMNDVPKNRLCIIPATLNKEIIHTMILTKTIKVFDNNSCLNYIKMYDDKYLNVQDLNLFDFDWQKCIEDNNDKEEYDDDDGFII*	241
12538	MN318203	LIV_5_40(MN318203)	A240L	MRGILIAIEGINGVGKSTQAMRLKKALECMDYNAICIHFPNPDTTTGDLILQVLNKTIEMSSEQLHKLFTKHRSEFSAEIAALLKLNFIVIVDRYIWSGLAYAQADGITIESKNIFKPDYTFFLSSKKPLNEKPLTLQRLFETKEKQETIFTNFTIIMNDVPKNRLCIIPATLNKEIIHTMILTKTIKVFDNNSCLNYIKMYDDNYLNVQDLNLFDFDWQKCIEDNNDKEEYDDDDFII*	240
12716	MN336500	RSA_2_2008(MN336500)	A240L	MRGILIAIEGINGVGKSTQAMRLKKALECMDYNAVCIRFPNPDTTTGDLILQVLNKMIEMSSEQLHKLFTKHRSEFSAEIAALLKLNFIVIVDRYIWSGLAYAQADGITIESKNIFKPDYTFFLSSKKPLNEKPLTLQRLFETKEKQETIFTNFTIIMNDVPKNRLCIIPATLNKEIIHTMILTKTIKVFDNNSCLNYIKMYDDKYLNVQELNLFDFDWQKCIEDNNDKEEYDDDDGFII*	241
12906	MN393476	ASFV Wuhan 2019-1(MN393476)	A240L	MRGILIAIEGINGVGKSTQAMKLKETLECMDYNAICIHFPNPDTTTGDLILQVLNKTIEMSSEQLHKLFTKHRSEFIAEIAVLLKLNYIVIVDRYIWSGLVYAQADGITIETKNTFKPDYTFFLSSKKPLNEKPLTLQRLFETKEKQETIFTNFTIIMDDVPKNRFCIIPATLNKEIIHMIILTKTLKVFDNNSCLNYIKMYDDKYLNVQDLNLFDFDWQKYIEDNNDKEEYDFIV*	237
13274	MN394630	SPEC_57(MN394630)	A240L	MRGILIAIEGINGVGKSTQAMRLKKALECMDYNAVCIRFPNPDTTTGDLILQVLNKMIEMSSEQLHKLFTKHCSEFVAEIAALLKLNFIVILDRYIWSGLAYAQADGITIETKNTFKPDYTFFLSSKKPLNEKPLTLQRLFETKEKQETIFTNFTIIMNDVPKNRLCIIPATLNKEIIHTMILTKTIKVFDNNSCLNYIKMYDDKYLNVQELNLFDFEWQKCIEDNNDKEEYDDDDFII*	240
13442	MN630494	Zaire(MN630494)	A240L	MRGILIAIEGVNRVGKSTQAMRLKKALECMDYNAVCIRFPNPDTTTGDLILQVLNKMIEMSSEQLHKLFTKHCSEFVAEIAALLKLNFIVIVDRYIWSGLAYAQADGITIETKNIFKPDYTFFLSSKKPLNEKPLTLQRLFETKEKQETIFTNFTIIMNDVPKNRLCIIPATLNKEIIHTMILTKTIKVFDNNSCLNYIKMYDDKYLNVQELNLFDFEWQKCIEDNNDKEEYDDDDFII*	240
13618	MN641876	RSA_W1_1999(MN641876)	A240L	MRGILIAIEGINGVGKSTQAMRLKKALECMDYNAVCIRFPNPDTTTGDLILQVLNKMIEMSSEQLHKLFTKHCSEFVAEIAALLKLNFIVIVDRYIWSGLAYAQADGITIETKNTFKPDYTFFLSSKKPLNEKPLTLQRLFETKEKQETIFTNFTIIMNDVPKNRLCTIPATLNKEIIHTMILTKTIKVFDNNSCLNYIKMYDDKYLNVQELNLFDFEWQKCIEDNNDKEEYDDDDFIV*	240
13794	MN641877	RSA_2_2004(MN641877)	A240L	MRGILIAIEGVNRVGKSTQAMRLKKALECMDYNAVCIRFPNPDTTTGDLILQVLNKMIEMSSEQLHKLFTKHCSEFVAEIAALLKLNFIVIVDRYIWSGLAYAQADGITIETKNIFKPDYTFFLSSKKPLNEKPLTLQRLFETKEKQETIFTNFTIIMNDVPKNRLCIIPATLNKEIIHTMILTKTIKVFDNNSCLNYIKMYDDKYLNVQELNLFDFEWQKCIEDNNDKEEYDDDDFII*	240
13946	MT166692	ASFV_Hanoi_2019(MT166692)	A240L	MRGILIAIEGINGVGKSTQAMKLKETLECMDYNAICIHFPNPDTTTGDLILQVLNKTIEMSSEQLHKLFTKHRSEFIAEIAVLLKLNYIVIVDRYIWSGLVYAQADGITIETKNTFKPDYTFFLSSKKPLNEKPLTLQRLFETKEKQETIFTNFTIIMDDVPKNRFCIIPATLNKEIIHMIILTKTLKVFDNNSCLNYIKMYDDKYLNVQDLNLFDFDWQKYIEDNNDKEEYDFIV*	237
14133	MT180393	ASFV_NgheAn_2019(MT180393)	A240L	MRGILIAIEGINGVGKSTQAMKLKETLECMDYNAICIHFPNPDTTTGDLILQVLNKTIEMSSEQLHKLFTKHRSEFIAEIAVLLKLNYIVIVDRYIWSGLVYAQADGITIETKNTFKPDYTFFLSSKKPLNEKPLTLQRLFETKEKQETIFTNFTIIMDDVPKNRFCIIPATLNKEIIHMIILTKTLKVFDNNSCLNYIKMYDDKYLNVQDLNLFDFDWQKYIEDNNDKEEYDFIV*	237
14321	MT459800	ASFV/Kabardino-Balkaria 19/WB-964(MT459800)	A240L	MRGILIAIEGINGVGKSTQAMKLKETLECMDYNAICIHFPNPDTTTGDLILQVLNKTIEMSSEQLHKLFTKHRSEFIAEIAVLLKLNYIVIVDRYIWSGLVYAQADGITIETKNTFKPDYTFFLSSKKPLNEKPLTLQRLFETKEKQETIFTNFTIIMDDVPKNRFCIIPATLNKEIIHMIILTKTLKVFDNNSCLNYIKMYDDKYLNVQDLNLFDFDWQKYIEDNNDKEEYDFIV*	237
14510	MT496893	GZ201801(MT496893)	A240L	MRGILIAIEGINGVGKSTQAMKLKETLECMDYNAICIHFPNPDTTTGDLILQVLNKTIEMSSEQLHKLFTKHRSEFIAEIAVLLKLNYIVIVDRYIWSGLVYAQADGITIETKNTFKPDYTFFLSSKKPLNEKPLTLQRLFETKEKQETIFTNFTIIMDDVPKNRFCIIPATLNKEIIHMIILTKTLKVFDNNSCLNYIKMYDDKYLNVQDLNLFDFDWQKYIEDNNDKEEYDFIV*	237
14703	MT748042	ASFV/Korea/pig/PaJu1/2019(MT748042)	A240L	MRGILIAIEGINGVGKSTQAMKLKETLECMDYNAICIHFPNPDTTTGDLILQVLNKTIEMSSEQLHKLFTKHRSEFIAEIAVLLKLNYIVIVDRYIWSGLVYAQADGITIETKNTFKPDYTFFLSSKKPLNEKPLTLQRLFETKEKQETIFTNFTIIMDDVPKNRFCIIPATLNKEIIHMIILTKTLKVFDNNSCLNYIKMYDDKYLNVQDLNLFDFDWQKYIEDNNDKEEYDFIV*	237
14892	MT847620	Pol17_55892_C754(MT847620)	A240L	MRGILIAIEGINGVGKSTQAMKLKETLECMDYNAICIHFPNPDTTTGDLILQVLNKTIEMSSEQLHKLFTKHRSEFIAEIAVLLKLNYIVIVDRYIWSGLVYAQADGITIETKNTFKPDYTFFLSSKKPLNEKPLTLQRLFETKEKQETIFTNFTIIMDDVPKNRFCIIPATLNKEIIHMIILTKTLKVFDNNSCLNYIKMYDDKYLNVQDLNLFDFDWQKYIEDNNDKEEYDFIV*	237
15081	MT847621	Pol18_28298_O111(MT847621)	A240L	MRGILIAIEGINGVGKSTQAMKLKETLECMDYNAICIHFPNPDTTTGDLILQVLNKTIEMSSEQLHKLFTKHRSEFIAEIAVLLKLNYIVIVDRYIWSGLVYAQADGITIETKNTFKPDYTFFLSSKKPLNEKPLTLQRLFETKEKQETIFTNFTIIMDDVPKNRFCIIPATLNKEIIHMIILTKTLKVFDNNSCLNYIKMYDDKYLNVQDLNLFDFDWQKYIEDNNDKEEYDFIV*	237
15269	MT847622	Pol17_31177_O81(MT847622)	A240L	MRGILIAIEGINGVGKSTQAMKLKETLECMDYNAICIHFPNPDTTTGDLILQVLNKTIEMSSEQLHKLFTKHRSEFIAEIAVLLKLNYIVIVDRYIWSGLVYAQADGITIETKNTFKPDYTFFLSSKKPLNEKPLTLQRLFETKEKQETIFTNFTIIMDDVPKNRFCIIPATLNKEIIHMIILTKTLKVFDNNSCLNYIKMYDDKYLNVQDLNLFDFDWQKYIEDNNDKEEYDFIV*	237
15458	MT847623	Pol19_53050_C1959/19(MT847623)	A240L	MRGILIAIEGINGVGKSTQAMKLKETLECMDYNAICIHFPNPDTTTGDLILQVLNKTIEMSSEQLHKLFTKHRSEFIAEIAVLLKLNYIVIVDRYIWSGLVYAQADGITIETKNTFKPDYTFFLSSKKPLNEKPLTLQRLFETKEKQETIFTNFTIIMDDVPKNRFCIIPATLNKEIIHMIILTKTLKVFDNNSCLNYIKMYDDKYLNVQDLNLFDFDWQKYIEDNNDKEEYDFIV*	237
15648	MT872723	VN/HY-ASFV1(2019)(MT872723)	A240L	MRGILIAIEGINGVGKSTQAMKLKETLECMDYNAICIHFPNPDTTTGDLILQVLNKTIEMSSEQLHKLFTKHRSEFIAEIAVLLKLNYIVIVDRYIWSGLVYAQADGITIETKNTFKPDYTFFLSSKKPLNEKPLTLQRLFETKEKQETIFTNFTIIMDDVPKNRFCIIPATLNKEIIHMIILTKTLKVFDNNSCLNYIKMYDDKYLNVQDLNLFDFDWQKYIEDNNDKEEYDFIV*	237
15838	MT882025	VN/QP-ASFV1(2019)(MT882025)	A240L	MRGILIAIEGINGVGKSTQAMKLKETLECMDYNAICIHFPNPDTTTGDLILQVLNKTIEMSSEQLHKLFTKHRSEFIAEIAVLLKLNYIVIVDRYIWSGLVYAQADGITIETKNTFKPDYTFFLSSKKPLNEKPLTLQRLFETKEKQETIFTNFTIIMDDVPKNRFCIIPATLNKEIIHMIILTKTLKVFDNNSCLNYIKMYDDKYLNVQDLNLFDFDWQKYIEDNNDKEEYDFIV*	237
16005	MT932578	103917/18(MT932578)	A240L	MRGILITIEGINGVGKSTQAMRLKKALECMDYNAVCIRFPNPDTTTGGLILQVLNKMTEMSSEQLHKLFTKHHSEFSAEIAALLKLNFIVIVDHYIWSGLAYAQADGITIETKNIFKPDYTFFLSSKKPLNEKPLTLQRLFETKEKQETIFTNFTIIMNDVPKNRLCIIPATLNKEIIHTMILTKTIKVFDNNSCLNYIKMYDDKYLNVQDLNLFDFDWQKCIEDNNDKEEYDDDDGFII*	241
16170	MT932579	55234/18(MT932579)	A240L	MRGILITIEGINGVGKSTQAMRLKKALECMDYNAVCIRFPNPDTTTGGLILQVLNKMTEMSSEQLHKLFTKHHSEFSAEIAALLKLNFIVIVDHYIWSGLAYAQADGITIETKNIFKPDYTFFLSSKKPLNEKPLTLQRLFETKEKQETIFTNFTIIMNDVPKNRLCIIPATLNKEIIHTMILTKTIKVFDNNSCLNYIKMYDDKYLNVQDLNLFDFDWQKCIEDNNDKEEYDDDDGFII*	241
16328	MT956648	Uvira B53(MT956648)	A240L	MRGILIAIEGINGVEKSTQAIRLKNALENKKYDVIYLHFPSPNTDTGKLILDVLNKIVKIPSEQLHELFTKHRCEFTAEIAALLKLNFIVIVDRYIWSGLAYAQADRIMIDTKNTFNPDYTFFLSSNKPLNEKPLHLQRLYETEEKQEIIFTQFINIINEVPKNKFCAILANLNKEIIDKIIFSKTIKVFEKNLNLDYIKMYDGMYFNVHDLDLIHFDWQKCIEEDDGIDEEYGL*	236
16514	MW033528	ASFV-wbShX01(MW033528)	A240L	MRGILIAIEGINGVGKSTQAMKLKETLECMDYNAICIHFPNPDTTTGDLILQVLNKTIEMSSEQLHKLFTKHRSEFIAEIAVLLKLNYIVIVDRYIWSGLVYAQADGITIETKNTFKPDYTFFLSSKKPLNEKPLTLQRLFETKEKQETIFTNFTIIMDDVPKNRFCIIPATLNKEIIHMIILTKTLKVFDNNSCLNYIKMYDDKYLNVQDLNLFDFDWQKYIEDNNDKEEYDFIV*	237
16707	MW049116	ASFV Korea/pig/Yeoncheon1/2019(MW049116)	A240L	MRGILIAIEGINGVGKSTQAMKLKETLECMDYNAICIHFPNPDTTTGDLILQVLNKTIEMSSEQLHKLFTKHRSEFIAEIAVLLKLNYIVIVDRYIWSGLVYAQADGITIETKNTFKPDYTFFLSSKKPLNEKPLTLQRLFETKEKQETIFTNFTIIMDDVPKNRFCIIPATLNKEIIHMIILTKTLKVFDNNSCLNYIKMYDDKYLNVQDLNLFDFDWQKYIEDNNDKEEYDFIV*	237
16896	MW306190	ASFV/Amur 19/WB-6905(MW306190)	A240L	MRGILIAIEGINGVGKSTQAMKLKETLECMDYNAICIHFPNPDTTTGDLILQVLNKTIEMSSEQLHKLFTKHRSEFIAEIAVLLKLNYIVIVDRYIWSGLVYAQADGITIETKNTFKPDYTFFLSSKKPLNEKPLTLQRLFETKEKQETIFTNFTIIMDDVPKNRFCIIPATLNKEIIHMIILTKTLKVFDNNSCLNYIKMYDDKYLNVQDLNLFDFDWQKYIEDNNDKEEYDFIV*	237
17085	MW306191	ASFV/Primorsky 19/WB-6723(MW306191)	A240L	MRGILIAIEGINGVGKSTQAMKLKETLECMDYNAICIHFPNPDTTTGDLILQVLNKTIEMSSEQLHKLFTKHRSEFIAEIAVLLKLNYIVIVDRYIWSGLVYAQADGITIETKNTFKPDYTFFLSSKKPLNEKPLTLQRLFETKEKQETIFTNFTIIMDDVPKNRFCIIPATLNKEIIHMIILTKTLKVFDNNSCLNYIKMYDDKYLNVQDLNLFDFDWQKYIEDNNDKEEYDFIV*	237
17274	MW306192	ASFV/Ulyanovsk 19/WB-5699(MW306192)	A240L	MRGILIAIEGINGVGKSTQAMKLKETLECMDYNAICIHFPNPDTTTGDLILQVLNKTIEMSSEQLHKLFTKHRSEFIAEIAVLLKLNYIVIVDRYIWSGLVYAQADGITIETKNTFKPDYTFFLSSKKPLNEKPLTLQRLFETKEKQETIFTNFTIIMDDVPKNRFCIIPATLNKEIIHMIILTKTLKVFDNNSCLNYIKMYDDKYLNVQDLNLFDFDWQKYIEDNNDKEEYDFIV*	237
17456	MW361944	China/GD/2019(MW361944)	A240L	MRGILIAIEGINGVGKSTQAMKLKETLECMDYNAICIHFPNPDTTTGDLILQVLNKTIEMSSEQLHKLFTKHRSEFIAEIAVLLKLNYIVIVDRYIWSGLVYAQADGITIETKNTFKPDYTFFLSSKKPLNEKPLTLQRLFETKEKQETIFTNFTIIMDDVPKNRFCIIPATLNKEIIHMIILTKTLKVFDNNSCLNYIKMYDDKYLNVQDLNLFDFDWQKYIEDNNDKEEYDFIV*	237
17646	MW396979	ASFV/Timor-Leste/2019/1(MW396979)	A240L	MRGILIAIEGINGVGKSTQAMKLKETLECMDYNAICIHFPNPDTTTGDLILQVLNKTIEMSSEQLHKLFTKHRSEFIAEIAVLLKLNYIVIVDRYIWSGLVYAQADGITIETKNTFKPDYTFFLSSKKPLNEKPLTLQRLFETKEKQETIFTNFTIIMDDVPKNRFCIIPATLNKEIIHMIILTKTLKVFDNNSCLNYIKMYDDKYLNVQDLNLFDFDWQKYIEDNNDKEEYDFIV*	237
17832	MW465755	VNUA-ASFV-05L1/HaNam/VN/2020(MW465755)	A240L	MRGILIAIEGINGVGKSTQAMKLKETLECMDYNAICIHFPNPDTTTGDLILQVLNKTIEMSSEQLHKLFTKHRSEFIAEIAVLLKLNYIVIVDRYIWSGLVYAQADGITIETKNTFKPDYTFFLSSKKPLNEKPLTLQRLFETKEKQETIFTNFTIIMDDVPKNRFCIIPATLNKEIIHMIILTKTLKVFDNNSCLNYIKMYDDKYLNVQDLNLFDFDWQKYIEDNNDKEEYDFIV*	237
18017	MW521382	HuB20(MW521382)	A240L	MRGILIAIEGINGVGKSTQAMKLKETLECMDYNAICIHFPNPDTTTGDLILQVLNKTIEMSSEQLHKLFTKHRSEFIAEIAVLLKLNYIVIVDRYIWSGLVYAQADGITIETKNTFKPDYTFFLSSKKPLNEKPLTLQRLFETKEKQETIFTNFTIIMDDVPKNRFCIIPATLNKEIIHMIILTKTLKVFDNNSCLNYIKMYDDKYLNVQDLNLFDFDWQKYIEDNNDKEEYDFIV*	237
18198	MW528217	ASFV/ARRIAH/CV-1/30(MW528217)	A240L	MRGILIAIEGINGVGKSTQAMKLKETLECMDYNAICIHFPNPDTTTGDLILQVLNKTIEMSSEQLHKLFTKHRSEFIAEIAVLLKLNYIVIVDRYIWSGLVYAQADGITIETKNTFKPDYTFFLSSKKPLNEKPLTLQRLFETKEKQETIFTNFTIIMDDVPKNRFCIIPATLNKEIIHMIILTKTLKVFDNNSCLNYIKMYDDKYLNVQDLNLFDFDWQKYIEDNNDKEEYDFIV*	237
18379	MW528218	ASFV/ARRIAH/CV-1/50(MW528218)	A240L	MRGILIAIEGINGVGKSTQAMKLKETLECMDYNAICIHFPNPDTTTGDLILQVLNKTIEMSSEQLHKLFTKHRSEFIAEIAVLLKLNYIVIVDRYIWSGLVYAQADGITIETKNTFKPDYTFFLSSKKPLNEKPLTLQRLFETKEKQETIFTNFTIIMDDVPKNRFCIIPATLNKEIIHMIILTKTLKVFDNNSCLNYIKMYDDKYLNVQDLNLFDFDWQKYIEDNNDKEEYDFIV*	237
18546	MW647171	LO2018 major(MW647171)	A240L	MRGILITIEGINGVGKSTQAMRLKKALECMDYNAVCIRFPNPDTTTGGLILQVLNKMTEMSSEQLHKLFTKHHSEFSAEIAALLKLNFIVIVDHYIWSGLAYAQADGITIETKNIFKPDYTFFLSSKKPLNEKPLTLQRLFETKEKQETIFTNFTIIMNDVPKNRLCIIPATLNKEIIHTMILTKTIKVFDNNSCLNYIKMYDDKYLNVQDLNLFDFDWQKCIEDNNDKEEYDDDDGFII*	241
18712	MW647172	LO2018 minor(MW647172)	A240L	MRGILITIEGINGVGKSTQAMRLKKALECMDYNAVCIRFPNPDTTTGGLILQVLNKMTEMSSEQLHKLFTKHHSEFSAEIAALLKLNFIVIVDHYIWSGLAYAQADGITIETKNIFKPDYTFFLSSKKPLNEKPLTLQRLFETKEKQETIFTNFTIIMNDVPKNRLCIIPATLNKEIIHTMILTKTIKVFDNNSCLNYIKMYDDKYLNVQDLNLFDFDWQKCIEDNNDKEEYDDDDGFII*	241
18898	MW656282	Pig/Heilongjiang/HRB1/2020(MW656282)	A240L	MRGILIAIEGINGVGKSTQAMKLKETLECMDYNAICIHFPNPDTTTGDLILQVLNKTIEMSSEQLHKLFTKHRSEFIAEIAVLLKLNYIVIVDRYIWSGLVYAQADGITIETKNTFKPDYTFFLSSKKPLNEKPLTLQRLFETKEKQETIFTNFTIIMDDVPKNRFCIIPATLNKEIIHMIILTKTLKVFDNNSCLNYIKMYDDKYLNVQDLNLFDFDWQKYIEDNNDKEEYDFIV*	237
19065	MW723480	Ca1978_2(MW723480)	A240L	MRGILITIEGINGVGKSTQAMRLKKALECMDYNAVCIRFPNPDTTTGGLILQVLNKMTEMSSEQLHKLFTKHHSEFSAEIAALLKLNFIVIVDHYIWSGLAYAQADGITIETKNIFKPDYTFFLSSKKPLNEKPLTLQRLFETKEKQETIFTNFTIIMNDVPKNRLCIIPATLNKEIIHTMILTKTIKVFDNNSCLNYIKMYDDKYLNVQDLNLFDFDWQKCIEDNNDKEEYDDDDGFII*	241
19231	MW723481	Nu1979(MW723481)	A240L	MRGILITIEGINGVGKSTQAMRLKKALECMDYNAVCIRFPNPDTTTGGLILQVLNKMTEMSSEQLHKLFTKHHSEFSAEIAALLKLNFIVIVDHYIWSGLAYAQADGITIETKNIFKPDYTFFLSSKKPLNEKPLTLQRLFETKEKQETIFTNFTIIMNDVPKNRLCIIPATLNKEIIHTMILTKTIKVFDNNSCLNYIKMYDDKYLNVQDLNLFDFDWQKCIEDNNDKEEYDDDDGFII*	241
19398	MW723482	Nu1986(MW723482)	A240L	MRGILITIEGINGVGKSTQAMRLKKALECMDYNAVCIRFPNPDTTTGGLILQVLNKMTEMSSEQLHKLFTKHHSEFSAEIAALLKLNFIVIVDHYIWSGLAYAQADGITIETKNIFKPDYTFFLSSKKPLNEKPLTLQRLFETKEKQETIFTNFTIIMNDVPKNRLCIIPATLNKEIIHTMILTKTIKVFDNNSCLNYIKMYDDKYLNVQDLNLFDFDWQKCIEDNNDKEEYDDDDGFII*	241
19564	MW723483	Nu1990_1(MW723483)	A240L	MRGILITIEGINGVGKSTQAMRLKKALECMDYNAVCIRFPNPDTTTGGLILQVLNKMTEMSSEQLHKLFTKHHSEFSAEIAALLKLNFIVIVDHYIWSGLAYAQADGITIETKNIFKPDYTFFLSSKKPLNEKPLTLQRLFETKEKQETIFTNFTIIMNDVPKNRLCIIPATLNKEIIHTMILTKTIKVFDNNSCLNYIKMYDDKYLNVQDLNLFDFDWQKCIEDNNDKEEYDDDDGFII*	241
19730	MW723484	Nu1991_2(MW723484)	A240L	MRGILITIEGINGVGKSTQAMRLKKALECMDYNAVCIRFPNPDTTTGGLILQVLNKMTEMSSEQLHKLFTKHHSEFSAEIAALLKLNFIVIVDHYIWSGLAYAQADGITIETKNIFKPDYTFFLSSKKPLNEKPLTLQRLFETKEKQETIFTNFTIIMNDVPKNRLCIIPATLNKEIIHTMILTKTIKVFDNNSCLNYIKMYDDKYLNVQDLNLFDFDWQKCIEDNNDKEEYDDDDGFII*	241
19896	MW723485	Nu1991_3(MW723485)	A240L	MRGILITIEGINGVGKSTQAMRLKKALECMDYNAVCIRFPNPDTTTGGLILQVLNKMTEMSSEQLHKLFTKHHSEFSAEIAALLKLNFIVIVDHYIWSGLAYAQADGITIETKNIFKPDYTFFLSSKKPLNEKPLTLQRLFETKEKQETIFTNFTIIMNDVPKNRLCIIPATLNKEIIHTMILTKTIKVFDNNSCLNYIKMYDDKYLNVQDLNLFDFDWQKCIEDNNDKEEYDDDDGFII*	241
20062	MW723486	Nu1991_7(MW723486)	A240L	MRGILITIEGINGVGKSTQAMRLKKALECMDYNAVCIRFPNPDTTTGGLILQVLNKMTEMSSEQLHKLFTKHHSEFSAEIAALLKLNFIVIVDHYIWSGLAYAQADGITIETKNIFKPDYTFFLSSKKPLNEKPLTLQRLFETKEKQETIFTNFTIIMNDVPKNRLCIIPATLNKEIIHTMILTKTIKVFDNNSCLNYIKMYDDKYLNVQDLNLFDFDWQKCIEDNNDKEEYDDDDGFII*	241
20230	MW723487	Or1993_1(MW723487)	A240L	MRGILITIEGINGVGKSTQAMRLKKALECMDYNAVCIRFPNPDTTTGGLILQVLNKMTEMSSEQLHKLFTKHHSEFSAEIAALLKLNFIVIVDHYIWSGLAYAQADGITIETKNIFKPDYTFFLSSKKPLNEKPLTLQRLFETKEKQETIFTNFTIIMNDVPKNRLCIIPATLNKEIIHTMILTKTIKVFDNNSCLNYIKMYDDKYLNVQDLNLFDFDWQKCIEDNNDKEEYDDDDGFII*	241
20396	MW723488	Nu1993_2(MW723488)	A240L	MRGILITIEGINGVGKSTQAMRLKKALECMDYNAVCIRFPNPDTTTGGLILQVLNKMTEMSSEQLHKLFTKHHSEFSAEIAALLKLNFIVIVDHYIWSGLAYAQADGITIETKNIFKPDYTFFLSSKKPLNEKPLTLQRLFETKEKQETIFTNFTIIMNDVPKNRLCIIPATLNKEIIHTMILTKTIKVFDNNSCLNYIKMYDDKYLNVQDLNLFDFDWQKCIEDNNDKEEYDDDDGFII*	241
20729	MW723490	Nu1995_3(MW723490)	A240L	MRGILITIEGINGVGKSTQAMRLKKALECMDYNAVCIRFPNPDTTTGGLILQVLNKMTEMSSEQLHKLFTKHHSEFSAEIAALLKLNFIVIVDHYIWSGLAYAQADGITIETKNIFKPDYTFFLSSKKPLNEKPLTLQRLFETKEKQETIFTNFTIIMNDVPKNRLCIIPATLNKEIIHTMILTKTIKVFDNNSCLNYIKMYDDKYLNVQDLNLFDFDWQKCIEDNNDKEEYDDDDGFII*	241
21061	MW723492	4996 WB(MW723492)	A240L	MRGILITIEGINGVGKSTQAMRLKKALECMDYNAVCIRFPNPDTTTGGLILQVLNKMTEMSSEQLHKLFTKHHSEFSAEIAALLKLNFIVIVDHYIWSGLAYAQADGITIETKNIFKPDYTFFLSSKKPLNEKPLTLQRLFETKEKQETIFTNFTIIMNDVPKNRLCIIPATLNKEIIHTMILTKTIKVFDNNSCLNYIKMYDDKYLNVQDLNLFDFDWQKCIEDNNDKEEYDDDDGFII*	241
21227	MW723493	46830(MW723493)	A240L	MRGILITIEGINGVGKSTQAMRLKKALECMDYNAVCIRFPNPDTTTGGLILQVLNKMTEMSSEQLHKLFTKHHSEFSAEIAALLKLNFIVIVDHYIWSGLAYAQADGITIETKNIFKPDYTFFLSSKKPLNEKPLTLQRLFETKEKQETIFTNFTIIMNDVPKNRLCIIPATLNKEIIHTMILTKTIKVFDNNSCLNYIKMYDDKYLNVQDLNLFDFDWQKCIEDNNDKEEYDDDDGFII*	241
21393	MW723494	23221(MW723494)	A240L	MRGILITIEGINGVGKSTQAMRLKKALECMDYNAVCIRFPNPDTTTGGLILQVLNKMTEMSSEQLHKLFTKHHSEFSAEIAALLKLNFIVIVDHYIWSGLAYAQADGITIETKNIFKPDYTFFLSSKKPLNEKPLTLQRLFETKEKQETIFTNFTIIMNDVPKNRLCIIPATLNKEIIHTMILTKTIKVFDNNSCLNYIKMYDDKYLNVQDLNLFDFDWQKCIEDNNDKEEYDDDDGFII*	241
21559	MW723495	72398 WB(MW723495)	A240L	MRGILITIEGINGVGKSTQAMRLKKALECMDYNAVCIRFPNPDTTTGGLILQVLNKMTEMSSEQLHKLFTKHHSEFSAEIAALLKLNFIVIVDHYIWSGLAYAQADGITIETKNIFKPDYTFFLSSKKPLNEKPLTLQRLFETKEKQETIFTNFTIIMNDVPKNRLCIIPATLNKEIIHTMILTKTIKVFDNNSCLNYIKMYDDKYLNVQDLNLFDFDWQKCIEDNNDKEEYDDDDGFII*	241
21725	MW723496	74377(MW723496)	A240L	MRGILITIEGINGVGKSTQAMRLKKALECMDYNAVCIRFPNPDTTTGGLILQVLNKMTEMSSEQLHKLFTKHHSEFSAEIAALLKLNFIVIVDHYIWSGLAYAQADGITIETKNIFKPDYTFFLSSKKPLNEKPLTLQRLFETKEKQETIFTNFTIIMNDVPKNRLCIIPATLNKEIIHTMILTKTIKVFDNNSCLNYIKMYDDKYLNVQDLNLFDFDWQKCIEDNNDKEEYDDDDGFII*	241
21891	MW723497	22649(MW723497)	A240L	MRGILITIEGINGVGKSTQAMRLKKALECMDYNAVCIRFPNPDTTTGGLILQVLNKMTEMSSEQLHKLFTKHHSEFSAEIAALLKLNFIVIVDHYIWSGLAYAQADGITIETKNIFKPDYTFFLSSKKPLNEKPLTLQRLFETKEKQETIFTNFTIIMNDVPKNRLCIIPATLNKEIIHTMILTKTIKVFDNNSCLNYIKMYDDKYLNVQDLNLFDFDWQKCIEDNNDKEEYDDDDGFII*	241
22057	MW723498	72912 WB(MW723498)	A240L	MRGILITIEGINGVGKSTQAMRLKKALECMDYNAVCIRFPNPDTTTGGLILQVLNKMTEMSSEQLHKLFTKHHSEFSAEIAALLKLNFIVIVDHYIWSGLAYAQADGITIETKNIFKPDYTFFLSSKKPLNEKPLTLQRLFETKEKQETIFTNFTIIMNDVPKNRLCIIPATLNKEIIHTMILTKTIKVFDNNSCLNYIKMYDDKYLNVQDLNLFDFDWQKCIEDNNDKEEYDDDDGFII*	241
22392	MW723500	44076(MW723500)	A240L	MRGILITIEGINGVGKSTQAMRLKKALECMDYNAVCIRFPNPDTTTGGLILQVLNKMTEMSSEQLHKLFTKHHSEFSAEIAALLKLNFIVIVDHYIWSGLAYAQADGITIETKNIFKPDYTFFLSSKKPLNEKPLTLQRLFETKEKQETIFTNFTIIMNDVPKNRLCIIPATLNKEIIHTMILTKTIKVFDNNSCLNYIKMYDDKYLNVQDLNLFDFDWQKCIEDNNDKEEYDDDDGFII*	241
22558	MW736597	47039(MW736597)	A240L	MRGILITIEGINGVGKSTQAMRLKKALECMDYNAVCIRFPNPDTTTGGLILQVLNKMTEMSSEQLHKLFTKHHSEFSAEIAALLKLNFIVIVDHYIWSGLAYAQADGITIETKNIFKPDYTFFLSSKKPLNEKPLTLQRLFETKEKQETIFTNFTIIMNDVPKNRLCIIPATLNKEIIHTMILTKTIKVFDNNSCLNYIKMYDDKYLNVQDLNLFDFDWQKCIEDNNDKEEYDDDDGFII*	241
22725	MW736598	2019 WB(MW736598)	A240L	MRGILITIEGINGVGKSTQAMRLKKALECMDYNAVCIRFPNPDTTTGGLILQVLNKMTEMSSEQLHKLFTKHHSEFSAEIAALLKLNFIVIVDHYIWSGLAYAQADGITIETKNIFKPDYTFFLSSKKPLNEKPLTLQRLFETKEKQETIFTNFTIIMNDVPKNRLCIIPATLNKEIIHTMILTKTIKVFDNNSCLNYIKMYDDKYLNVQDLNLFDFDWQKCIEDNNDKEEYDDDDGFII*	241
22890	MW736599	98039(MW736599)	A240L	MRGILITIEGINGVGKSTQAMRLKKALECMDYNAVCIRFPNPDTTTGGLILQVLNKMTEMSSEQLHKLFTKHHSEFSAEIAALLKLNFIVIVDHYIWSGLAYAQADGITIETKNIFKPDYTFFLSSKKPLNEKPLTLQRLFETKEKQETIFTNFTIIMNDVPKNRLCIIPATLNKEIIHTMILTKTIKVFDNNSCLNYIKMYDDKYLNVQDLNLFDFDWQKCIEDNNDKEEYDDDDGFII*	241
23056	MW736600	30322(MW736600)	A240L	MRGILITIEGINGVGKSTQAMRLKKALECMDYNAVCIRFPNPDTTTGGLILQVLNKMTEMSSEQLHKLFTKHHSEFSAEIAALLKLNFIVIVDHYIWSGLAYAQADGITIETKNIFKPDYTFFLSSKKPLNEKPLTLQRLFETKEKQETIFTNFTIIMNDVPKNRLCIIPATLNKEIIHTMILTKTIKVFDNNSCLNYIKMYDDKYLNVQDLNLFDFDWQKCIEDNNDKEEYDDDDGFII*	241
23222	MW736601	49179 WB(MW736601)	A240L	MRGILITIEGINGVGKSTQAMRLKKALECMDYNAVCIRFPNPDTTTGGLILQVLNKMTEMSSEQLHKLFTKHHSEFSAEIAALLKLNFIVIVDHYIWSGLAYAQADGITIETKNIFKPDYTFFLSSKKPLNEKPLTLQRLFETKEKQETIFTNFTIIMNDVPKNRLCIIPATLNKEIIHTMILTKTIKVFDNNSCLNYIKMYDDKYLNVQDLNLFDFDWQKCIEDNNDKEEYDDDDGFII*	241
23388	MW736602	53706(MW736602)	A240L	MRGILITIEGINGVGKSTQAMRLKKALECMDYNAVCIRFPNPDTTTGGLILQVLNKMTEMSSEQLHKLFTKHHSEFSAEIAALLKLNFIVIVDHYIWSGLAYAQADGITIETKNIFKPDYTFFLSSKKPLNEKPLTLQRLFETKEKQETIFTNFTIIMNDVPKNRLCIIPATLNKEIIHTMILTKTIKVFDNNSCLNYIKMYDDKYLNVQDLNLFDFDWQKCIEDNNDKEEYDDDDGFII*	241
23554	MW736603	63525 WB(MW736603)	A240L	MRGILITIEGINGVGKSTQAMRLKKALECMDYNAVCIRFPNPDTTTGGLILQVLNKMTEMSSEQLHKLFTKHHSEFSAEIAALLKLNFIVIVDHYIWSGLAYAQADGITIETKNIFKPDYTFFLSSKKPLNEKPLTLQRLFETKEKQETIFTNFTIIMNDVPKNRLCIIPATLNKEIIHTMILTKTIKVFDNNSCLNYIKMYDDKYLNVQDLNLFDFDWQKCIEDNNDKEEYDDDDGFII*	241
23720	MW736604	15998(MW736604)	A240L	MRGILITIEGINGVGKSTQAMRLKKALECMDYNAVCIRFPNPDTTTGGLILQVLNKMTEMSSEQLHKLFTKHHSEFSAEIAALLKLNFIVIVDHYIWSGLAYAQADGITIETKNIFKPDYTFFLSSKKPLNEKPLTLQRLFETKEKQETIFTNFTIIMNDVPKNRLCIIPATLNKEIIHTMILTKTIKVFDNNSCLNYIKMYDDKYLNVQDLNLFDFDWQKCIEDNNDKEEYDDDDGFII*	241
23886	MW736605	51268(MW736605)	A240L	MRGILITIEGINGVGKSTQAMRLKKALECMDYNAVCIRFPNPDTTTGGLILQVLNKMTEMSSEQLHKLFTKHHSEFSAEIAALLKLNFIVIVDHYIWSGLAYAQADGITIETKNIFKPDYTFFLSSKKPLNEKPLTLQRLFETKEKQETIFTNFTIIMNDVPKNRLCIIPATLNKEIIHTMILTKTIKVFDNNSCLNYIKMYDDKYLNVQDLNLFDFDWQKCIEDNNDKEEYDDDDGFII*	241
24052	MW736606	34403(MW736606)	A240L	MRGILITIEGINGVGKSTQAMRLKKALECMDYNAVCIRFPNPDTTTGGLILQVLNKMTEMSSEQLHKLFTKHHSEFSAEIAALLKLNFIVIVDHYIWSGLAYAQADGITIETKNIFKPDYTFFLSSKKPLNEKPLTLQRLFETKEKQETIFTNFTIIMNDVPKNRLCIIPATLNKEIIHTMILTKTIKVFDNNSCLNYIKMYDDKYLNVQDLNLFDFDWQKCIEDNNDKEEYDDDDGFII*	241
24882	MW736611	56140(MW736611)	A240L	MRGILITIEGINGVGKSTQAMRLKKALECMDYNAVCIRFPNPDTTTGGLILQVLNKMTEMSSEQLHKLFTKHHSEFSAEIAALLKLNFIVIVDHYIWSGLAYAQADGITIETKNIFKPDYTFFLSSKKPLNEKPLTLQRLFETKEKQETIFTNFTIIMNDVPKNRLCIIPATLNKEIIHTMILTKTIKVFDNNSCLNYIKMYDDKYLNVQDLNLFDFDWQKCIEDNNDKEEYDDDDGFII*	241
25050	MW736612	31208(MW736612)	A240L	MRGILITIEGINGVGKSTQAMRLKKALECMDYNAVCIRFPNPDTTTGGLILQVLNKMTEMSSEQLHKLFTKHHSEFSAEIAALLKLNFIVIVDHYIWSGLAYAQADGITIETKNIFKPDYTFFLSSKKPLNEKPLTLQRLFETKEKQETIFTNFTIIMNDVPKNRLCIIPATLNKEIIHTMILTKTIKVFDNNSCLNYIKMYDDKYLNVQDLNLFDFDWQKCIEDNNDKEEYDDDDGFII*	241
25216	MW736613	33747 WB(MW736613)	A240L	MRGILITIEGINGVGKSTQAMRLKKALECMDYNAVCIRFPNPDTTTGGLILQVLNKMTEMSSEQLHKLFTKHHSEFSAEIAALLKLNFIVIVDHYIWSGLAYAQADGITIETKNIFKPDYTFFLSSKKPLNEKPLTLQRLFETKEKQETIFTNFTIIMNDVPKNRLCIIPATLNKEIIHTMILTKTIKVFDNNSCLNYIKMYDDKYLNVQDLNLFDFDWQKCIEDNNDKEEYDDDDGFII*	241
25549	MW788406	22943_2008(MW788406)	A240L	MRGILITIEGINGVGKSTQAMRLKKALECMDYNAVCIRFPNPDTTTGGLILQVLNKMTEMSSEQLHKLFTKHHSEFSAEIAALLKLNFIVIVDHYIWSGLAYAQADGITIETKNIFKPDYTFFLSSKKPLNEKPLTLQRLFETKEKQETIFTNFTIIMNDVPKNRLCIIPATLNKEIIHTMILTKTIKVFDNNSCLNYIKMYDDKYLNVQDLNLFDFDWQKCIEDNNDKEEYDDDDGFII*	241
26537	MW800838	Or_1984(MW800838)	A240L	MRGILITIEGINGVGKSTQAMRLKKALECMDYNAVCIRFPNPDTTTGGLILQVLNKMTEMSSEQLHKLFTKHHSEFSAEIAALLKLNFIVIVDHYIWSGLAYAQADGITIETKNIFKPDYTFFLSSKKPLNEKPLTLQRLFETKEKQETIFTNFTIIMNDVPKNRLCIIPATLNKEIIHTMILTKTIKVFDNNSCLNYIKMYDDKYLNVQDLNLFDFDWQKCIEDNNDKEEYDDDDGFII*	241
26702	MW856067	BUR/18/Rutana(MW856067)	A240L	MRGILIAIEGINGVEKSTQAIRLKNALENKKYDVIYLHFPSPNTDTGKLILDVLNKIVKIPSEQLHELFTKHRCEFTAEIAALLKLNFIVIVDRYIWSGLAYAQADRIMIDTKNTFNPDYTFFLSSNKPLNEKPLHLQRLYETEEKQEIIFTQFINIINEVPKNKFCAILANLNKEIIDKIIFSKTIKVFEKNLNLDYIKMYDGMYFNVHDLDLIHFDWQKCIEEDDGIDEEYGL*	236
26882	MW856068	MAL/19/Karonga(MW856068)	A240L	MRGILIAIEGINGVGKSTQAMKLKETLECMDYNAICIHFPNPDTTTGDLILQVLNKTIEMSSEQLHKLFTKHRSEFIAEIAVLLKLNYIVIVDRYIWSGLVYAQADGITIETKNTFKPDYTFFLSSKKPLNEKPLTLQRLFETKEKQETIFTNFTIIMDDVPKNRFCIIPATLNKEIIHMIILTKTLKVFDNNSCLNYIKMYDDKYLNVQDLNLFDFDWQKYIEDNNDKEEYDFIV*	237
27059	MZ202520	K49(MZ202520)	A240L	MRGILITIEGINGVGKSTQAMRLKKALECMDYNAVCIRFPNPDTTTGGLILQVLNKTIEMSSEQLHKLFTKHRSEFSAEIAALLKLNFIVIVDHYIWSGLAYAQADGITIETKNIFKPDYTFFLSSKKPLNEKPLTLQRLFETKEKQETIFTNFTIIMNDVPKNRLCIIPATLNKEIIHTMILTKTIKVFDNNSCLNYIKMYDDKYLNVQDLNLFDFDWQKCIEDNNDKEEYDDDDGFII*	241
27247	MZ325862	ASFV/Zabaykali/WB-5314/2020(MZ325862)	A240L	MRGILIAIEGINGVGKSTQAMKLKETLECMDYNAICIHFPNPDTTTGDLILQVLNKTIEMSSEQLHKLFTKHRSEFIAEIAVLLKLNYIVIVDRYIWSGLVYAQADGITIETKNTFKPDYTFFLSSKKPLNEKPLTLQRLFETKEKQETIFTNFTIIMDDVPKNRFCIIPATLNKEIIHMIILTKTLKVFDNNSCLNYIKMYDDKYLNVQDLNLFDFDWQKYIEDNNDKEEYDFIV*	237
27439	MZ614662	CADC_HN09(MZ614662)	A240L	MRGILIAIEGINGVGKSTQAMKLKETLECMDYNAICIHFPNPDTTTGDLILQVLNKTIEMSSEQLHKLFTKHRSEFIAEIAVLLKLNYIVIVDRYIWSGLVYAQADGITIETKNTFKPDYTFFLSSKKPLNEKPLTLQRLFETKEKQETIFTNFTIIMDDVPKNRFCIIPATLNKEIIHMIILTKTLKVFDNNSCLNYIKMYDDKYLNVQDLNLFDFDWQKYIEDNNDKEEYDFIV*	237
27601	MZ945536	Pig/HeN/ZZ-P1/2021(MZ945536)	A240L	MRGILITIEGINGVGKSTQAMRLKKALECMDYNAVCIRFPNPDTTTGGLILQVLNKMTEMSSEQLHKLFTKHHSEFSAEIAALLKLNFIVIVDHYIWSGLAYAQADGITIETKNIFKPDYTFFLSSKKPLNEKPLTLQRLFETKEKQETIFTNFTIIMNDVPKNRLCIIPATLNKEIIHTMILTKTIKVFDNNSCLNYIKMYDDKYLNVQDLNLFDFDWQKCIEDNNDKEEYDDDDGFII*	241
27761	MZ945537	Pig/SD/DY-I/2021(MZ945537)	A240L	MRGILITIEGINGVGKSTQAMRLKKALECMDYNAVCIRFPNPDTTTGGLILQVLNKMTEMSSEQLHKLFTKHHSEFSAEIAALLKLNFIVIVDHYIWSGLAYAQADGITIETKNIFKPDYTFFLSSKKPLNEKPLTLQRLFETKEKQETIFTNFTIIMNDVPKNRLCIIPATLNKEIIHTMILTKTIKVFDNNSCLNYIKMYDDKYLNVQDLNLFDFDWQKCIEDNNDKEEYDDDDGFII*	241
28483	OL322096	Vietnam/Pig/RG-1/01(OL322096)	A240L	MRGILIAIEGINGVGKSTQAMKLKETLECMDYNAICIHFPNPDTTTGDLILQVLNKTIEMSSEQLHKLFTKHRSEFIAEIAVLLKLNYIVIVDRYIWSGLVYAQADGITIETKNTFKPDYTFFLSSKKPLNEKPLTLQRLFETKEKQETIFTNFTIIMDDVPKNRFCIIPATLNKEIIHMIILTKTLKVFDNNSCLNYIKMYDDKYLNVQDLNLFDFDWQKYIEDNNDKEEYDFIV*	237
28866	OL322098	Vietnam/Pig/RG-3/01(OL322098)	A240L	MRGILIAIEGINGVGKSTQAMKLKETLECMDYNAICIHFPNPDTTTGDLILQVLNKTIEMSSEQLHKLFTKHRSEFIAEIAVLLKLNYIVIVDRYIWSGLVYAQADGITIETKNTFKPDYTFFLSSKKPLNEKPLTLQRLFETKEKQETIFTNFTIIMDDVPKNRFCIIPATLNKEIIHMIILTKTLKVFDNNSCLNYIKMYDDKYLNVQDLNLFDFDWQKYIEDNNDKEEYDFIV*	237
29057	OL322099	Vietnam/Pig/RG-4/01(OL322099)	A240L	MRGILIAIEGINGVGKSTQAMKLKETLECMDYNAICIHFPNPDTTTGDLILQVLNKTIEMSSEQLHKLFTKHRSEFIAEIAVLLKLNYIVIVDRYIWSGLVYAQADGITIETKNTFKPDYTFFLSSKKPLNEKPLTLQRLFETKEKQETIFTNFTIIMDDVPKNRFCIIPATLNKEIIHMIILTKTLKVFDNNSCLNYIKMYDDKYLNVQDLNLFDFDWQKYIEDNNDKEEYDFIV*	237
29245	OL322100	Vietnam/Pig/RG-5/01(OL322100)	A240L	MRGILIAIEGINGVGKSTQAMKLKETLECMDYNAICIHFPNPDTTTGDLILQVLNKTIEMSSEQLHKLFTKHRSEFIAEIAVLLKLNYIVIVDRYIWSGLVYAQADGITIETKNTFKPDYTFFLSSKKPLNEKPLTLQRLFETKEKQETIFTNFTIIMDDVPKNRFCIIPATLNKEIIHMIILTKTLKVFDNNSCLNYIKMYDDKYLNVQDLNLFDFDWQKYIEDNNDKEEYDFIV*	237
29433	OL322101	Vietnam/Pig/RG-6/01(OL322101)	A240L	MRGILIAIEGINGVGKSTQAMKLKETLECMDYNAICIHFPNPDTTTGDLILQVLNKTIEMSSEQLHKLFTKHRSEFIAEIAVLLKLNYIVIVDRYIWSGLVYAQADGITIETKNTFKPDYTFFLSSKKPLNEKPLTLQRLFETKEKQETIFTNFTIIMDDVPKNRFCIIPATLNKEIIHMIILTKTLKVFDNNSCLNYIKMYDDKYLNVQDLNLFDFDWQKYIEDNNDKEEYDFIV*	237
29622	OL322102	Vietnam/Pig/RG-7/01(OL322102)	A240L	MRGILIAIEGINGVGKSTQAMKLKETLECMDYNAICIHFPNPDTTTGDLILQVLNKTIEMSSEQLHKLFTKHRSEFIAEIAVLLKLNYIVIVDRYIWSGLVYAQADGITIETKNTFKPDYTFFLSSKKPLNEKPLTLQRLFETKEKQETIFTNFTIIMDDVPKNRFCIIPATLNKEIIHMIILTKTLKVFDNNSCLNYIKMYDDKYLNVQDLNLFDFDWQKYIEDNNDKEEYDFIV*	237
29811	OL622042	wild boar/SNJ/2020(OL622042)	A240L	MRGILIAIEGINGVGKSTQAMKLKETLECMDYNAICIHFPNPDTTTGDLILQVLNKTIEMSSEQLHKLFTKHRSEFIAEIAVLLKLNYIVIVDRYIWSGLVYAQADGITIETKNTFKPDYTFFLSSKKPLNEKPLTLQRLFETKEKQETIFTNFTIIMDDVPKNRFCIIPATLNKEIIHMIILTKTLKVFDNNSCLNYIKMYDDKYLNVQDLNLFDFDWQKYIEDNNDKEEYDFIV*	237
30004	OL692743	IND/AS/SD-02/2020(OL692743)	A240L	MRGILIAIEGINGVGKSTQAMKLKETLECMDYNAICIHFPNPDTTTGDLILQVLNKTIEMSSEQLHKLFTKHRSEFIAEIAVLLKLNYIVIVDRYIWSGLVYAQADGITIETKNTFKPDYTFFLSSKKPLNEKPLTLQRLFETKEKQETIFTNFTIIMDDVPKNRFCIIPATLNKEIIHMIILTKTLKVFDNNSCLNYIKMYDDKYLNVQDLNLFDFDWQKYIEDNNDKEEYDFIV*	237
30197	OL692744	IND/AR/SD-61/2020(OL692744)	A240L	MRGILIAIEGINGVGKSTQAMKLKETLECMDYNAICIHFPNPDTTTGDLILQVLNKTIEMSSEQLHKLFTKHRSEFIAEIAVLLKLNYIVIVDRYIWSGLVYAQADGITIETKNTFKPDYTFFLSSKKPLNEKPLTLQRLFETKEKQETIFTNFTIIMDDVPKNRFCIIPATLNKEIIHMIILTKTLKVFDNNSCLNYIKMYDDKYLNVQDLNLFDFDWQKYIEDNNDKEEYDFIV*	237
30385	OM105586	LYG18(OM105586)	A240L	MRGILIAIEGINGVGKSTQAMKLKETLECMDYNAICIHFPNPDTTTGDLILQVLNKTIEMSSEQLHKLFTKHRSEFIAEIAVLLKLNYIVIVDRYIWSGLVYAQADGITIETKNTFKPDYTFFLSSKKPLNEKPLTLQRLFETKEKQETIFTNFTIIMDDVPKNRFCIIPATLNKEIIHMIILTKTLKVFDNNSCLNYIKMYDDKYLNVQDLNLFDFDWQKYIEDNNDKEEYDFIV*	237
30560	OM105587	JX21(OM105587)	A240L	MRGILIAIEGINGVGKSTQAMKLKETLECMDYNAICIHFPNPDTTTGDLILQVLNKTIEMSSEQLHKLFTKHRSEFIAEIAVLLKLNYIVIVDRYIWSGLVYAQADGITIETKNTFKPDYTFFLSSKKPLNEKPLTLQRLFETKEKQETIFTNFTIIMDDVPKNRFCIIPATLNKEIIHMIILTKTLKVFDNNSCLNYIKMYDDKYLNVQDLNLFDFDWQKYIEDNNDKEEYDFIV*	237
30748	OM161110	SY-1(OM161110)	A240L	MRGILIAIEGINGVGKSTQAMKLKETLECMDYNAICIHFPNPDTTTGDLILQVLNKTIEMSSEQLHKLFTKHRSEFIAEIAVLLKLNYIVIVDRYIWSGLVYAQADGITIETKNTFKPDYTFFLSSKKPLNEKPLTLQRLFETKEKQETIFTNFTIIMDDVPKNRFCIIPATLNKEIIHMIILTKTLKVFDNNSCLNYIKMYDDKYLNVQDLNLFDFDWQKYIEDNNDKEEYDFIV*	237
30918	OM249788	KK262(OM249788)	A240L	MRGILITIEGINGVGKSTQAMRLKKALECMDYNAVCIRFPNPDTTTGGLILQVLNKTIEMSSEQLHKLFTKHRSEFSAEIAALLKLNFIVIVDHYIWSGLAYAQADGITIETKNIFKPDYTFFLSSKKPLNEKPLTLQRLFETKEKQETIFTNFTIIMNDVPKNRLCIIPATLNKEIIHTMILTKTIKVFDNNSCLNYIKMYDDKYLNVQDLNLFDFDWQKCIEDNNDKEEYDDDDGFII*	241
31072	OM333166	VNUA-LAVL2(OM333166)	A240L	MRGILIAIEGINGVGKSTQAMKLKETLECMDYNAICIHFPNPDTTTGDLILQVLNKTIEMSSEQLHKLFTKHRSEFIAEIAVLLKLNYIVIVDRYIWSGLVYAQADGITIETKNTFKPDYTFFLSSKKPLNEKPLTLQRLFETKEKQETIFTNFTIIMDDVPKNRFCIIPATLNKEIIHMIILTKTLKVFDNNSCLNYIKMYDDKYLNVQDLNLFDFDWQKYIEDNNDKEEYDFIV*	237
31263	OM481275	ABTCVSCK_ASF001(OM481275)	A240L	MRGILIAIEGINGVGKSTQAMKLKETLECMDYNAICIHFPNPDTTTGDLILQVLNKTIEMSSEQLHKLFTKHRSEFIAEIAVLLKLNYIVIVDRYIWSGLVYAQADGITIETKNTFKPDYTFFLSSKKPLNEKPLTLQRLFETKEKQETIFTNFTIIMDDVPKNRFCIIPATLNKEIIHMIILTKTLKVFDNNSCLNYIKMYDDKYLNVQDLNLFDFDWQKYIEDNNDKEEYDFIV*	237
31456	OM481276	ABTCVSCK_ASF007(OM481276)	A240L	MRGILIAIEGINGVGKSTQAMKLKETLECMDYNAICIHFPNPDTTTGDLILQVLNKTIEMSSEQLHKLFTKHRSEFIAEIAVLLKLNYIVIVDRYIWSGLVYAQADGITIETKNTFKPDYTFFLSSKKPLNEKPLTLQRLFETKEKQETIFTNFTIIMDDVPKNRFCIIPATLNKEIIHMIILTKTLKVFDNNSCLNYIKMYDDKYLNVQDLNLFDFDWQKYIEDNNDKEEYDFIV*	237
31645	OM799941	ASFV/Kaliningrad_17/WB-13869(OM799941)	A240L	MRGILIAIEGINGVGKSTQAMKLKETLECMDYNAICIHFPNPDTTTGDLILQVLNKTIEMSSEQLHKLFTKHRSEFIAEIAVLLKLNYIVIVDRYIWSGLVYAQADGITIETKNTFKPDYTFFLSSKKPLNEKPLTLQRLFETKEKQETIFTNFTIIMDDVPKNRFCIIPATLNKEIIHMIILTKTLKVFDNNSCLNYIKMYDDKYLNVQDLNLFDFDWQKYIEDNNDKEEYDFIV*	237
31835	OM966714	ASFV/Kaliningrad_18/WB-12523(OM966714)	A240L	MRGILIAIEGINGVGKSTQAMKLKETLECMDYNAICIHFPNPDTTTGDLILQVLNKTIEMSSEQLHKLFTKHRSEFIAEIAVLLKLNYIVIVDRYIWSGLVYAQADGITIETKNTFKPDYTFFLSSKKPLNEKPLTLQRLFETKEKQETIFTNFTIIMDDVPKNRFCIIPATLNKEIIHMIILTKTLKVFDNNSCLNYIKMYDDKYLNVQDLNLFDFDWQKYIEDNNDKEEYDFIV*	237
32023	OM966715	ASFV/Kaliningrad_18/WB-12524(OM966715)	A240L	MRGILIAIEGINGVGKSTQAMKLKETLECMDYNAICIHFPNPDTTTGDLILQVLNKTIEMSSEQLHKLFTKHRSEFIAEIAVLLKLNYIVIVDRYIWSGLVYAQADGITIETKNTFKPDYTFFLSSKKPLNEKPLTLQRLFETKEKQETIFTNFTIIMDDVPKNRFCIIPATLNKEIIHMIILTKTLKVFDNNSCLNYIKMYDDKYLNVQDLNLFDFDWQKYIEDNNDKEEYDFIV*	237
32211	OM966716	ASFV/Kaliningrad_18/WB-9735(OM966716)	A240L	MRGILIAIEGINGVGKSTQAMKLKETLECMDYNAICIHFPNPDTTTGDLILQVLNKTIEMSSEQLHKLFTKHRSEFIAEIAVLLKLNYIVIVDRYIWSGLVYAQADGITIETKNTFKPDYTFFLSSKKPLNEKPLTLQRLFETKEKQETIFTNFTIIMDDVPKNRFCIIPATLNKEIIHMIILTKTLKVFDNNSCLNYIKMYDDKYLNVQDLNLFDFDWQKYIEDNNDKEEYDFIV*	237
32401	OM966719	ASFV/Kaliningrad_19/WB-10168(OM966719)	A240L	MRGILIAIEGINGVGKSTQAMKLKETLECMDYNAICIHFPNPDTTTGDLILQVLNKTIEMSSEQLHKLFTKHRSEFIAEIAVLLKLNYIVIVDRYIWSGLVYAQADGITIETKNTFKPDYTFFLSSKKPLNEKPLTLQRLFETKEKQETIFTNFTIIMDDVPKNRFCIIPATLNKEIIHMIILTKTLKVFDNNSCLNYIKMYDDKYLNVQDLNLFDFDWQKYIEDNNDKEEYDFIV*	237
32590	OM966720	ASFV/Kaliningrad_18/WB-12516(OM966720)	A240L	MRGILIAIEGINGVGKSTQAMKLKETLECMDYNAICIHFPNPDTTTGDLILQVLNKTIEMSSEQLHKLFTKHRSEFIAEIAVLLKLNYIVIVDRYIWSGLVYAQADGITIETKNTFKPDYTFFLSSKKPLNEKPLTLQRLFETKEKQETIFTNFTIIMDDVPKNRFCIIPATLNKEIIHMIILTKTLKVFDNNSCLNYIKMYDDKYLNVQDLNLFDFDWQKYIEDNNDKEEYDFIV*	237
32780	OM966721	ASFV/Kaliningrad_18/WB-9734(OM966721)	A240L	MRGILIAIEGINGVGKSTQAMKLKETLECMDYNAICIHFPNPDTTTGDLILQVLNKTIEMSSEQLHKLFTKHRSEFIAEIAVLLKLNYIVIVDRYIWSGLVYAQADGITIETKNTFKPDYTFFLSSKKPLNEKPLTLQRLFETKEKQETIFTNFTIIMDDVPKNRFCIIPATLNKEIIHMIILTKTLKVFDNNSCLNYIKMYDDKYLNVQDLNLFDFDWQKYIEDNNDKEEYDFIV*	237
32969	ON075797	Korea/YC1/2019(ON075797)	A240L	MRGILIAIEGINGVGKSTQAMKLKETLECMDYNAICIHFPNPDTTTGDLILQVLNKTIEMSSEQLHKLFTKHRSEFIAEIAVLLKLNYIVIVDRYIWSGLVYAQADGITIETKNTFKPDYTFFLSSKKPLNEKPLTLQRLFETKEKQETIFTNFTIIMDDVPKNRFCIIPATLNKEIIHMIILTKTLKVFDNNSCLNYIKMYDDKYLNVQDLNLFDFDWQKYIEDNNDKEEYDFIV*	237
33161	ON108571	2802/AL/2022 Italy(ON108571)	A240L	MRGILIAIEGINGVGKSTQAMKLKETLECMDYNAICIHFPNPDTTTGDLILQVLNKTIEMSSEQLHKLFTKHRSEFIAEIAVLLKLNYIVIVDRYIWSGLVYAQADGITIETKNTFKPDYTFFLSSKKPLNEKPLTLQRLFETKEKQETIFTNFTIIMDDVPKNRFCIIPATLNKEIIHMIILTKTLKVFDNNSCLNYIKMYDDKYLNVQDLNLFDFDWQKYIEDNNDKEEYDFIV*	237
33330	ON185726	Dr-1980(ON185726)	A240L	MRGILITIEGINGVGKSTQAMRLKKALECMDYNAVCIRFPNPDTTTGGLILQVLNKMTEMSSEQLHKLFTKHHSEFSAEIAALLKLNFIVIVDHYIWSGLAYAQADGITIETKNIFKPDYTFFLSSKKPLNEKPLTLQRLFETKEKQETIFTNFTIIMNDVPKNRLCIIPATLNKEIIHTMILTKTIKVFDNNSCLNYIKMYDDKYLNVQDLNLFDFDWQKCIEDNNDKEEYDDDDGFII*	241
33493	ON260838	7212WB(ON260838)	A240L	MRGILITIEGINGVGKSTQAMRLKKALECMDYNAVCIRFPNPDTTTGGLILQVLNKMTEMSSEQLHKLFTKHHSEFSAEIAALLKLNFIVIVDHYIWSGLAYAQADGITIETKNIFKPDYTFFLSSKKPLNEKPLTLQRLFETKEKQETIFTNFTIIMNDVPKNRLCIIPATLNKEIIHTMILTKTIKVFDNNSCLNYIKMYDDKYLNVQDLNLFDFDWQKCIEDNNDKEEYDDDDGFII*	241
33822	ON260840	28784WB(ON260840)	A240L	MRGILITIEGINGVGKSTQAMRLKKALECMDYNAVCIRFPNPDTTTGGLILQVLNKMTEMSSEQLHKLFTKHHSEFSAEIAALLKLNFIVIVDHYIWSGLAYAQADGITIETKNIFKPDYTFFLSSKKPLNEKPLTLQRLFETKEKQETIFTNFTIIMNDVPKNRLCIIPATLNKEIIHTMILTKTIKVFDNNSCLNYIKMYDDKYLNVQDLNLFDFDWQKCIEDNNDKEEYDDDDGFII*	241
33988	ON260841	33262WB(ON260841)	A240L	MRGILITIEGINGVGKSTQAMRLKKALECMDYNAVCIRFPNPDTTTGGLILQVLNKMTEMSSEQLHKLFTKHHSEFSAEIAALLKLNFIVIVDHYIWSGLAYAQADGITIETKNIFKPDYTFFLSSKKPLNEKPLTLQRLFETKEKQETIFTNFTIIMNDVPKNRLCIIPATLNKEIIHTMILTKTIKVFDNNSCLNYIKMYDDKYLNVQDLNLFDFDWQKCIEDNNDKEEYDDDDGFII*	241
34177	ON263123	GZ201801_2(ON263123)	A240L	MRGILIAIEGINGVGKSTQAMKLKETLECMDYNAICIHFPNPDTTTGDLILQVLNKTIEMSSEQLHKLFTKHRSEFIAEIAVLLKLNYIVIVDRYIWSGLVYAQADGITIETKNTFKPDYTFFLSSKKPLNEKPLTLQRLFETKEKQETIFTNFTIIMDDVPKNRFCIIPATLNKEIIHMIILTKTLKVFDNNSCLNYIKMYDDKYLNVQDLNLFDFDWQKYIEDNNDKEEYDFIV*	237
34365	ON380539	HB03A(ON380539)	A240L	MRGILIAIEGINGVGKSTQAMKLKETLECMDYNAICIHFPNPDTTTGDLILQVLNKTIEMSSEQLHKLFTKHRSEFIAEIAVLLKLNYIVIVDRYIWSGLVYAQADGITIETKNTFKPDYTFFLSSKKPLNEKPLTLQRLFETKEKQETIFTNFTIIMDDVPKNRFCIIPATLNKEIIHMIILTKTLKVFDNNSCLNYIKMYDDKYLNVQDLNLFDFDWQKYIEDNNDKEEYDFIV*	237
34724	ON400500	YNFN202103(ON400500)	A240L	MRGILIAIEGINGVGKSTQAMKLKETLECMDYNAICIHFPNPDTTTGDLILQVLNKTIEMSSEQLHKLFTKHRSEFIAEIAVLLKLNYIVIVDRYIWSGLVYAQADGITIETKNTFKPDYTFFLSSKKPLNEKPLTLQRLFETKEKQETIFTNFTIIMDDVPKNRFCIIPATLNKEIIHMIILTKTLKVFDNNSCLNYIKMYDDKYLNVQDLNLFDFDWQKYIEDNNDKEEYDFIV*	237
35097	ON409979	TAN/17/Kibaha(ON409979)	A240L	MRGILIAIEGINGVGKSTQAMKLKETLECMDYNAICIHFPNPDTTTGDLILQVLNKTIEMSSEQLHKLFTKHRSEFIAEIAVLLKLNYIVIVDRYIWSGLVYAQADGITIETKNTFKPDYTFFLSSKKPLNEKPLTLQRLFETKEKQETIFTNFTIIMDDVPKNRFCIIPATLNKEIIHMIILTKTLKVFDNNSCLNYIKMYDDKYLNVQDLNLFDFDWQKYIEDNNDKEEYDFIV*	237
35258	ON409980	TAN/16/Magu(ON409980)	A240L	MRGVLIAIEGINGVGKSTQARKLKNALENKRYDVIYMHFPSPNTDTGKLILDVLNKIVKMPSEELHGLFTKHRCEFTAEIAALLKLNFIVIVDRYIWSGLAYAQADRIMIDTKNTFNPDYTFFLSSNKPLNEKPLHLQRLYETEEKQEIIFTQFINIINEVPKNKFCIIPANLNKEIIDKIIFSKTIKVFEKNLNLDYIKMYDGMYFNIHDLDLIRFDWQKCIEEDDGIDEEHGL*	236
35575	ON409982	TAN/17/Mbagala(ON409982)	A240L	MRGILIAIEGINGVGKSTQAMKLKETLECMDYNAICIHFPNPDTTTGDLILQVLNKTIEMSSEQLHKLFTKHRSEFIAEIAVLLKLNYIVIVDRYIWSGLVYAQADGITIETKNTFKPDYTFFLSSKKPLNEKPLTLQRLFETKEKQETIFTNFTIIMDDVPKNRFCIIPATLNKEIIHMIILTKTLKVFDNNSCLNYIKMYDDKYLNVQDLNLFDFDWQKYIEDNNDKEEYDFIV*	237
35756	ON409983	TAN/20/Morogoro(ON409983)	A240L	MRGILIAIEGINGVGKSTQAMKLKETLECMDYNAICIHFPNPDTTTGDLILQVLNKTIEMSSEQLHKLFTKHRSEFIAEIAVLLKLNYIVIVDRYIWSGLVYAQADGITIETKNTFKPDYTFFLSSKKPLNEKPLTLQRLFETKEKQETIFTNFTIIMDDVPKNRFCIIPATLNKEIIHMIILTKTLKVFDNNSCLNYIKMYDDKYLNVQDLNLFDFDWQKYIEDNNDKEEYDFIV*	237
35944	ON456300	Yangzhou(ON456300)	A240L	MRGILIAIEGINGVGKSTQAMKLKETLECMDYNAICIHFPNPDTTTGDLILQVLNKTIEMSSEQLHKLFTKHRSEFIAEIAVLLKLNYIVIVDRYIWSGLVYAQADGITIETKNTFKPDYTFFLSSKKPLNEKPLTLQRLFETKEKQETIFTNFTIIMDDVPKNRFCIIPATLNKEIIHMIILTKTLKVFDNNSCLNYIKMYDDKYLNVQDLNLFDFDWQKYIEDNNDKEEYDFIV*	237
36123	ON963982	A4(ON963982)	A240L	MRGILIAIEGINGVGKSTQAMKLKETLECMDYNAICIHFPNPDTTTGDLILQVLNKTIEMSSEQLHKLFTKHRSEFIAEIAVLLKLNYIVIVDRYIWSGLVYAQADGITIETKNTFKPDYTFFLSSKKPLNEKPLTLQRLFETKEKQETIFTNFTIIMDDVPKNRFCIIPATLNKEIIHMIILTKTLKVFDNNSCLNYIKMYDDKYLNVQDLNLFDFDWQKYIEDNNDKEEYDFIV*	237
36289	OP312970	19155_WB(OP312970)	A240L	MRGILITIEGINGVGKSTQAMRLKKALECMDYNAVCIRFPNPDTTTGGLILQVLNKMTEMSSEQLHKLFTKHHSEFSAEIAALLKLNFIVIVDHYIWSGLAYAQADGITIETKNIFKPDYTFFLSSKKPLNEKPLTLQRLFETKEKQETIFTNFTIIMNDVPKNRLCIIPATLNKEIIHTMILTKTIKVFDNNSCLNYIKMYDDKYLNVQDLNLFDFDWQKCIEDNNDKEEYDDDDGFII*	241
36478	OP467597	ASF-MNG19(OP467597)	A240L	MRGILIAIEGINGVGKSTQAMKLKETLECMDYNAICIHFPNPDTTTGDLILQVLNKTIEMSSEQLHKLFTKHRSEFIAEIAVLLKLNYIVIVDRYIWSGLVYAQADGITIETKNTFKPDYTFFLSSKKPLNEKPLTLQRLFETKEKQETIFTNFTIIMDDVPKNRFCIIPATLNKEIIHMIILTKTLKVFDNNSCLNYIKMYDDKYLNVQDLNLFDFDWQKYIEDNNDKEEYDFIV*	237
36495	OP479889	Ghana2022-35(OP479889)	A240L	MRGILIAIEGINGVGKSTQAMKLKETLECMDYNAICIHFPNPDTTTGDLILQVLNKTIEMSSEQLHKLFTKHRSEFIAEIAVLLKLNYIVIVDRYIWSGLVYAQADGITIETKNTFKPDYTFFLSSKKPLNEKPLTLQRLFETKEKQETIFTNFTIIMDDVPKNRFCIIPATLNKEIIHMIILTKTLKVFDNNSCLNYIKMYDDKYLNVQDLNLFDFDWQKYIEDNNDKEEYDFIV*	237
36847	OP510032	ASFV/Primorsky_19/DP-8235(OP510032)	A240L	MRGILIAIEGINGVGKSTQAMKLKETLECMDYNAICIHFPNPDTTTGDLILQVLNKTIEMSSEQLHKLFTKHRSEFIAEIAVLLKLNYIVIVDRYIWSGLVYAQADGITIETKNTFKPDYTFFLSSKKPLNEKPLTLQRLFETKEKQETIFTNFTIIMDDVPKNRFCIIPATLNKEIIHMIILTKTLKVFDNNSCLNYIKMYDDKYLNVQDLNLFDFDWQKYIEDNNDKEEYDFIV*	237
37040	OP510033	ASFV/Zabaykali_20/DP-4905(OP510033)	A240L	MRGILIAIEGINGVGKSTQAMKLKETLECMDYNAICIHFPNPDTTTGDLILQVLNKTIEMSSEQLHKLFTKHRSEFIAEIAVLLKLNYIVIVDRYIWSGLVYAQADGITIETKNTFKPDYTFFLSSKKPLNEKPLTLQRLFETKEKQETIFTNFTIIMDDVPKNRFCIIPATLNKEIIHMIILTKTLKVFDNNSCLNYIKMYDDKYLNVQDLNLFDFDWQKYIEDNNDKEEYDFIV*	237
37233	OP605386	20355/RM/2022_Italy(OP605386)	A240L	MRGILIAIEGINGVGKSTQAMKLKETLECMDYNAICIHFPNPDTTTGDLILQVLNKTIEMSSEQLHKLFTKHRSEFIAEIAVLLKLNYIVIVDRYIWSGLVYAQADGITIETKNTFKPDYTFFLSSKKPLNEKPLTLQRLFETKEKQETIFTNFTIIMDDVPKNRFCIIPATLNKEIIHMIILTKTLKVFDNNSCLNYIKMYDDKYLNVQDLNLFDFDWQKYIEDNNDKEEYDFIV*	237
37422	OP612151	SY-2(OP612151)	A240L	MRGILIAIEGINGVGKSTQAMKLKETLECMDYNAICIHFPNPDTTTGDLILQVLNKTIEMSSEQLHKLFTKHRSEFIAEIAVLLKLNYIVIVDRYIWSGLVYAQADGITIETKNTFKPDYTFFLSSKKPLNEKPLTLQRLFETKEKQETIFTNFTIIMDDVPKNRFCIIPATLNKEIIHMIILTKTLKVFDNNSCLNYIKMYDDKYLNVQDLNLFDFDWQKYIEDNNDKEEYDFIV*	237
37610	OP628183	Korea/HC224/2020(OP628183)	A240L	MRGILIAIEGINGVGKSTQAMKLKETLECMDYNAICIHFPNPDTTTGDLILQVLNKTIEMSSEQLHKLFTKHRSEFIAEIAVLLKLNYIVIVDRYIWSGLVYAQADGITIETKNTFKPDYTFFLSSKKPLNEKPLTLQRLFETKEKQETIFTNFTIIMDDVPKNRFCIIPATLNKEIIHMIILTKTLKVFDNNSCLNYIKMYDDKYLNVQDLNLFDFDWQKYIEDNNDKEEYDFIV*	237
37786	OP672342	Nigeria-RV502(OP672342)	A240L	MRGILIAIEGINGVGKSTQAMKLKETLECMDYNAICIHFPNPDTTTGDLILQVLNKTIEMSSEQLHKLFTKHRSEFIAEIAVLLKLNYIVIVDRYIWSGLVYAQADGITIETKNTFKPDYTFFLSSKKPLNEKPLTLQRLFETKEKQETIFTNFTIIMDDVPKNRFCIIPATLNKEIIHMIILTKTLKVFDNNSCLNYIKMYDDKYLNVQDLNLFDFDWQKYIEDNNDKEEYDFIV*	237
37973	OP823268	OP823268(OP823268)	A240L	MRGILIAIEGINGVGKSTQAMKLKETLECMDYNAICIHFPNPDTTTGDLILQVLNKTIEMSSEQLHKLFTKHRSEFIAEIAVLLKLNYIVIVDRYIWSGLVYAQADGITIETKNTFKPDYTFFLSSKKPLNEKPLTLQRLFETKEKQETIFTNFTIIMDDVPKNRFCIIPATLNKEIIHMIILTKTLKVFDNNSCLNYIKMYDDKYLNVQDLNLFDFDWQKYIEDNNDKEEYDFIV*	237
38160	OP823269	OP823269(OP823269)	A240L	MRGILIAIEGINGVGKSTQAMKLKETLECMDYNAICIHFPNPDTTTGDLILQVLNKTIEMSSEQLHKLFTKHRSEFIAEIAVLLKLNYIVIVDRYIWSGLVYAQADGITIETKNTFKPDYTFFLSSKKPLNEKPLTLQRLFETKEKQETIFTNFTIIMDDVPKNRFCIIPATLNKEIIHMIILTKTLKVFDNNSCLNYIKMYDDKYLNVQDLNLFDFDWQKYIEDNNDKEEYDFIV*	237
38348	OP856591	China/LN/2018/1(OP856591)	A240L	MRGILIAIEGINGVGKSTQAMKLKETLECMDYNAICIHFPNPDTTTGDLILQVLNKTIEMSSEQLHKLFTKHRSEFIAEIAVLLKLNYIVIVDRYIWSGLVYAQADGITIETKNTFKPDYTFFLSSKKPLNEKPLTLQRLFETKEKQETIFTNFTIIMDDVPKNRFCIIPATLNKEIIHMIILTKTLKVFDNNSCLNYIKMYDDKYLNVQDLNLFDFDWQKYIEDNNDKEEYDFIV*	237
38523	OQ504954	Pig/Henan/123014/2022(OQ504954)	A240L	MRGILITIEGINGVGKSTQAMRLKKALECMDYNAVCIRFPNPDTTTGGLILQVLNKMTEMSSEQLHKLFTKHHSEFSAEIAALLKLNFIVIVDHYIWSGLAYAQADGITIETKNIFKPDYTFFLSSKKPLNEKPLTLQRLFETKEKQETIFTNFTIIMNDVPKNRLCIIPATLNKEIIHTMILTKTIKVFDNNSCLNYIKMYDDKYLNVQDLNLFDFDWQKCIEDNNDKEEYDDDDGFII*	241
38698	OQ504955	Pig/Inner Mongolia/DQDM/2022(OQ504955)	A240L	MRGILITIEGINGVGKSTQAMRLKKALECMDYNAVCIRFPNPDTTTGGLILQVLNKMTEMSSEQLHKLFTKHHSEFSAEIAALLKLNFIVIVDHYIWSGLAYAQADGITIETKNIFKPDYTFFLSSKKPLNEKPLTLQRLFETKEKQETIFTNFTIIMNDVPKNRLCIIPATLNKEIIHTMILTKTIKVFDNNSCLNYIKMYDDKYLNVQDLNLFDFDWQKCIEDNNDKEEYDDDDGFII*	241
38873	OQ504956	Pig/Jiangsu/LG/2021, (OQ504956)	A240L	MRGILITIEGINGVGKSTQAMRLKKALECMDYNAVCIRFPNPDTTTGGLILQVLNKMTEMSSEQLHKLFTKHHSEFSAEIAALLKLNFIVIVDHYIWSGLAYAQADGITIETKNIFKPDYTFFLSSKKPLNEKPLTLQRLFETKEKQETIFTNFTIIMNDVPKNRLCIIPATLNKEIIHTMILTKTIKVFDNNSCLNYIKMYDDKYLNVQDLNLFDFDWQKCIEDNNDKEEYDDDDGFII*	241
38889	OR371529	Ghana2021-95(OR371529)	A240L	MRGILITIEGINGVGKSTQAMRLKKALECMDYNAVCIRFPNPDTTTGGLILQVLNKMTEMSSEQLHKLFTKHHSEFSAEIAALLKLNFIVIVDHYIWSGLAYAQADGITIETKNIFKPDYTFFLSSKKPLNEKPLTLQRLFETKEKQETIFTNFTIIMNDVPKNRLCIIPATLNKEIIHTMILTKTIKVFDNNSCLNYIKMYDDKYLNVQDLNLFDFDWQKCIEDNNDKEEYDDDDGFII*	241
39237	OX376250	2020ASP02805(OX376250)	A240L	MRGILIAIEGINGVGKSTQAMKLKETLECMDYNAICIHFPNPDTTTGDLILQVLNKTIEMSSEQLHKLFTKHRSEFIAEIAVLLKLNYIVIVDRYIWSGLVYAQADGITIETKNTFKPDYTFFLSSKKPLNEKPLTLQRLFETKEKQETIFTNFTIIMDDVPKNRFCIIPATLNKEIIHMIILTKTLKVFDNNSCLNYIKMYDDKYLNVQDLNLFDFDWQKYIEDNNDKEEYDFIV*	237
39429	OX376251	2021ASP01919 (OX376251)	A240L	MRGILIAIEGINGVGKSTQAMKLKETLECMDYNAICIHFPNPDTTTGDLILQVLNKTIEMSSEQLHKLFTKHRSEFIAEIAVLLKLNYIVIVDRYIWSGLVYAQADGITIETKNTFKPDYTFFLSSKKPLNEKPLTLQRLFETKEKQETIFTNFTIIMDDVPKNRFCIIPATLNKEIIHMIILTKTLKVFDNNSCLNYIKMYDDKYLNVQDLNLFDFDWQKYIEDNNDKEEYDFIV*	237
39811	OX376253	2021ASP01957 (OX376253)	A240L	MRGILIAIEGINGVGKSTQAMKLKETLECMDYNAICIHFPNPDTTTGDLILQVLNKTIEMSSEQLHKLFTKHRSEFIAEIAVLLKLNYIVIVDRYIWSGLVYAQADGITIETKNTFKPDYTFFLSSKKPLNEKPLTLQRLFETKEKQETIFTNFTIIMDDVPKNRFCIIPATLNKEIIHMIILTKTLKVFDNNSCLNYIKMYDDKYLNVQDLNLFDFDWQKYIEDNNDKEEYDFIV*	237
40005	OX376254	2021ASP00484 (OX376254)	A240L	MRGILIAIEGINGVGKSTQAMKLKETLECMDYNAICIHFPNPDTTTGDLILQVLNKTIEMSSEQLHKLFTKHRSEFIAEIAVLLKLNYIVIVDRYIWSGLVYAQADGITIETKNTFKPDYTFFLSSKKPLNEKPLTLQRLFETKEKQETIFTNFTIIMDDVPKNRFCIIPATLNKEIIHMIILTKTLKVFDNNSCLNYIKMYDDKYLNVQDLNLFDFDWQKYIEDNNDKEEYDFIV*	237
40197	OX376255	2021ASP00902 (OX376255)	A240L	MRGILIAIEGINGVGKSTQAMKLKETLECMDYNAICIHFPNPDTTTGDLILQVLNKTIEMSSEQLHKLFTKHRSEFIAEIAVLLKLNYIVIVDRYIWSGLVYAQADGITIETKNTFKPDYTFFLSSKKPLNEKPLTLQRLFETKEKQETIFTNFTIIMDDVPKNRFCIIPATLNKEIIHMIILTKTLKVFDNNSCLNYIKMYDDKYLNVQDLNLFDFDWQKYIEDNNDKEEYDFIV*	237
40390	OX376256	2020ASP01832 (OX376256)	A240L	MRGILIAIEGINGVGKSTQAMKLKETLECMDYNAICIHFPNPDTTTGDLILQVLNKTIEMSSEQLHKLFTKHRSEFIAEIAVLLKLNYIVIVDRYIWSGLVYAQADGITIETKNTFKPDYTFFLSSKKPLNEKPLTLQRLFETKEKQETIFTNFTIIMDDVPKNRFCIIPATLNKEIIHMIILTKTLKVFDNNSCLNYIKMYDDKYLNVQDLNLFDFDWQKYIEDNNDKEEYDFIV*	237
40778	OX376258	2020ASP02894 (OX376258)	A240L	MRGILIAIEGINGVGKSTQAMKLKETLECMDYNAICIHFPNPDTTTGDLILQVLNKTIEMSSEQLHKLFTKHRSEFIAEIAVLLKLNYIVIVDRYIWSGLVYAQADGITIETKNTFKPDYTFFLSSKKPLNEKPLTLQRLFETKEKQETIFTNFTIIMDDVPKNRFCIIPATLNKEIIHMIILTKTLKVFDNNSCLNYIKMYDDKYLNVQDLNLFDFDWQKYIEDNNDKEEYDFIV*	237
40969	OX376259	2021ASP02665 (OX376259)	A240L	MRGILIAIEGINGVGKSTQAMKLKETLECMDYNAICIHFPNPDTTTGDLILQVLNKTIEMSSEQLHKLFTKHRSEFIAEIAVLLKLNYIVIVDRYIWSGLVYAQADGITIETKNTFKPDYTFFLSSKKPLNEKPLTLQRLFETKEKQETIFTNFTIIMDDVPKNRFCIIPATLNKEIIHMIILTKTLKVFDNNSCLNYIKMYDDKYLNVQDLNLFDFDWQKYIEDNNDKEEYDFIV*	237
41161	OX376260	2021ASP01917 (OX376260)	A240L	MRGILIAIEGINGVGKSTQAMKLKETLECMDYNAICIHFPNPDTTTGDLILQVLNKTIEMSSEQLHKLFTKHRSEFIAEIAVLLKLNYIVIVDRYIWSGLVYAQADGITIETKNTFKPDYTFFLSSKKPLNEKPLTLQRLFETKEKQETIFTNFTIIMDDVPKNRFCIIPATLNKEIIHMIILTKTLKVFDNNSCLNYIKMYDDKYLNVQDLNLFDFDWQKYIEDNNDKEEYDFIV*	237
41545	OX376262	2021ASP00921 (OX376262)	A240L	MRGILIAIEGINGVGKSTQAMKLKETLECMDYNAICIHFPNPDTTTGDLILQVLNKTIEMSSEQLHKLFTKHRSEFIAEIAVLLKLNYIVIVDRYIWSGLVYAQADGITIETKNTFKPDYTFFLSSKKPLNEKPLTLQRLFETKEKQETIFTNFTIIMDDVPKNRFCIIPATLNKEIIHMIILTKTLKVFDNNSCLNYIKMYDDKYLNVQDLNLFDFDWQKYIEDNNDKEEYDFIV*	237
41929	OX376264	2021ASP03380 (OX376264)	A240L	MRGILIAIEGINGVGKSTQAMKLKETLECMDYNAICIHFPNPDTTTGDLILQVLNKTIEMSSEQLHKLFTKHRSEFIAEIAVLLKLNYIVIVDRYIWSGLVYAQADGITIETKNTFKPDYTFFLSSKKPLNEKPLTLQRLFETKEKQETIFTNFTIIMDDVPKNRFCIIPATLNKEIIHMIILTKTLKVFDNNSCLNYIKMYDDKYLNVQDLNLFDFDWQKYIEDNNDKEEYDFIV*	237
42120	OX376265	2021ASP03384 (OX376265)	A240L	MRGILIAIEGINGVGKSTQAMKLKETLECMDYNAICIHFPNPDTTTGDLILQVLNKTIEMSSEQLHKLFTKHRSEFIAEIAVLLKLNYIVIVDRYIWSGLVYAQADGITIETKNTFKPDYTFFLSSKKPLNEKPLTLQRLFETKEKQETIFTNFTIIMDDVPKNRFCIIPATLNKEIIHMIILTKTLKVFDNNSCLNYIKMYDDKYLNVQDLNLFDFDWQKYIEDNNDKEEYDFIV*	237
42312	OX376266	2021ASP03643 (OX376266)	A240L	MRGILIAIEGINGVGKSTQAMKLKETLECMDYNAICIHFPNPDTTTGDLILQVLNKTIEMSSEQLHKLFTKHRSEFIAEIAVLLKLNYIVIVDRYIWSGLVYAQADGITIETKNTFKPDYTFFLSSKKPLNEKPLTLQRLFETKEKQETIFTNFTIIMDDVPKNRFCIIPATLNKEIIHMIILTKTLKVFDNNSCLNYIKMYDDKYLNVQDLNLFDFDWQKYIEDNNDKEEYDFIV*	237
42503	OX376267	2021ASP03251 (OX376267)	A240L	MRGILIAIEGINGVGKSTQAMKLKETLECMDYNAICIHFPNPDTTTGDLILQVLNKTIEMSSEQLHKLFTKHRSEFIAEIAVLLKLNYIVIVDRYIWSGLVYAQADGITIETKNTFKPDYTFFLSSKKPLNEKPLTLQRLFETKEKQETIFTNFTIIMDDVPKNRFCIIPATLNKEIIHMIILTKTLKVFDNNSCLNYIKMYDDKYLNVQDLNLFDFDWQKYIEDNNDKEEYDFIV*	237
42695	OX376268	2021ASP03144 (OX376268)	A240L	MRGILIAIEGINGVGKSTQAMKLKETLECMDYNAICIHFPNPDTTTGDLILQVLNKTIEMSSEQLHKLFTKHRSEFIAEIAVLLKLNYIVIVDRYIWSGLVYAQADGITIETKNTFKPDYTFFLSSKKPLNEKPLTLQRLFETKEKQETIFTNFTIIMDDVPKNRFCIIPATLNKEIIHMIILTKTLKVFDNNSCLNYIKMYDDKYLNVQDLNLFDFDWQKYIEDNNDKEEYDFIV*	237
42886	OX376271	2021ASP03658 (OX376271)	A240L	MRGILIAIEGINGVGKSTQAMKLKETLECMDYNAICIHFPNPDTTTGDLILQVLNKTIEMSSEQLHKLFTKHRSEFIAEIAVLLKLNYIVIVDRYIWSGLVYAQADGITIETKNTFKPDYTFFLSSKKPLNEKPLTLQRLFETKEKQETIFTNFTIIMDDVPKNRFCIIPATLNKEIIHMIILTKTLKVFDNNSCLNYIKMYDDKYLNVQDLNLFDFDWQKYIEDNNDKEEYDFIV*	237
43078	OX376272	2021ASP03740 (OX376272)	A240L	MRGILIAIEGINGVGKSTQAMKLKETLECMDYNAICIHFPNPDTTTGDLILQVLNKTIEMSSEQLHKLFTKHRSEFIAEIAVLLKLNYIVIVDRYIWSGLVYAQADGITIETKNTFKPDYTFFLSSKKPLNEKPLTLQRLFETKEKQETIFTNFTIIMDDVPKNRFCIIPATLNKEIIHMIILTKTLKVFDNNSCLNYIKMYDDKYLNVQDLNLFDFDWQKYIEDNNDKEEYDFIV*	237
43269	OX376273	2021ASP03711 (OX376273)	A240L	MRGILIAIEGINGVGKSTQAMKLKETLECMDYNAICIHFPNPDTTTGDLILQVLNKTIEMSSEQLHKLFTKHRSEFIAEIAVLLKLNYIVIVDRYIWSGLVYAQADGITIETKNTFKPDYTFFLSSKKPLNEKPLTLQRLFETKEKQETIFTNFTIIMDDVPKNRFCIIPATLNKEIIHMIILTKTLKVFDNNSCLNYIKMYDDKYLNVQDLNLFDFDWQKYIEDNNDKEEYDFIV*	237
[truncated: 36,848 more rows]
