# Supplementary material for: Reclassification of ASFV into 7 Biotypes Using Unsupervised Machine Learning
Source: Viruses. 2023 Dec 30;16(1):67. doi: 10.3390/v16010067 (PMC10819123; doi:10.3390/v16010067)
Supplement: Supplementary file 1 [file viruses-16-00067-s001.zip › Table_S3-IsolatesAndMetadata.xlsx]

## Sheet: Best
Accession	Isolate	Region of Origin	Isolation Date
AM712239	Benin 97/1	Benin	1997
AM712240	OURT 88/3	Portugal	1988
AY261360	Kenya 1950	Kenya	1950
AY261361	Malawi Lil-20/1 (1983)	Malawi: Chalaswa	1983
AY261362	Mkuzi 1979	South Africa: Mkuzi Game Reserve	1979
AY261363	Pretoriuskop/96/4	South Africa: Kruger National Park	1996
AY261364	Tengani 62	Malawi: Tengani, Nsanje District	1962
AY261365	Warmbaths	South Africa: Warmbaths	1987
AY261366	Warthog	Namibia	1980
FN557520	E75	Spain	1975
FR682468	ASFV Georgia 2007/1	Georgia	2007
KJ747406	Kashino 04/13	Russia	2013-03-01
KM102979	26544/OG10	Italy	2010
KM111294	Ken05/Tk1	Kenya	2005
KM111295	Ken06.Bus	Kenya	2006
KM262844	L60	Portugal	1960
KM262845	NHV	Portugal	1968
KP055815	BA71	Spain: Badajoz/Lab Strain	1971
KP843857	Odintsovo_02/14	Russia	2014-02-01
KX354450	47/Ss/2008	Italy: Province of Sassari, Sardinia	2008
LC659086	AQS-C-1-21	China	2019/2020
LC659087	AQS-C-1-22	China	2019/2020
LC659088	AQS-P-20901-1	Philippines	2019/2020
LC659089	AQS-P-201202	Philippines	2019/2020
LR536725	ASFV Belgium 2018/1	Belgium	2018
LR722600	ASFV CzechRepublic 2017/1	CzechRepublic	2017
LR812933	Arm/07/CBM/c2	Armenia	2007
LR813622	Tanzania/Rukwa/2017/1	Tanzania: South-Western	2017
LR881473	Arm/07/CBM/c4	Armenia	2007
LR899131	ASFV Ken.rie1	Kenya	2019
LR899193	ASFV Germany 2020/1	Germany	2020
LS478113	Estonia 2014	Estonia	2014
MG939583	Pol16_20186_o7	Poland	Jan-2016/Dec-2017
MG939584	Pol16_20538_o9	Poland	Jan-2016/Dec-2017
MG939585	Pol16_20540_o10	Poland	Jan-2016/Dec-2017
MG939586	Pol16_29413_o23	Poland	Jan-2016/Dec-2017
MG939587	Pol17_03029_C201	Poland	Jan-2016/Dec-2017
MG939588	Pol17_04461_C210	Poland	Jan-2016/Dec-2017
MG939589	Pol17_05838_C220	Poland	Jan-2016/Dec-2017
MH025916	R8	Uganda: Tororo district	2015-05-31
MH025917	R7	Uganda: Tororo district	2015-05-31
MH025918	R25	Uganda: Tororo district	2015-05-31
MH025919	N10	Uganda: Tororo district	2015-02-12
MH025920	R35	Uganda: Tororo district	2015-05-31
MH681419	ASFV/POL/2015/Podlaskie	Poland	2015
MH766894	ASFV-SY18	China	2018-07-01
MH910495	Georgia 2008/1	Georgia	2008
MH910496	Georgia 2008/2	Georgia	2008
MK333180	Pig/HLJ/2018	China	2018-09-05
MK333181	DB/LN/2018	China	2018-09-01
MK543947	Belgium/Etalle/wb/2018	Belgium	2018-09-10
MK628478	ASFV/LT14/1490	Lithuania	2014-01-01
MK645909	ASFV-wbBS01	China	2018-11-01
MK940252	CN/2019/InnerMongolia-AES01	China	2019-02-19
MN172368	ASFV/pig/China/CAS19-01/2019	China: Zhuhai	2019-01-02
MN194591	ASFV/Kyiv/2016/131	Ukraine: Kyiv	2016-04-11
MN270969	56/Ca/1978	Italy: Cagliari, Sardinia	1978
MN270970	57/Ca/1979	Italy: Cagliari, Sardinia	1979
MN270971	139/Nu/1981	Italy: Nuoro, Sardinia	1981
MN270972	140/Or/1985	Italy: Oristano, Sardinia	1985
MN270973	85/Ca/1985	Italy: Cagliari, Sardinia	1985
MN270974	141/Nu/1990	Italy: Nuoro, Sardinia	1990
MN270975	142/Nu/1995	Italy: Nuoro, Sardinia	1995
MN270976	60/Nu/1997	Italy: Nuoro, Sardinia	1997
MN270977	26/Ss/2004	Italy: Sassari, Sardinia	2004
MN270978	72407/Ss/2005	Italy: Sassari, Sardinia	2005
MN270979	97/Ot/2012	Italy: Olbia-Tempio, Sardinia	2012
MN270980	22653/Ca/2014	Italy: Cagliari, Sardinia	2014
MN318203	LIV_5_40	Zambia	1983
MN336500	RSA_2_2008	South Africa	2008
MN393476	ASFV Wuhan 2019-1	China	2019-08-19
MN393477	ASFV Wuhan 2019-2	China	2019-08-19
MN394630	SPEC_57	South Africa	1985
MN630494	Zaire	Zaire	1977
MN641876	RSA_W1_1999	South Africa	1999
MN641877	RSA_2_2004	South Africa	2004
MT166692	ASFV_Hanoi_2019	Viet Nam	2019
MT180393	ASFV_NgheAn_2019	Viet Nam	2019
MT459800	ASFV/Kabardino-Balkaria 19/WB-964	Russia	2019-03-26
MT496893	GZ201801	China	2018-12-22
MT748042	ASFV/Korea/pig/PaJu1/2019	South Korea: PaJu	2019-09-16
MT847620	Pol17_55892_C754	Poland	2017/2019
MT847621	Pol18_28298_O111	Poland	2017/2019
MT847622	Pol17_31177_O81	Poland	2017/2019
MT847623	Pol19_53050_C1959/19	Poland	2017/2019
MT872723	VN/HY-ASFV1(2019)	Viet Nam	2019-02-01
MT882025	VN/QP-ASFV1(2019)	Viet Nam	2019-05-02
MT932578	103917/18	Italy	2018
MT932579	55234/18	Italy	2018
MT956648	Uvira B53	Democratic Republic of the Congo	2019-01-01
MW033528	ASFV-wbShX01	China	2019-11-01
MW049116	ASFV Korea/pig/Yeoncheon1/2019	South Korea: Yeoncheon	2019-09-17
MW306190	ASFV/Amur 19/WB-6905	Russia	2019-08-29
MW306191	ASFV/Primorsky 19/WB-6723	Russia	2019-08-28
MW306192	ASFV/Ulyanovsk 19/WB-5699	Russia	2019-08-21
MW361944	China/GD/2019	China	2019-07-14
MW396979	ASFV/Timor-Leste/2019/1	Timor-Leste	2019
MW465755	VNUA-ASFV-05L1/HaNam/VN/2020	Viet Nam	2020
MW521382	HuB20	China	2020-10-01
MW528217	ASFV/ARRIAH/CV-1/30	Russia	2019-02-28
MW528218	ASFV/ARRIAH/CV-1/50	Russia	2020-05-26
MW647171	LO2018 major	Italy	2018
MW647172	LO2018 minor	Italy: Sardinia	2018
MW656282	Pig/Heilongjiang/HRB1/2020	China	2020-09-12
MW723480	Ca1978_2	Italy: Sardinia	1978
MW723481	Nu1979	Italy: Sardinia	1979
MW723482	Nu1986	Italy: Sardinia	1986
MW723483	Nu1990_1	Italy: Sardinia	1990
MW723484	Nu1991_2	Italy: Sardinia	1991
MW723485	Nu1991_3	Italy: Sardinia	1991
MW723486	Nu1991_7	Italy: Sardinia	1991
MW723487	Or1993_1	Italy: Sardinia	1993
MW723488	Nu1993_2	Italy: Sardinia	1993
MW723489	Nu1995_2	Italy: Sardinia	1995
MW723490	Nu1995_3	Italy: Sardinia	1995
MW723491	Nu1995_4	Italy: Sardinia	1995
MW723492	4996 WB	Italy: Sardinia	2008
MW723493	46830	Italy: Sardinia	2008
MW723494	23221	Italy: Sardinia	2008
MW723495	72398 WB	Italy: Sardinia	2005
MW723496	74377	Italy: Sardinia	2004
MW723497	22649	Italy: Sardinia	2005
MW723498	72912 WB	Italy: Sardinia	2007
MW723499	22137	Italy: Sardinia	2008
MW723500	44076	Italy: Sardinia	2004
MW736597	47039	Italy: Sardinia	2013
MW736598	2019 WB	Italy: Sardinia	2012
MW736599	98039	Italy: Sardinia	2013
MW736600	30322	Italy: Sardinia	2013
MW736601	49179 WB	Italy: Sardinia	2013
MW736602	53706	Italy: Sardinia	2016
MW736603	63525 WB	Italy: Sardinia	2012
MW736604	15998	Italy: Sardinia	2015
MW736605	51268	Italy: Sardinia	2014
MW736606	34403	Italy: Sardinia	2017
MW736607	32516	Italy: Sardinia	2013
MW736608	113049 WB	Italy: Sardinia	2013
MW736609	6396 WB	Italy: Sardinia	2015
MW736610	28928	Italy: Sardinia	2015
MW736611	56140	Italy: Sardinia	2018
MW736612	31208	Italy: Sardinia	2011
MW736613	33747 WB	Italy: Sardinia	2015
MW788405	1537 WB	Italy: Sardinia	2008
MW788406	22943_2008	Italy: Sardinia	2008
MW788407	31479_2005	Italy: Sardinia	2005
MW788408	35479_2014	Italy: Sardinia	2014
MW788409	SS_1981	Italy: Sardinia	1981
MW788410	25185_2008	Italy: Sardinia	2008
MW788411	24225_2002	Italy: Sardinia	2002
MW800838	Or_1984	Italy: Sardinia	1984
MW856067	BUR/18/Rutana	Burundi	2018
MW856068	MAL/19/Karonga	Malawi	2019
MZ202520	K49	Democratic Republic of the Congo: Katanga	1949
MZ325862	ASFV/Zabaykali/WB-5314/2020	Russia	2020-08-04
MZ614662	CADC_HN09	China	2019
MZ945536	Pig/HeN/ZZ-P1/2021	China	2021-03-31
MZ945537	Pig/SD/DY-I/2021	China	2021-04-27
NC_001659	BA71V	Spain/Lab strain	1971
NC_044941	L60	Portugal	1960
NC_044942	BA71	Spain: Badajoz	1971
NC_044943	NHV	Portugal	1968
NC_044944	Kenya 1950	Kenya	1950
NC_044945	Ken05/Tk1	Kenya	2005
NC_044946	Ken06.Bus	Kenya	2006
NC_044947	26544/OG10	Italy	2010
NC_044948	Odintsovo_02/14	Russia	2014-02-01
NC_044949	Warthog	Namibia	1980
NC_044950	Warmbaths	South Africa: Warmbaths	1987
NC_044951	Tengani 62	Malawi: Tengani, Nsanje District	1962
NC_044952	Pretorisuskop/96/4	South Africa: Kruger National Park	1996
NC_044954	Malawi Lil-20/1 (1983)	Malawi: Chalaswa	1983
NC_044955	47/Ss/2008	Italy: Province of Sassari, Sardinia	2008
NC_044956	Benin 97/1	Benin	1997
NC_044957	OURT 88/3	Portugal	1988
NC_044958	E75	Spain	1975
NC_044959	ASFV Georgia 2007/1	Georgia	2007
OK236383	ASF/IND/20/CAD/543	India	2020-02-01
OL322096	Vietnam/Pig/RG-1/01	Viet Nam	2020
OL322097	Vietnam/Pig/RG-2/01	Viet Nam	2020
OL322098	Vietnam/Pig/RG-3/01	Viet Nam	2020
OL322099	Vietnam/Pig/RG-4/01	Viet Nam	2020
OL322100	Vietnam/Pig/RG-5/01	Viet Nam	2020
OL322101	Vietnam/Pig/RG-6/01	Viet Nam	2020
OL322102	Vietnam/Pig/RG-7/01	Viet Nam	2020
OL622042	wild boar/SNJ/2020	China	2020-03-03
OL692743	IND/AS/SD-02/2020	India	2020-04-01
OL692744	IND/AR/SD-61/2020	India	2020-04-01
OM105586	LYG18	China: Lianyungang	2018-12
OM105587	JX21	China: Jiangxi	2021-03-20
OM161110	SY-1	China	2020-06
OM249788	KK262	Democratic Republic of the Congo: Katanga/Lab Strain	1949
OM333166	VNUA-LAVL2	Viet Nam	2020
OM481275	ABTCVSCK_ASF001	India: Meghalaya	2020
OM481276	ABTCVSCK_ASF007	India: Assam	2021
OM799941	ASFV/Kaliningrad_17/WB-13869	Russia	2017-11-07
OM966714	ASFV/Kaliningrad_18/WB-12523	Russia	2018-08-07
OM966715	ASFV/Kaliningrad_18/WB-12524	Russia	2018-07-30
OM966716	ASFV/Kaliningrad_18/WB-9735	Russia	2018-07-03
OM966719	ASFV/Kaliningrad_19/WB-10168	Russia	2019-05-13
OM966720	ASFV/Kaliningrad_18/WB-12516	Russia	2018-08-07
OM966721	ASFV/Kaliningrad_18/WB-9734	Russia	2018-06-25
ON075797	Korea/YC1/2019	South Korea	2019
ON108571	2802/AL/2022 Italy	Italy: Province of Alessandria, Piedmont	2022
ON185726	Dr-1980	Dominican Republic	1980
ON260838	7212WB	Italy	2019
ON260839	7303WB	Italy	2019
ON260840	28784WB	Italy	2016
ON260841	33262WB	Italy	2015
ON263123	GZ201801_2	China	2018-12-22
ON380539	HB03A	China	2020
ON380540	HB31A	China	2020
ON400500	YNFN202103	China	2021-03-01
ON402789	#na	Viet Nam	2021-10-01
ON409979	TAN/17/Kibaha	Tanzania	2017
ON409980	TAN/16/Magu	Tanzania	2016
ON409981	TAN/08/Mazimbu	Tanzania	2008
ON409982	TAN/17/Mbagala	Tanzania	2017
ON409983	TAN/20/Morogoro	Tanzania	2020
ON456300	Yangzhou	China	2021-11-01
ON963982	A4	Philippines	2021-08-01
OP312970	19155_WB	Italy: Sardinia	2015
OP467597	ASF-MNG19	Mongolia	2019
OP479889	Ghana2022-35	Ghana	2022
OP510032	ASFV/Primorsky_19/DP-8235	Russia	2019-09-17
OP510033	ASFV/Zabaykali_20/DP-4905	Russia	2020-07-14
OP605386	20355/RM/2022_Italy	Italy: Rome	2022
OP612151	SY-2	China: Wuhan,Hubei Province	2021-10-01
OP628183	Korea/HC224/2020	South Korea	2020
OP672342	Nigeria-RV502	Nigeria: Obio-Akpor, Rivers State	2020-07-24
OP823268	#na	#na	#na
OP823269	#na	#na	#na
OP856591	China/LN/2018/1	China	2018-08-03
OQ504954	Pig/Henan/123014/2022	China	2022
OQ504955	Pig/Inner Mongolia/DQDM/2022	China	2022
OQ504956	Pig/Jiangsu/LG/2021,	China	2021
OR371529	Ghana2021-95	Ghana	2021
OX376250	2020ASP02805	Germany	2020
OX376251	2021ASP01919	Germany	2021
OX376252	2021ASP00703	Germany	2021
OX376253	2021ASP01957	Germany	2021
OX376254	2021ASP00484	Germany	2021
OX376255	2021ASP00902	Germany	2021
OX376256	2020ASP01832	Germany	2020
OX376257	2021ASP02148	Germany	2021
OX376258	2020ASP02894	Germany	2020
OX376259	2021ASP02665	Germany	2021
OX376260	2021ASP01917	Germany	2021
OX376261	2020ASP02103	Germany	2020
OX376262	2021ASP00921	Germany	2021
OX376263	2021ASP02207	Germany	2021
OX376264	2021ASP03380	Germany	2021
OX376265	2021ASP03384	Germany	2021
OX376266	2021ASP03643	Germany	2021
OX376267	2021ASP03251	Germany	2021
OX376268	2021ASP03144	Germany	2021
OX376271	2021ASP03658	Germany	2021
OX376272	2021ASP03740	Germany	2021
OX376273	2021ASP03711	Germany	2021
U18466	BA71V	Spain/Lab strain	1971
UnPub001	Ken1033	Kenya	#N/A
UnPub002	Uganda	Uganda	#N/A
