# Supplementary material for: Reclassification of ASFV into 7 Biotypes Using Unsupervised Machine Learning
Source: Viruses. 2023 Dec 30;16(1):67. doi: 10.3390/v16010067 (PMC10819123; doi:10.3390/v16010067)
Supplement: Supplementary file 1 [file viruses-16-00067-s001.zip › Table_S4-ListofCoreProteins.xlsx]

## Sheet: Sheet1
Gene	Core or Non-Core
285L	core
A104R	core
A118R	core
A137R	core
A151R	core
A179L	core
A224L	core
A238L	core
A240L	core
A859L	core
ASFV G ACD 00090	non-core
ASFV G ACD 00120	non-core
ASFV G ACD 00160	non-core
ASFV G ACD 00190	non-core
ASFV G ACD 00210	non-core
ASFV G ACD 00240	non-core
ASFV G ACD 00270	non-core
ASFV G ACD 00300	non-core
ASFV G ACD 00320	non-core
ASFV G ACD 00330	non-core
ASFV G ACD 00350	non-core
ASFV G ACD 00360	non-core
ASFV G ACD 00520	non-core
ASFV G ACD 00600	non-core
ASFV G ACD 01020	non-core
ASFV G ACD 01870	non-core
ASFV G ACD 01940	non-core
ASFV G ACD 01960	non-core
ASFV G ACD 01980	non-core
ASFV G ACD 01990	non-core
B117L	core
B119L	core
B125R	core
B169L	core
B175L	core
B263R	core
B318L	core
B354L	core
B385R	core
B407L	core
B438L	core
B475L	core
B602L	core
B646L	core
B66L	core
B962L	core
C122R	core
C129R	core
C147L	core
C257L	core
C315R	core
C475L	core
C62L	core
C717R	core
C84L	core
C962R	core
CP123L	core
CP204L	core
CP2475L	core
CP312R	core
CP530R	core
CP80R	core
D1133L	core
D117L	core
D129L	core
D250R	core
D205R	core
D339L	core
D345L	core
DP238L	core
DP60R	core
DP71L	core
DP79L	core
DP96R	core
E111R	core
E120R	core
E146L	core
E165R	core
E183L	core
E184L	core
E199L	core
E248R	core
E301R	core
E423R	core
E66L	core
EP1242L	core
EP152R	core
EP153R	core
EP296R	core
EP364R	core
EP402R	core
EP424R	core
EP84R	core
F1055L	core
F165R	core
F317L	core
F334L	core
F778R	core
G1211R	core
G1340L	core
H108R	core
H124R	core
H171R	core
H233R	core
H240R	core
H339R	core
H359L	core
hypothetical_01	non-core and not annotated
hypothetical_02	non-core and not annotated
hypothetical_03	non-core and not annotated
I10L	core
I177L	core
I196L	core
I215L	core
I226R	core
I243L	core
I267L	core
I329L	core
I73R	core
I7L	core
I8L	core
I9R	core
K145R	core
K196R	core
K205R	core
K421R	core
K78R	core
KP177R	core
L11L	core
L60L	core
L83L	core
M1249L	core
M448R	core
MGF 100-1L	non-core
MGF 100-1R	non-core
MGF 100-3L	non-core
MGF 110-10-L - MGF110-14L fusion	non-core
MGF 110-12L	non-core
MGF 110-13La	non-core
MGF 110-13Lb	non-core
MGF 110-1L	non-core
MGF 110-2L	non-core
MGF 110-3L	non-core
MGF 110-4L	non-core
MGF 110-5L-6L	non-core
MGF 110-7L	non-core
MGF 110-8L	non-core
MGF 110-9L	non-core
MGF 300-1L	non-core
MGF 300-2R	non-core
MGF 300-4L	non-core
MGF 360-10L	non-core
MGF 360-11L	non-core
MGF 360-12L	non-core
MGF 360-13L	non-core
MGF 360-14L	non-core
MGF 360-15R	non-core
MGF 360-16R	non-core
MGF 360-18R	non-core
MGF 360-19Ra	non-core
MGF 360-19Rb	non-core
MGF 360-1La	non-core
MGF 360-1Lb	non-core
MGF 360-21R	non-core
MGF 360-2L	non-core
MGF 360-3L	non-core
MGF 360-4L	non-core
MGF 360-6L	non-core
MGF 360-8L	non-core
MGF 360-9L	non-core
MGF 505-10R	non-core
MGF 505-11L	non-core
MGF 505-1R	non-core
MGF 505-2R	non-core
MGF 505-3R	non-core
MGF 505-4R	non-core
MGF 505-5R	non-core
MGF 505-6R	non-core
MGF 505-7R	non-core
MGF 505-9R	non-core
NP1450L	core
NP419L	core
NP868R	core
O174L	core
O61R	core
P1192R	core
Q706L	core
QP383R	core
QP509L	core
R298L	core
S183L	core
S273R	core
X69R	core
