# Supplementary material for: Reclassification of ASFV into 7 Biotypes Using Unsupervised Machine Learning
Source: Viruses. 2023 Dec 30;16(1):67. doi: 10.3390/v16010067 (PMC10819123; doi:10.3390/v16010067)
Supplement: Supplementary file 1 [file viruses-16-00067-s001.zip › Table_S5-GeneMatrixStats.csv]

Gene	Mean	Median	StdDev	Count
285L	0.97	1.00	0.05	147
A104R	1.00	1.00	0.00	218
A118R	0.73	1.00	0.29	191
A137R	0.97	0.99	0.05	218
A151R	0.93	0.90	0.07	218
A179L	0.99	1.00	0.02	218
A224L	0.98	0.98	0.03	219
A238L	0.83	0.76	0.15	216
A240L	0.91	0.89	0.10	210
A859L	0.99	0.99	0.01	213
ACD_00090	0.82	0.86	0.18	192
ACD_00120	0.99	1.00	0.05	110
ACD_00160	0.96	1.00	0.07	147
ACD_00190	0.90	0.95	0.19	123
ACD_00210	0.99	1.00	0.04	117
ACD_00240	0.94	1.00	0.09	146
ACD_00270	0.98	1.00	0.06	115
ACD_00300	0.96	1.00	0.11	123
ACD_00320	0.87	1.00	0.21	140
ACD_00330	0.94	1.00	0.14	130
ACD_00350	0.68	0.60	0.16	201
ACD_00360	0.94	0.95	0.12	198
ACD_00520	0.93	1.00	0.13	151
ACD_00600	0.95	0.95	0.07	215
ACD_01020	0.99	1.00	0.01	220
ACD_01870	0.92	1.00	0.09	191
ACD_01940	0.90	0.87	0.10	204
ACD_01960	0.97	1.00	0.04	190
ACD_01990	0.91	1.00	0.15	51
ACD_01990_1	0.91	1.00	0.15	47
B117L	0.96	0.98	0.06	208
B119L	0.99	1.00	0.02	220
B125R	1.00	1.00	0.01	216
B169L	0.96	0.95	0.04	214
B175L	0.99	0.99	0.02	217
B263R	0.99	1.00	0.01	218
B318L	0.99	0.99	0.01	220
B354L	1.00	1.00	0.00	217
B385R	1.00	1.00	0.01	217
B407L	0.97	0.97	0.04	212
B438L	0.99	0.99	0.02	214
B475L	0.97	0.98	0.05	210
B602L	0.97	0.97	0.04	187
B646L	1.00	1.00	0.01	220
B66L	1.00	1.00	0.00	218
B962L	0.99	0.99	0.02	218
C122R	1.00	1.00	0.00	219
C129R	0.99	0.99	0.02	217
C147L	0.99	0.99	0.01	214
C257L	0.99	1.00	0.02	218
C315R	1.00	1.00	0.01	220
C475L	0.99	1.00	0.02	219
C62L	0.95	1.00	0.12	217
C717R	1.00	1.00	0.01	214
C84L	0.99	0.99	0.02	215
C962R	0.99	0.99	0.01	215
CP123L	0.97	0.96	0.03	219
CP204L	0.97	0.98	0.04	212
CP2475L	0.97	0.95	0.03	208
CP312R	0.98	1.00	0.04	218
CP530R	1.00	1.00	0.01	217
CP80R	0.99	1.00	0.01	220
D1133L	1.00	1.00	0.01	211
D117L	0.97	0.96	0.04	219
D129L	0.96	0.99	0.09	215
D205R	0.99	1.00	0.02	218
D250R	0.99	1.00	0.02	217
D339L	0.99	0.99	0.02	220
D345L	0.99	0.99	0.02	216
DP238L	0.95	0.98	0.10	211
DP60R	0.84	0.72	0.15	49
DP60R_1	0.88	1.00	0.14	26
DP71L	0.89	0.99	0.26	179
DP79L	0.99	1.00	0.02	218
DP96R	0.97	0.98	0.03	201
E111R	0.99	1.00	0.01	218
E120R	0.96	0.94	0.04	219
E146L	0.99	0.99	0.02	220
E165R	0.99	0.99	0.01	218
E183L	0.97	0.98	0.06	202
E184L	1.00	0.99	0.01	220
E199L	0.98	0.99	0.02	220
E248R	0.99	0.99	0.01	218
E301R	1.00	1.00	0.00	218
E423R	0.99	1.00	0.02	219
E66L	0.95	1.00	0.19	128
EP1242L	1.00	1.00	0.00	216
EP152R	0.97	0.97	0.04	218
EP153R	0.77	0.66	0.22	194
EP296R	0.98	0.98	0.02	219
EP364R	0.96	1.00	0.04	197
EP402R	0.79	0.99	0.21	178
EP424R	0.98	0.97	0.02	210
EP84R	0.96	0.96	0.04	220
F1055L	0.98	0.97	0.02	204
F165R	0.99	0.98	0.01	215
F317L	0.99	1.00	0.02	214
F334L	0.99	1.00	0.02	218
F778R	0.98	0.98	0.02	219
G1211R	0.99	0.98	0.01	200
G1340L	0.99	0.99	0.01	215
H108R	0.97	0.98	0.05	218
H124R	0.99	1.00	0.02	220
H171R	0.98	0.99	0.04	219
H233R	0.99	1.00	0.03	219
H240R	0.97	0.97	0.04	217
H339R	0.99	1.00	0.01	219
H359L	0.99	0.99	0.02	217
hypothetical_01	0.93	0.92	0.10	194
hypothetical_02	0.87	1.00	0.14	191
hypothetical_03	0.99	1.00	0.02	127
I10L	0.92	0.90	0.08	206
I177L	0.94	0.94	0.10	212
I196L	0.92	0.91	0.09	205
I215L	0.94	0.91	0.06	208
I226R	0.99	0.99	0.02	217
I243L	0.99	1.00	0.01	217
I267L	0.97	0.97	0.05	213
I329L	0.98	0.99	0.03	218
I73R	0.97	0.96	0.04	219
I7L	0.98	0.97	0.03	210
I8L	1.00	1.00	0.01	214
I9R	0.93	0.90	0.07	209
K145R	0.99	0.99	0.01	217
K196R	0.98	0.99	0.04	215
K205R	0.98	0.99	0.05	217
K421R	0.98	0.98	0.02	209
K78R	0.98	1.00	0.04	218
KP177R	0.96	0.98	0.06	213
L11L	0.93	0.96	0.09	215
L60L	0.84	1.00	0.17	188
L83L	0.94	0.96	0.09	215
M1249L	0.99	0.99	0.03	219
M448R	0.98	0.98	0.03	216
MGF-110-3-4L				1
MGF_100-1L	0.966527708	0.971631206	0.051575234	220
MGF_100-1R	0.962864296	1	0.065930956	144
MGF_100-3L	0.780114479	0.680272109	0.192746268	210
MGF_100-5L				1
MGF_110-10-L - MGF110-14L fusion	0.738410219	0.70790378	0.186487168	100
MGF_110-10L				1
MGF_110-11-10L	0.341836735	0.341836735	0	2
MGF_110-11L	0.639050289	0.855813953	0.33857614	89
MGF_110-11La	0.861572536	0.891472868	0.125025675	7
MGF_110-11Lb	0.8561456	0.837696335	0.101645692	7
MGF_110-12L	0.897819869	0.889423077	0.126310606	200
MGF_110-13L	0.95950693	0.993485342	0.107416619	52
MGF_110-13La	0.879009869	0.890410959	0.114920675	133
MGF_110-13Lb	0.871890428	0.906832298	0.131219712	130
MGF_110-14L	0.944375545	0.963157895	0.145692226	79
MGF_110-1L	0.791909989	0.793357934	0.170419746	215
MGF_110-2L	0.788126929	0.941489362	0.234549208	207
MGF_110-3-4L				1
MGF_110-3L	0.93318056	0.992063492	0.102660621	151
MGF_110-4L	0.968699404	1	0.0547739	129
MGF_110-5L-6L	0.99934298	1	0.001708969	117
MGF_110-5L	0.856489342	0.774193548	0.119424916	19
MGF_110-6L	0.917776369	0.93373494	0.10330709	19
MGF_110-7L	0.917778196	1	0.16393027	125
MGF_110-8L	0.86936861	0.891472868	0.098984318	24
MGF_110-9L	0.952115318	1	0.084379018	144
MGF_300-1L	0.965387307	0.951492537	0.031544663	218
MGF_300-2R	0.974304772	0.977777778	0.041160149	211
MGF_300-3L				1
MGF_300-4L	0.941384335	0.930513595	0.075129744	220
MGF_360-10L	0.876758689	0.868347339	0.124013777	214
MGF_360-10La				1
MGF_360-10Lb				1
MGF_360-11L	0.965757361	0.97733711	0.056762012	213
MGF_360-12L	0.946821859	0.934472934	0.079546796	210
MGF_360-12La				1
MGF_360-12Lb				1
MGF_360-13L	0.941084799	0.957507082	0.087382633	211
MGF_360-13La	0.374643875	0.367521368	0.253024497	3
MGF_360-13Lb	0.341307815	0.081339713	0.377845718	3
MGF_360-14L	0.914685838	0.990361446	0.104971971	210
MGF_360-14La	0.688034188	0.688034188	0	2
MGF_360-14Lb	0.885245902	0.885245902	0	2
MGF_360-15R	0.934418034	0.952898551	0.104465106	220
MGF_360-16R	0.870259676	0.966005666	0.1391613	218
MGF_360-16Ra	0.238636364	0.238636364	0	2
MGF_360-16Rb	0.06741573	0.06741573	0	2
MGF_360-18R	0.943111381	0.983333333	0.104568153	217
MGF_360-18Ra				1
MGF_360-18Rb				1
MGF_360-18R_1				1
MGF_360-19R	0.93678956	1	0.114579009	79
MGF_360-19Ra	0.997821854	1	0.010109546	128
MGF_360-19Rb	1	1	0	126
MGF_360-19R_1				1
MGF_360-1L	0.699713313	0.576	0.283607219	89
MGF_360-1La	0.964413722	1	0.131518655	112
MGF_360-1Lb	0.985208777	1	0.069581737	114
MGF_360-1L_1	0.642076503	0.642076503	0	2
MGF_360-21R-2R_fusion				1
MGF_360-21R	0.891837866	1	0.149094418	144
MGF_360-21R_1				1
MGF_360-2L	0.880765267	0.941333333	0.152099349	208
MGF_360-3L	0.855940773	0.835897436	0.144278263	213
MGF_360-4L	0.875009946	0.93814433	0.131391979	211
MGF_360-4La				1
MGF_360-4Lb				1
MGF_360-5L	1	1	0	5
MGF_360-6L	0.97758803	0.97606383	0.041929924	190
MGF_360-6La				1
MGF_360-6Lb				1
MGF_360-7L	0.687056738	0.574468085	0.170632424	3
MGF_360-8L	0.957715016	0.966360856	0.061855105	220
MGF_360-9L	0.937341373	0.968926554	0.100760586	220
MGF_505-10R	0.964752827	0.96875	0.045405061	213
MGF_505-10Ra				1
MGF_505-10Rb				1
MGF_505-11L	0.969626951	0.977859779	0.046649601	219
MGF_505-1R	0.936147487	0.909878683	0.064088174	213
MGF_505-2R	0.951958248	0.990859232	0.109775778	214
MGF_505-2Ra	0.62875817	0.571428571	0.204963087	6
MGF_505-2Rb	0.70239521	0.595808383	0.198397973	5
MGF_505-3R	0.936984611	0.926056338	0.085660283	215
MGF_505-4R	0.896223989	0.883399209	0.102082861	219
MGF_505-4Ra				1
MGF_505-4Rb	0.32195122	0.32195122	0	2
MGF_505-5R	0.965884867	0.986055777	0.061579507	216
MGF_505-5Ra	0.521912351	0.521912351	0	2
MGF_505-5Rb				1
MGF_505-6R	0.930006957	0.899621212	0.068896711	218
MGF_505-6Ra	0.486692015	0.486692015	0	2
MGF_505-6Rb	0.701570681	0.701570681	0	2
MGF_505-7R	0.932157581	0.952651515	0.07214892	202
MGF_505-9R	0.960563823	0.970530452	0.059373257	218
NP1450L	0.997063299	0.997241379	0.003488225	214
NP419L	0.988489443	0.990453461	0.014974787	219
NP868R	0.992580342	0.995391705	0.010084551	217
O174L	0.959524253	0.965517241	0.039679683	214
O61R	0.99096801	1	0.020026181	220
P1192R	0.990720206	0.990771812	0.011937906	218
Q706L	0.996247873	0.998583569	0.006457849	217
QP383R	0.974723576	0.971279373	0.037185469	205
QP509L	0.990906695	0.992202729	0.011969887	219
R298L	0.954714831	0.996655518	0.056742032	220
S183L	0.986058489	0.994535519	0.02430293	219
S273R	0.993065954	0.996336996	0.011640839	218
X69R	0.933459074	0.97260274	0.130958828	214
