# Supplementary material for: Reclassification of ASFV into 7 Biotypes Using Unsupervised Machine Learning
Source: Viruses. 2023 Dec 30;16(1):67. doi: 10.3390/v16010067 (PMC10819123; doi:10.3390/v16010067)
Supplement: Supplementary file 1 [file viruses-16-00067-s001.zip › Table_S7-AssignedBiotypeAndGenotype.xlsx]

## Sheet: Table
Accession	Isolate	Biotype	New Genotype	Historic Genotype	Region	Biotype Group Identifier
AM712239	Benin 97/1	1	1	I	Benin	Benin 97/1 (AM712239)
AM712240	OURT 88/3	1	1	I	Portugal	Benin 97/1 (AM712239)
AY261360	Kenya 1950	4	9	X	Kenya	Kenya 1950 (AY261360)
AY261361	Malawi Lil-20/1	6	8	VIII	Malawi: Chalaswa	Malawi Lil-20/1 (AY261361)
AY261362	Mkuzi 1979	1	1	VII	South Africa: Mkuzi Game Reserve	Mkuzi 1979 (AY261362)
AY261363	Pretoriuskop/96/4	3	2	XX	South Africa: Kruger National Park	Warthog (AY261366)
AY261364	Tengani 62	3	2	V	Malawi: Tengani, Nsanje District	Tengani 62 (AY261364)
AY261365	Warmbaths	3	2	III	South Africa: Warmbaths	Warmbaths (AY261365)
AY261366	Warthog	3	2	IV	Namibia	Warthog (AY261366)
FN557520	E75	1	1	I	Spain	Benin 97/1 (AM712239)
FR682468	ASFV Georgia 2007/1	2	2	II	Georgia	Georgia 2007/1 (FR682468)
KJ747406	Kashino 04/13	2	2	II	Russia	Georgia 2007/1 (FR682468)
KM102979	26544/OG10	1	1	I	Italy	Benin 97/1 (AM712239)
KM111294	Ken05/Tk1	4	9	X	Kenya	Ken05/Tk1 (KM111294)
KM111295	Ken06.Bus	5	9	IX	Kenya	Ken06.Bus (KM111295)
KM262844	L60	1	1	I	Portugal	Benin 97/1 (AM712239)
KM262845	NHV	1	1	I	Portugal	Benin 97/1 (AM712239)
KP055815	BA71	1	1	I	Spain: Badajoz/Lab Strain	Benin 97/1 (AM712239)
KP843857	Odintsovo_02/14	2	2	II	Russia	Georgia 2007/1 (FR682468)
KX354450	47/Ss/2008	1	1	I	Italy: Province of Sassari, Sardinia	Benin 97/1 (AM712239)
LC659086	AQS-C-1-21	2	2	II	China	Georgia 2007/1 (FR682468)
LC659087	AQS-C-1-22	2	2	II	China	Georgia 2007/1 (FR682468)
LC659088	AQS-P-20901-1	2	2	II	Philippines	Georgia 2007/1 (FR682468)
LC659089	AQS-P-201202	2	2	II	Philippines	Georgia 2007/1 (FR682468)
LR536725	ASFV Belgium 2018/1	2	2	II	Belgium	Georgia 2007/1 (FR682468)
LR722600	ASFV CzechRepublic 2017/1	2	2	II	CzechRepublic	Georgia 2007/1 (FR682468)
LR812933	Arm/07/CBM/c2	2	2	II	Armenia	Georgia 2007/1 (FR682468)
LR813622	Tanzania/Rukwa/2017/1	2	2	II	Tanzania: South-Western	Georgia 2007/1 (FR682468)
LR899131	ASFV Ken.rie1	4	9	X	Kenya	Kenya 1950 (AY261360)
LR899193	ASFV Germany 2020/1	2	2	II	Germany	Georgia 2007/1 (FR682468)
LS478113	Estonia 2014	2	2	II	Estonia	Georgia 2007/1 (FR682468)
MG939583	Pol16_20186_o7	2	2	II	Poland	Georgia 2007/1 (FR682468)
MG939584	Pol16_20538_o9	2	2	II	Poland	Georgia 2007/1 (FR682468)
MG939585	Pol16_20540_o10	2	2	II	Poland	Georgia 2007/1 (FR682468)
MG939586	Pol16_29413_o23	2	2	II	Poland	Georgia 2007/1 (FR682468)
MG939587	Pol17_03029_C201	2	2	II	Poland	Georgia 2007/1 (FR682468)
MG939588	Pol17_04461_C210	2	2	II	Poland	Georgia 2007/1 (FR682468)
MG939589	Pol17_05838_C220	2	2	II	Poland	Georgia 2007/1 (FR682468)
MH025916	R8	5	9	IX	Uganda: Tororo district	Ken06.Bus (KM111295)
MH025917	R7	5	9	IX	Uganda: Tororo district	Ken06.Bus (KM111295)
MH025918	R25	5	9	IX	Uganda: Tororo district	Ken06.Bus (KM111295)
MH025919	N10	5	9	IX	Uganda: Tororo district	Ken06.Bus (KM111295)
MH025920	R35	5	9	IX	Uganda: Tororo district	Ken06.Bus (KM111295)
MH681419	ASFV/POL/2015/Podlaskie	2	2	II	Poland	Georgia 2007/1 (FR682468)
MH766894	ASFV-SY18	2	2	II	China	Georgia 2007/1 (FR682468)
MK333180	Pig/HLJ/2018	2	2	II	China	Georgia 2007/1 (FR682468)
MK543947	Belgium/Etalle/wb/2018	2	2	II	Belgium	Georgia 2007/1 (FR682468)
MK628478	ASFV/LT14/1490	2	2	II	Lithuania	Georgia 2007/1 (FR682468)
MK645909	ASFV-wbBS01	2	2	II	China	Georgia 2007/1 (FR682468)
MK940252	CN/2019/InnerMongolia-AES01	2	2	II	China	Georgia 2007/1 (FR682468)
MN172368	ASFV/pig/China/CAS19-01/2019	2	2	II	China: Zhuhai	Georgia 2007/1 (FR682468)
MN270969	56/Ca/1978	1	1	I	Italy: Cagliari, Sardinia	Benin 97/1 (AM712239)
MN270970	57/Ca/1979	1	1	I	Italy: Cagliari, Sardinia	Benin 97/1 (AM712239)
MN270971	139/Nu/1981	1	1	I	Italy: Nuoro, Sardinia	Benin 97/1 (AM712239)
MN270972	140/Or/1985	1	1	I	Italy: Oristano, Sardinia	Benin 97/1 (AM712239)
MN270973	85/Ca/1985	1	1	I	Italy: Cagliari, Sardinia	Benin 97/1 (AM712239)
MN270974	141/Nu/1990	1	1	I	Italy: Nuoro, Sardinia	Benin 97/1 (AM712239)
MN270975	142/Nu/1995	1	1	I	Italy: Nuoro, Sardinia	Benin 97/1 (AM712239)
MN270976	60/Nu/1997	1	1	I	Italy: Nuoro, Sardinia	Benin 97/1 (AM712239)
MN270977	26/Ss/2004	1	1	I	Italy: Sassari, Sardinia	Benin 97/1 (AM712239)
MN270978	72407/Ss/2005	1	1	I	Italy: Sassari, Sardinia	Benin 97/1 (AM712239)
MN270979	97/Ot/2012	1	1	I	Italy: Olbia-Tempio, Sardinia	Benin 97/1 (AM712239)
MN270980	22653/Ca/2014	1	1	I	Italy: Cagliari, Sardinia	Benin 97/1 (AM712239)
MN318203	LIV_5_40	1	1	I	Zambia	LIV_5_40 (MN318203)
MN336500	RSA_2_2008	3	2	XXII	South Africa	Warmbaths (AY261365)
MN393476	ASFV Wuhan 2019-1	2	2	II	China	Georgia 2007/1 (FR682468)
MN394630	SPEC_57	3	2	III	South Africa	Warmbaths (AY261365)
MN630494	Zaire	3	2	IV	Zaire	Warthog (AY261366)
MN641876	RSA_W1_1999	3	2	IV	South Africa	Warthog (AY261366)
MN641877	RSA_2_2004	3	2	XX	South Africa	RSA_2_2004 (MN641877)
MT166692	ASFV_Hanoi_2019	2	2	II	Viet Nam	Georgia 2007/1 (FR682468)
MT180393	ASFV_NgheAn_2019	2	2	II	Viet Nam	Georgia 2007/1 (FR682468)
MT459800	ASFV/Kabardino-Balkaria 19/WB-964	2	2	II	Russia	Georgia 2007/1 (FR682468)
MT496893	GZ201801	2	2	II	China	Georgia 2007/1 (FR682468)
MT748042	ASFV/Korea/pig/PaJu1/2019	2	2	II	South Korea: PaJu	Georgia 2007/1 (FR682468)
MT847620	Pol17_55892_C754	2	2	II	Poland	Georgia 2007/1 (FR682468)
MT847621	Pol18_28298_O111	2	2	II	Poland	Georgia 2007/1 (FR682468)
MT847622	Pol17_31177_O81	2	2	II	Poland	Georgia 2007/1 (FR682468)
MT847623	Pol19_53050_C1959/19	2	2	II	Poland	Georgia 2007/1 (FR682468)
MT872723	VN/HY-ASFV1(2019)	2	2	II	Viet Nam	Georgia 2007/1 (FR682468)
MT882025	VN/QP-ASFV1(2019)	2	2	II	Viet Nam	Georgia 2007/1 (FR682468)
MT932578	103917/18	1	1	I	Italy	Benin 97/1 (AM712239)
MT932579	55234/18	1	1	I	Italy	Benin 97/1 (AM712239)
MT956648	Uvira B53	4	9	X	Democratic Republic of the Congo	Uvira B53 (MT956648)
MW033528	ASFV-wbShX01	2	2	II	China	Georgia 2007/1 (FR682468)
MW049116	ASFV Korea/pig/Yeoncheon1/2019	2	2	II	South Korea: Yeoncheon	Georgia 2007/1 (FR682468)
MW306190	ASFV/Amur 19/WB-6905	2	2	II	Russia	Georgia 2007/1 (FR682468)
MW306191	ASFV/Primorsky 19/WB-6723	2	2	II	Russia	Georgia 2007/1 (FR682468)
MW306192	ASFV/Ulyanovsk 19/WB-5699	2	2	II	Russia	Georgia 2007/1 (FR682468)
MW361944	China/GD/2019	2	2	II	China	Georgia 2007/1 (FR682468)
MW396979	ASFV/Timor-Leste/2019/1	2	2	II	Timor-Leste	Georgia 2007/1 (FR682468)
MW465755	VNUA-ASFV-05L1/HaNam/VN/2020	2	2	II	Viet Nam	Georgia 2007/1 (FR682468)
MW521382	HuB20	2	2	II	China	Georgia 2007/1 (FR682468)
MW528217	ASFV/ARRIAH/CV-1/30	2	2	II	Russia	Georgia 2007/1 (FR682468)
MW528218	ASFV/ARRIAH/CV-1/50	2	2	II	Russia	Georgia 2007/1 (FR682468)
MW647171	LO2018 major	1	1	I	Italy	Benin 97/1 (AM712239)
MW647172	LO2018 minor	1	1	I	Italy: Sardinia	Benin 97/1 (AM712239)
MW656282	Pig/Heilongjiang/HRB1/2020	2	2	II	China	Georgia 2007/1 (FR682468)
MW723480	Ca1978_2	1	1	I	Italy: Sardinia	Benin 97/1 (AM712239)
MW723481	Nu1979	1	1	I	Italy: Sardinia	Benin 97/1 (AM712239)
MW723482	Nu1986	1	1	I	Italy: Sardinia	Benin 97/1 (AM712239)
MW723483	Nu1990_1	1	1	I	Italy: Sardinia	Benin 97/1 (AM712239)
MW723484	Nu1991_2	1	1	I	Italy: Sardinia	Benin 97/1 (AM712239)
MW723485	Nu1991_3	1	1	I	Italy: Sardinia	Benin 97/1 (AM712239)
MW723486	Nu1991_7	1	1	I	Italy: Sardinia	Benin 97/1 (AM712239)
MW723487	Or1993_1	1	1	I	Italy: Sardinia	Benin 97/1 (AM712239)
MW723488	Nu1993_2	1	1	I	Italy: Sardinia	Benin 97/1 (AM712239)
MW723490	Nu1995_3	1	1	I	Italy: Sardinia	Benin 97/1 (AM712239)
MW723492	4996 WB	1	1	I	Italy: Sardinia	Benin 97/1 (AM712239)
MW723493	46830	1	1	I	Italy: Sardinia	Benin 97/1 (AM712239)
MW723494	23221	1	1	I	Italy: Sardinia	Benin 97/1 (AM712239)
MW723495	72398 WB	1	1	I	Italy: Sardinia	Benin 97/1 (AM712239)
MW723496	74377	1	1	I	Italy: Sardinia	Benin 97/1 (AM712239)
MW723497	22649	1	1	I	Italy: Sardinia	Benin 97/1 (AM712239)
MW723498	72912 WB	1	1	I	Italy: Sardinia	Benin 97/1 (AM712239)
MW723500	44076	1	1	I	Italy: Sardinia	Benin 97/1 (AM712239)
MW736597	47039	1	1	I	Italy: Sardinia	Benin 97/1 (AM712239)
MW736598	2019 WB	1	1	I	Italy: Sardinia	Benin 97/1 (AM712239)
MW736599	98039	1	1	I	Italy: Sardinia	Benin 97/1 (AM712239)
MW736600	30322	1	1	I	Italy: Sardinia	Benin 97/1 (AM712239)
MW736601	49179 WB	1	1	I	Italy: Sardinia	Benin 97/1 (AM712239)
MW736602	53706	1	1	I	Italy: Sardinia	Benin 97/1 (AM712239)
MW736603	63525 WB	1	1	I	Italy: Sardinia	Benin 97/1 (AM712239)
MW736604	15998	1	1	I	Italy: Sardinia	Benin 97/1 (AM712239)
MW736605	51268	1	1	I	Italy: Sardinia	Benin 97/1 (AM712239)
MW736606	34403	1	1	I	Italy: Sardinia	Benin 97/1 (AM712239)
MW736611	56140	1	1	I	Italy: Sardinia	Benin 97/1 (AM712239)
MW736612	31208	1	1	I	Italy: Sardinia	Benin 97/1 (AM712239)
MW736613	33747 WB	1	1	I	Italy: Sardinia	Benin 97/1 (AM712239)
MW788406	22943_2008	1	1	I	Italy: Sardinia	Benin 97/1 (AM712239)
MW800838	Or_1984	1	1	I	Italy: Sardinia	Benin 97/1 (AM712239)
MW856067	BUR/18/Rutana	4	9	X	Burundi	BUR/18/Rutana (MW856067)
MW856068	MAL/19/Karonga	2	2	II	Malawi	Georgia 2007/1 (FR682468)
MZ202520	K49	1	1	I	Democratic Republic of the Congo: Katanga	K49 (MZ202520)
MZ325862	ASFV/Zabaykali/WB-5314/2020	2	2	II	Russia	Georgia 2007/1 (FR682468)
MZ614662	CADC_HN09	2	2	II	China	Georgia 2007/1 (FR682468)
MZ945536	Pig/HeN/ZZ-P1/2021	1	1	I	China	Benin 97/1 (AM712239)
MZ945537	Pig/SD/DY-I/2021	1	1	I	China	Benin 97/1 (AM712239)
OL322096	Vietnam/Pig/RG-1/01	2	2	II	Viet Nam	Georgia 2007/1 (FR682468)
OL322097	Vietnam/Pig/RG-2/01	2	2	II	Viet Nam	Georgia 2007/1 (FR682468)
OL322098	Vietnam/Pig/RG-3/01	2	2	II	Viet Nam	Georgia 2007/1 (FR682468)
OL322099	Vietnam/Pig/RG-4/01	2	2	II	Viet Nam	Georgia 2007/1 (FR682468)
OL322100	Vietnam/Pig/RG-5/01	2	2	II	Viet Nam	Georgia 2007/1 (FR682468)
OL322101	Vietnam/Pig/RG-6/01	2	2	II	Viet Nam	Georgia 2007/1 (FR682468)
OL322102	Vietnam/Pig/RG-7/01	2	2	II	Viet Nam	Georgia 2007/1 (FR682468)
OL622042	wild boar/SNJ/2020	2	2	II	China	Georgia 2007/1 (FR682468)
OL692743	IND/AS/SD-02/2020	2	2	II	India	Georgia 2007/1 (FR682468)
OL692744	IND/AR/SD-61/2020	2	2	II	India	Georgia 2007/1 (FR682468)
OM105586	LYG18	2	2	II	China: Lianyungang	Georgia 2007/1 (FR682468)
OM105587	JX21	2	2	II	China: Jiangxi	Georgia 2007/1 (FR682468)
OM161110	SY-1	2	2	II	China	Georgia 2007/1 (FR682468)
OM249788	KK262	1	1	I	Democratic Republic of the Congo: Katanga/Lab Strain	K49 (MZ202520)
OM333166	VNUA-LAVL2	2	2	II	Viet Nam	Georgia 2007/1 (FR682468)
OM481275	ABTCVSCK_ASF001	2	2	II	India: Meghalaya	Georgia 2007/1 (FR682468)
OM481276	ABTCVSCK_ASF007	2	2	II	India: Assam	Georgia 2007/1 (FR682468)
OM799941	ASFV/Kaliningrad_17/WB-13869	2	2	II	Russia	Georgia 2007/1 (FR682468)
OM966714	ASFV/Kaliningrad_18/WB-12523	2	2	II	Russia	Georgia 2007/1 (FR682468)
OM966715	ASFV/Kaliningrad_18/WB-12524	2	2	II	Russia	Georgia 2007/1 (FR682468)
OM966716	ASFV/Kaliningrad_18/WB-9735	2	2	II	Russia	Georgia 2007/1 (FR682468)
OM966719	ASFV/Kaliningrad_19/WB-10168	2	2	II	Russia	Georgia 2007/1 (FR682468)
OM966720	ASFV/Kaliningrad_18/WB-12516	2	2	II	Russia	Georgia 2007/1 (FR682468)
OM966721	ASFV/Kaliningrad_18/WB-9734	2	2	II	Russia	Georgia 2007/1 (FR682468)
ON075797	Korea/YC1/2019	2	2	II	South Korea	Georgia 2007/1 (FR682468)
ON108571	2802/AL/2022 Italy	2	2	II	Italy: Province of Alessandria, Piedmont	Georgia 2007/1 (FR682468)
ON185726	Dr-1980	1	1	I	Dominican Republic	Benin 97/1 (AM712239)
ON260838	7212WB	1	1	I	Italy	Benin 97/1 (AM712239)
ON260840	28784WB	1	1	I	Italy	Benin 97/1 (AM712239)
ON260841	33262WB	1	1	I	Italy	Benin 97/1 (AM712239)
ON263123	GZ201801_2	2	2	II	China	Georgia 2007/1 (FR682468)
ON380539	HB03A	2	2	II	China	Georgia 2007/1 (FR682468)
ON380540	HB31A	2	2	II	China	Georgia 2007/1 (FR682468)
ON400500	YNFN202103	2	2	II	China	Georgia 2007/1 (FR682468)
ON409979	TAN/17/Kibaha	2	2	II	Tanzania	Georgia 2007/1 (FR682468)
ON409980	TAN/16/Magu	5	9	IX	Tanzania	Ken06.Bus (KM111295)
ON409981	TAN/08/Mazimbu	6	15	XV	Tanzania	TAN/08/Mazimbu (ON409981)
ON409982	TAN/17/Mbagala	2	2	II	Tanzania	Georgia 2007/1 (FR682468)
ON409983	TAN/20/Morogoro	2	2	II	Tanzania	Georgia 2007/1 (FR682468)
ON456300	Yangzhou	2	2	II	China	Georgia 2007/1 (FR682468)
ON963982	A4	2	2	II	Philippines	Georgia 2007/1 (FR682468)
OP312970	19155_WB	1	1	I	Italy: Sardinia	Benin 97/1 (AM712239)
OP467597	ASF-MNG19	2	2	II	Mongolia	Georgia 2007/1 (FR682468)
OP479889	Ghana2022-35	2	2	II	Ghana	Georgia 2007/1 (FR682468)
OP510032	ASFV/Primorsky_19/DP-8235	2	2	II	Russia	Georgia 2007/1 (FR682468)
OP510033	ASFV/Zabaykali_20/DP-4905	2	2	II	Russia	Georgia 2007/1 (FR682468)
OP605386	20355/RM/2022_Italy	2	2	II	Italy: Rome	Georgia 2007/1 (FR682468)
OP612151	SY-2	2	2	II	China: Wuhan,Hubei Province	Georgia 2007/1 (FR682468)
OP628183	Korea/HC224/2020	2	2	II	South Korea	Georgia 2007/1 (FR682468)
OP672342	Nigeria-RV502	2	2	II	Nigeria: Obio-Akpor, Rivers State	Georgia 2007/1 (FR682468)
OP823268	OP823268	2	2	II	#na	Georgia 2007/1 (FR682468)
OP823269	OP823269	2	2	II	#na	Georgia 2007/1 (FR682468)
OP856591	China/LN/2018/1	2	2	II	China	Georgia 2007/1 (FR682468)
OQ504954	Pig/Henan/123014/2022	1-2 Recombinant	1	I	China	Pig/Henan/123014/2022 (OQ504954)
OQ504955	Pig/Inner Mongolia/DQDM/2022	1-2 Recombinant	1	I	China	Pig/Henan/123014/2022 (OQ504954)
OQ504956	Pig/Jiangsu/LG/2021,	1-2 Recombinant	1	I	China	Pig/Henan/123014/2022 (OQ504954)
OR371529	Ghana2021-95	1	1	I	Ghana	Benin 97/1 (AM712239)
OX376250	2020ASP02805	2	2	II	Germany	Georgia 2007/1 (FR682468)
OX376251	2021ASP01919	2	2	II	Germany	Georgia 2007/1 (FR682468)
OX376252	2021ASP00703	2	2	II	Germany	Georgia 2007/1 (FR682468)
OX376253	2021ASP01957	2	2	II	Germany	Georgia 2007/1 (FR682468)
OX376254	2021ASP00484	2	2	II	Germany	Georgia 2007/1 (FR682468)
OX376255	2021ASP00902	2	2	II	Germany	Georgia 2007/1 (FR682468)
OX376256	2020ASP01832	2	2	II	Germany	Georgia 2007/1 (FR682468)
OX376257	2021ASP02148	2	2	II	Germany	Georgia 2007/1 (FR682468)
OX376258	2020ASP02894	2	2	II	Germany	Georgia 2007/1 (FR682468)
OX376259	2021ASP02665	2	2	II	Germany	Georgia 2007/1 (FR682468)
OX376260	2021ASP01917	2	2	II	Germany	Georgia 2007/1 (FR682468)
OX376261	2020ASP02103	2	2	II	Germany	Georgia 2007/1 (FR682468)
OX376262	2021ASP00921	2	2	II	Germany	Georgia 2007/1 (FR682468)
OX376263	2021ASP02207	2	2	II	Germany	Georgia 2007/1 (FR682468)
OX376264	2021ASP03380	2	2	II	Germany	Georgia 2007/1 (FR682468)
OX376265	2021ASP03384	2	2	II	Germany	Georgia 2007/1 (FR682468)
OX376266	2021ASP03643	2	2	II	Germany	Georgia 2007/1 (FR682468)
OX376267	2021ASP03251	2	2	II	Germany	Georgia 2007/1 (FR682468)
OX376268	2021ASP03144	2	2	II	Germany	Georgia 2007/1 (FR682468)
OX376271	2021ASP03658	2	2	II	Germany	Georgia 2007/1 (FR682468)
OX376272	2021ASP03740	2	2	II	Germany	Georgia 2007/1 (FR682468)
OX376273	2021ASP03711	2	2	II	Germany	Georgia 2007/1 (FR682468)	na
U18466	BA71V	1	1	I	Spain/Lab strain	Benin 97/1 (AM712239)
UnPub001	Ken1033	5	9	IX	Kenya	Ken06.Bus (KM111295)
UnPub002	Uganda	4	9	X	Uganda	Uganda (UnPub002)

## Sheet: IsolatesBioType
Biotype	Isolate	GenBank Accession
1	15998, 22649, 23221, 30322, 31208, 34403, 44076, 46830, 47039, 51268, 53706, 56140, 74377, 98039, 103917/18, 139/Nu/1981, 140/Or/1985, 141/Nu/1990, 142/Nu/1995, 19155_WB, 2019 WB, 22653/Ca/2014, 22943_2008, 26/Ss/2004, 26544/OG10, 28784WB, 33262WB, 33747 WB, 47/Ss/2008, 49179 WB, 4996 WB, 55234/18, 56/Ca/1978, 57/Ca/1979, 60/Nu/1997, 63525 WB, 7212WB, 72398 WB, 72407/Ss/2005, 72912 WB, 85/Ca/1985…	AM712239, AM712240, AY261362, FN557520, KM102979, KM262844, KM262845, KP055815, KX354450, MN270969, MN270970, MN270971, MN270972, MN270973, MN270974, MN270975, MN270976, MN270977, MN270978, MN270979, MN270980, MN318203, MT932578, MT932579, MW647171, MW647172, MW723480, MW723481, MW723482, MW723483, MW723484, MW723485, MW723486, MW723487, MW723488, MW723490, MW723492, MW723493, MW723494, MW723495,…
2	2020ASP01832 , 2020ASP02103 , 2020ASP02805, 2020ASP02894 , 2021ASP00484 , 2021ASP00703 , 2021ASP00902 , 2021ASP00921 , 2021ASP01917 , 2021ASP01919 , 2021ASP01957 , 2021ASP02148 , 2021ASP02207 , 2021ASP02665 , 2021ASP03144 , 2021ASP03251 , 2021ASP03380 , 2021ASP03384 , 2021ASP03643 , 2021ASP03658 , 2021ASP03711 , 2021ASP03740 , 20355/RM/2022_Italy, 2802/AL/2022 Italy, A4, ABTCVSCK_ASF001, ABTCVSCK…	FR682468, KJ747406, KP843857, LC659086, LC659087, LC659088, LC659089, LR536725, LR722600, LR812933, LR813622, LR899193, LS478113, MG939583, MG939584, MG939585, MG939586, MG939587, MG939588, MG939589, MH681419, MH766894, MK333180, MK543947, MK628478, MK645909, MK940252, MN172368, MN393476, MT166692, MT180393, MT459800, MT496893, MT748042, MT847620, MT847621, MT847622, MT847623, MT872723, MT882025,…
3	Pretoriuskop/96/4, RSA_2_2004, RSA_2_2008, RSA_W1_1999, SPEC_57, Tengani 62, Warmbaths, Warthog, Zaire	AY261363, AY261364, AY261365, AY261366, MN336500, MN394630, MN630494, MN641876, MN641877
4	ASFV Ken.rie1, BUR/18/Rutana, Ken05/Tk1, Kenya 1950, Uganda, Uvira B53,	AY261360, KM111294, LR899131, MT956648, MW856067
5	Ken06.Bus, Ken1033, N10, R25, R35, R7, R8, TAN/16/Magu,	KM111295, MH025916, MH025917, MH025918, MH025919, MH025920, ON409980
6	Malawi Lil-20/1, TAN/08/Mazimbu	AY261361, ON409981
1-2 Recombinant	Pig/Henan/123014/2022, Pig/Inner Mongolia/DQDM/2022, Pig/Jiangsu/LG/2021,	OQ504954, OQ504955, OQ504956

## Sheet: pIVOT
Biotype	New Genotype	Historic Genotype	Count of Biotype	Sum of New Genotype	Count of Historic Genotype
1	1	I	68	68	68
1	1	II	1	1	1
1	1	VII	1	1	1
2	2	II	122	244	122
3	2	III	2	4	2
3	2	IV	3	6	3
3	2	V	1	2	1
3	2	XX	2	4	2
3	2	XXII	1	2	1
4	9	IX	1	9	1
4	9	X	5	45	5
5	9	IX	8	72	8
6	8	VIII	1	8	1
6	8	XV	1	8	1
1-2 Recombinant	1	I	3	3	3
